# Supplementary material for: Selective analysis of cancer-cell intrinsic transcriptional traits defines novel clinically relevant subtypes of colorectal cancer
Source: Nat Commun. 2017 May 31;8:15107. doi: 10.1038/ncomms15107 (PMC5499209; doi:10.1038/ncomms15107)
Supplement: Supplementary Data 1 — TCGA dataset [file ncomms15107-s2.xlsx]

## Sheet: Supplementary Data 1
	Supplementary Data 1: TCGA dataset. List of samples included in the gene expression analyses with molecular and clinical annotation published by the TCGA15 or downloaded from the cBioPortal database (dataset: "TCGA, CRC, provisional"). (1 = positive event, 0 negative event, empty space = information not available)
		MSI status			CIMP status		Methylation cluster		Anatomical site		Histology	Mutations							IGF2	Copy Number Alterations
	Patient	MSS	MSI-H	MSI-L	CIMP.H	CIMP.L	Cluster3	Cluster4	right colon	left/transverse/rectum	Mucinous	hypermut	APC	BRAF	KRAS	NRAS	PIK3CA	TP53	IGF2_UP	1p	1q	2p	2q	3p	3q	4p	4q	5p	5q	6p	6q	7p	7q	8p	8q	9p	9q	10p	10q	11p	11q	12p	12q	13q	14q	15q	16p	16q	17p
	TCGA-AA-3518	0	1	0	1	0	0	0	1	0	0	1	0	0	0	0	0	0	0	0	0	0	0	0	0	0	0	0	0	0	0	0	0	0	0	0	0	0	0	0	0	0	0	0	0	0	0	0	0
	TCGA-AA-3842	1	0	0	0	1	0	0	0	1	0	0	0	0	1	0	0	1	0	-1	-1	-1	-1	1	1	-1	-1	1	1	1	1	1	1	-1	1	0	0	0	0	1	1	1	1	1	-1	-1	1	1	-1
	TCGA-A6-2672	0	1	0	1	0	0	0	0	1	0	1	0	1	0	0	0	0	0	0	0	0	0	0	0	0	0	0	0	0	0	0	0	0	0	0	0	0	0	0	0	0	0	1	0	0	0	0	0
	TCGA-A6-2674	1	0	0	0	0	0	1	0	1	1	0	1	0	0	0	0	1	0	0	1	0	0	0	0	-1	-1	0	-1	0	0	1	0	-1	0	0	-1	0	0	0	0	0	0	1	1	-1	0	0	-1
	TCGA-A6-2676	0	1	0	1	0	0	0	1	0	1	1	0	1	0	0	0	1	0	0	0	0	0	0	0	0	0	0	0	1	1	0	0	0	0	0	0	0	0	0	0	0	0	0	0	0	0	0	0
	TCGA-A6-2677	1	0	0	0	0	1	0	1	0	0	0	1	0	0	0	0	0	1	0	0	0	0	0	0	0	1	0	0	0	0	0	0	1	1	0	0	-1	-1	0	0	0	0	0	0	-1	1	1	0
	TCGA-A6-2678	1	0	0	0	0	1	0	0	1	0	0	0	0	0	1	0	1	1	0	0	0	0	0	0	0	0	-1	0	-1	-1	0	0	-1	0	0	0	0	0	0	0	0	0	1	-1	0	0	0	-1
	TCGA-A6-2683	0	0	1	0	1	0	0	1	0	0	0	0	0	1	0	0	1	1	0	1	0	0	0	0	-1	-1	0	0	0	0	0	0	-1	0	0	0	0	0	0	-1	0	0	1	-1	-1	1	1	-1
	TCGA-A6-3807	1	0	0	0	0	0	1	0	1	0	0	1	0	0	0	0	1	0	0	0	1	1	-1	0	0	0	1	1	0	0	1	0	-1	-1	0	0	0	0	0	0	-1	-1	1	-1	-1	-1	-1	-1
	TCGA-A6-3808	0	0	1	0	0	1	0	1	0	1		1	0	1	0	1	0
	TCGA-A6-3810	1	0	0	0	0	0	1	0	1	0		1	0	0	0	0	1		-1	1	1	1	-1	1	0	0	-1	-1	1	0	1	0	-1	1	-1	-1	0	0	-1	-1	-1	-1	1	-1	-1	0	0	1
	TCGA-AA-3514	1	0	0	0	0	1	0	1	0	0	0	0	0	0	0	0	0	0	0	0	0	0	0	0	0	0	0	0	0	0	0	0	1	1	0	0	0	0	0	0	0	0	0	0	0	0	0	0
	TCGA-AA-3516	0	1	0	1	0	0	0	1	0	1	1	0	1	0	0	0	0	0	0	0	0	0	0	0	0	0	0	0	0	0	0	0	0	0	0	0	0	0	0	0	0	0	0	0	0	0	0	0
	TCGA-AA-3517	0	0	1	0	0	0	1	0	1	0	0	0	0	0	0	0	1	0	-1	-1	0	0	-1	-1	-1	-1	0	0	0	0	1	1	-1	-1	-1	-1	0	0	0	0	0	0	1	-1	0	0	0	-1
	TCGA-AA-3519	1	0	0	0	0	1	0	0	1	0	0	1	0	0	0	0	1	1	-1	-1	1	1	-1	0	0	0	0	0	0	0	1	1	0	0	0	0	0	0	-1	-1	0	0	1	-1	-1	0	0	-1
	TCGA-AA-3520	0	0	1	0	0	1	0	1	0	0	0	0	0	1	0	0	1	1	0	0	0	0	0	0	0	0	0	0	0	0	0	0	-1	0	1	0	0	0	0	0	0	0	1	-1	0	0	0	-1
	TCGA-AA-3521	1	0	0	0	0	1	0	0	1	0	0	1	0	1	0	0	0	0	0	1	1	1	0	1	0	0	0	0	0	0	1	1	1	1	0	0	0	0	0	0	1	0	1	-1	0	0	0	-1
	TCGA-AA-3522	1	0	0	0	1	0	0	1	0	0	0	1	0	1	0	0	0	0	-1	-1	0	-1	0	0	-1	-1	0	0	0	0	0	0	0	0	0	0	0	0	0	0	0	0	0	0	-1	0	0	-1
	TCGA-AA-3524	1	0	0	0	0	0	1	0	1	0	0	0	0	0	0	0	1	0	0	0	0	0	0	0	0	0	0	0	0	0	1	1	1	1	0	0	0	0	0	0	0	0	1	0	0	0	0	-1
	TCGA-AA-3525	0	1	0	1	0	0	0	1	0	0	1	0	1	0	0	0	0	0	0	0	0	0	0	0	0	0	0	0	0	0	0	0	0	0	0	0	0	0	0	0	0	0	0	0	0	0	0	0
	TCGA-AA-3527	1	0	0	0	1	0	0	1	0	0	0	1	0	0	0	0	0	1	0	0	0	0	0	0	0	0	0	0	0	0	0	0	0	0	0	0	0	0	0	0	0	0	1	0	0	1	1	0
	TCGA-AA-3529	0	0	1	0	0	0	1	0	1	0	0	0	0	0	0	0	0	1	0	0	0	0	0	0	0	0	0	0	0	0	1	0	-1	1	0	0	0	0	0	0	1	1	0	0	0	0	0	0
	TCGA-AA-3531	0	0	1	0	0	0	1	0	1	0	0	1	0	0	0	0	1	1	0	0	1	1	0	0	-1	-1	0	0	0	0	0	0	-1	-1	0	0	0	0	0	0	0	0	1	-1	0	0	0	0
	TCGA-AA-3532	1	0	0	0	0	0	1	0	1	0	0	1	0	1	0	0	0	0	0	0	1	1	0	1	-1	-1	0	0	1	1	0	0	1	1	1	1	0	0	0	1	1	1	1	0	-1	1	1	-1
	TCGA-AA-3534	1	0	0	0	0	1	0	1	0	0	0	0	0	0	0	0	0	1	0	0	1	1	0	0	0	0	0	0	1	1	1	1	1	1	1	1	0	0	0	0	1	1	1	0	1	0	0	0
	TCGA-AA-3538	1	0	0	0	0	0	1	0	1	0	0	1	0	0	0	0	0	0	0	0	0	0	0	0	-1	-1	-1	-1	0	1	1	1	-1	1	0	0	0	0	0	0	-1	-1	1	1	0	1	1	0
	TCGA-AA-3542	1	0	0	0	0	0	1	0	1	0	0	1	1	0	0	0	1	0	0	0	0	0	0	0	0	0	1	-1	1	1	1	1	1	1	0	0	0	0	1	1	1	1	1	1	-1	1	1	-1
	TCGA-AA-3543	0	1	0	1	0	0	0	1	0	1	1	0	1	0	0	0	0	0	0	0	0	0	0	0	0	0	0	0	0	0	0	0	0	0	0	0	0	0	0	0	0	0	1	0	0	0	0	0
	TCGA-AA-3548	1	0	0	0	0	1	0	1	0	0	0	1	0	1	0	0	0	1	0	0	0	0	0	0	0	-1	0	0	0	0	1	1	-1	1	1	1	1	-1	0	0	-1	-1	1	0	-1	1	1	-1
	TCGA-AA-3552	1	0	0	0	0	1	0	1	0	0	0	1	0	0	0	0	1	0	1	1	0	0	0	1	-1	-1	1	-1	1	-1	1	1	-1	1	0	0	-1	-1	1	1	-1	-1	1	-1	-1	1	1	-1
	TCGA-AA-3553	0	0	1	0	0	0	1	0	1	0	0	1	0	0	0	0	1	0	0	0	0	0	0	0	0	0	1	0	1	1	1	1	-1	1	-1	-1	0	0	1	1	0	0	1	0	0	1	1	0
	TCGA-AA-3556	1	0	0	0	1	0	0	0	1		0	1	0	1	0	0	1	0	0	0	0	0	0	0	0	0	0	0	0	0	0	0	-1	1	0	0	0	0	0	0	0	0	-1	-1	-1	0	0	-1
	TCGA-AA-3560	1	0	0	0	0	1	0	0	1	0	0	0	0	1	0	0	1	0	0	0	-1	-1	1	1	1	1	1	0	0	0	1	1	-1	0	0	0	0	0	0	0	1	1	1	0	-1	1	1	-1
	TCGA-AA-3561	1	0	0	0	0	1	0	1	0	0	0	1	0	1	0	0	1	0	0	1	0	0	0	0	0	0	0	0	-1	-1	0	0	0	0	0	0	0	0	0	0	0	0	1	-1	0	0	0	-1
	TCGA-AA-3562	1	0	0	0	0	1	0	0	1	0	0	1	0	0	0	0	1	0	-1	-1	1	1	1	1	-1	-1	0	-1	1	1	1	1	-1	1	-1	-1	-1	-1	1	1	0	0	1	-1	-1	1	0	-1
	TCGA-AA-3666	1	0	0	0	0	0	1	1	0	0	0	1	0	0	1	0	1	0	1	1	-1	-1	1	1	-1	-1	1	1	-1	-1	1	1	-1	0	1	1	1	1	-1	-1	-1	0	1	-1	-1	0	0	-1
	TCGA-AA-3667	0	0	1	0	0	0	1	0	1	0	0	1	0	0	0	0	1	0	0	0	0	0	1	1	0	0	0	0	0	0	1	1	1	1	0	0	0	0	0	0	0	0	1	-1	0	0	0	-1
	TCGA-AA-3672	0	1	0	1	0	0	0	0	1	0	1	0	0	1	0	0	0	0	0	0	0	0	0	0	0	0	0	0	0	0	0	0	0	0	0	0	0	0	0	0	1	1	0	0	0	0	0	0
	TCGA-AA-3673	1	0	0	0	1	0	0	0	1	0	0	1	0	1	0	1	0	0	-1	-1	1	1	0	0	-1	-1	-1	-1	0	0	0	0	1	1	1	1	-1	-1	1	1	-1	-1	1	-1	-1	1	1	-1
	TCGA-AA-3678	1	0	0	0	0	0	1	0	1	0	0	1	0	0	0	0	0	1	0	0	0	0	0	0	0	0	1	0	0	0	0	0	-1	1	0	0	0	0	0	0	0	0	0	-1	0	1	1	-1
	TCGA-AA-3679	1	0	0	0	0	0	1	0	1	0	0	1	0	0	0	0	1	0	1	1	1	1	0	0	-1	0	0	0	1	1	1	1	-1	1	0	0	0	0	0	0	0	0	1	0	0	1	1	0
	TCGA-AA-3680	0	0	1	0	1	0	0	1	0	0	0	1	0	1	0	0	0	0	0	0	0	0	-1	0	0	0	0	0	0	0	1	1	-1	0	0	0	0	0	0	0	1	0	0	0	0	0	0	0
	TCGA-AA-3681	1	0	0	0	1	0	0	1	0	0	0	1	0	1	0	0	1	0	0	0	0	0	0	0	0	0	1	1	0	0	1	1	-1	1	0	0	0	0	0	0	1	1	1	0	0	0	0	-1
	TCGA-AA-3684	1	0	0	0	1	0	0	1	0	1	0	1	1	0	0	0	0	0	0	0	1	1	0	0	0	0	1	1	0	0	1	1	-1	1	1	1	0	0	0	0	0	0	1	0	1	1	1	0
	TCGA-AA-3688	0	0	1	0	0	0	1	0	1	0	0	1	0	0	0	0	0	0	1	1	0	0	0	0	0	0	1	1	0	0	1	0	-1	0	0	0	0	0	0	0	0	0	1	-1	-1	1	1	-1
	TCGA-AA-3692	0	0	1	0	0	0	1	0	1	1	0	1	0	0	0	0	0	0	0	0	0	0	0	0	-1	-1	0	0	-1	-1	1	1	-1	1	0	0	-1	-1	-1	-1	0	0	0	0	-1	0	0	-1
	TCGA-AA-3693	1	0	0	0	0	0	1	0	1	0	0	1	0	0	0	0	1	0	0	0	0	0	1	1	-1	1	0	0	0	0	1	1	0	0	0	0	0	0	0	0	0	0	1	-1	-1	0	0	-1
	TCGA-AA-3695	1	0	0	0	1	0	0	1	0	0	0	1	0	1	0	0	0	1	-1	-1	0	0	0	0	-1	-1	0	0	0	0	1	1	1	1	0	0	-1	-1	0	0	0	0	1	0	-1	0	0	-1
	TCGA-AA-3696	1	0	0	0	0	0	1	0	1	0	0	0	0	1	0	1	0	1	0	1	0	1	0	0	0	0	0	0	0	0	1	1	1	1	0	0	0	0	0	0	1	1	0	0	0	0	0	0
	TCGA-AA-3710	0	1	0	1	0	0	0	1	0	0	1	1	0	0	0	0	0	0	0	0	0	0	0	0	0	0	0	0	0	0	0	0	0	0	0	0	0	0	0	0	1	1	0	0	0	0	0	0
	TCGA-AA-3715	0	1	0	1	0	0	0	1	0	0	1	1	1	1	0	1	0	0	0	0	0	0	0	0	0	0	1	1	-1	-1	0	0	1	1	0	0	0	0	0	0	1	1	1	0	0	0	0	0
	TCGA-AA-3811	0	1	0	0	0	0	1	1	0	0		0	0	0	0	0	1		-1	-1	1	1	-1	-1	-1	-1	-1	-1	1	1	1	0	1	1	0	0	0	0	0	0	0	0	1	-1	0	0	0	-1
	TCGA-AA-3812	1	0	0	0	0	0	1	0	1	0	0	1	0	0	0	1	0	0	0	0	1	1	0	0	0	0	0	0	1	1	1	1	0	0	0	0	0	0	0	0	1	1	1	0	0	0	0	1
	TCGA-AA-3814	1	0	0	0	0	1	0	1	0	0	0	1	0	1	0	0	1	0	0	0	1	1	0	0	0	0	0	0	1	1	1	1	1	1	0	0	0	0	0	0	1	1	1	0	0	1	1	0
	TCGA-AA-3818	1	0	0	0	1	0	0	1	0	0	0	1	0	1	0	1	0	0	0	0	0	0	0	0	0	0	0	0	0	0	1	1	0	0	0	0	0	0	0	0	1	1	1	0	0	0	0	0
	TCGA-AA-3819	0	0	1	0	0	1	0	0	1	0	0	0	0	0	1	0	0	1	0	0	0	0	0	0	0	0	0	0	0	0	0	0	0	0	0	0	0	0	0	0	0	0	0	-1	0	0	0	-1
	TCGA-AA-3821	0	1	0	1	0	0	0	1	0	1	1	0	1	0	0	0	0	0	0	0	0	0	0	0	0	0	0	0	0	0	0	0	0	0	0	0	0	0	0	0	0	0	0	0	0	0	0	1
	TCGA-AA-3831	1	0	0	0	1	0	0	0	1	0	0	0	0	0	0	0	0	1	0	0	0	0	0	0	0	0	0	0	0	0	0	0	0	0	0	0	0	0	0	0	0	0	0	0	0	0	0	0
	TCGA-AA-3833	0	1	0	1	0	0	0	1	0	0	1	0	1	0	0	0	0	0	0	0	0	0	0	0	0	0	0	0	0	0	0	0	0	0	0	0	0	0	0	0	0	0	0	0	0	0	0	0
	TCGA-AA-3837	1	0	0	1	0	0	0	1	0	1	0	1	0	1	0	1	0	0	-1	-1	0	0	0	0	-1	-1	0	0	-1	-1	0	0	0	0	0	0	0	0	0	0	0	0	0	0	-1	-1	-1	-1
	TCGA-AA-3844	1	0	0	0	0	1	0	0	1	0		0	0	1	0	0	1		0	0	0	0	0	0	0	0	1	1	0	0	1	1	0	0	1	1	0	0	0	0	1	1	1	0	0	1	1	0
	TCGA-AA-3845	0	1	0	1	0	0	0	1	0		1	0	0	1	0	0	0	0	0	0	0	0	0	0	0	0	0	0	0	0	0	0	0	0	0	0	1	0	0	0	1	1	0	0	0	0	0	0
	TCGA-AA-3846	1	0	0	0	0	1	0	0	1	0	0	1	0	0	0	0	0	0	0	0	0	0	0	0	-1	-1	0	0	1	1	0	0	1	1	0	0	0	0	1	1	0	0	1	-1	-1	1	1	1
	TCGA-AA-3848	1	0	0	0	1	0	0	0	1	0	0	1	0	1	0	1	1	0	-1	1	0	0	0	0	0	0	-1	-1	0	0	0	0	0	0	1	1	-1	-1	0	1	0	0	1	0	-1	0	0	-1
	TCGA-AA-3850	1	0	0	0	1	0	0	0	1	0		0	0	0	1	1	0		0	0	0	0	0	0	0	0	0	0	0	0	0	0	0	0	0	0	0	0	0	0	0	0	0	0	0	0	0	0
	TCGA-AA-3851	1	0	0	0	0	1	0	1	0	0	0	1	0	1	0	0	1	0	-1	0	1	1	0	0	-1	-1	-1	-1	0	0	0	0	-1	-1	0	0	1	1	1	1	1	1	0	1	0	1	1	-1
	TCGA-AA-3852	0	0	1	0	1	0	0	0	1	1	0	1	0	1	0	1	0	0	0	0	0	0	0	0	0	0	0	0	0	0	1	1	1	1	1	1	0	0	0	0	1	1	0	1	0	0	0	0
	TCGA-AA-3854	0	0	1	0	1	0	0	0	1	1	0	1	0	1	0	0	0	0	0	0	0	0	0	0	0	0	-1	0	0	0	0	0	0	0	1	1	0	0	0	0	0	0	0	0	-1	0	0	0
	TCGA-AA-3855	0	0	1	0	1	0	0	0	1	0	0	1	0	0	0	0	0	0	-1	-1	0	0	-1	-1	0	0	0	0	0	0	1	1	0	0	0	0	0	0	-1	-1	0	0	1	0	0	0	0	-1
	TCGA-AA-3856	1	0	0	0	0	0	1	0	1	0	0	1	0	0	0	0	1	0	0	0	0	0	0	0	-1	-1	1	1	0	0	1	1	0	1	1	1	0	0	1	1	0	0	1	0	-1	1	1	-1
	TCGA-AA-3858	1	0	0	0	0	1	0	0	1	0	0	1	0	0	0	0	1	0	0	1	0	0	0	0	-1	0	0	-1	0	0	1	1	1	1	0	0	-1	-1	0	1	-1	-1	1	0	-1	0	0	-1
	TCGA-AA-3864	0	1	0	0	0	1	0	1	0	0	1	1	0	1	1	1	0	0	0	0	0	0	0	0	0	0	0	0	0	0	0	0	0	0	0	0	0	0	0	0	0	0	0	0	0	0	0	0
	TCGA-AA-3866	0	0	1	0	0	1	0	1	0	0	0	1	0	0	0	1	1	0	-1	1	0	0	-1	1	-1	-1	1	1	0	0	1	0	-1	1	0	0	-1	-1	0	0	-1	-1	1	-1	-1	1	1	-1
	TCGA-AA-3867	1	0	0	0	0	0	1	0	1	0		0	0	0	0	0	1		-1	-1	1	1	1	1	-1	1	1	-1	0	0	1	1	-1	1	-1	-1	-1	-1	1	1	-1	-1	1	-1	-1	1	1	-1
	TCGA-AA-3869	1	0	0	0	0	0	1	1	0	0	0	0	0	0	0	0	1	0	0	1	0	0	0	0	0	0	0	0	1	1	1	1	-1	1	1	1	1	1	0	0	0	0	1	0	0	1	1	-1
	TCGA-AA-3870	1	0	0	1	0	0	0	1	0	0	0	1	0	1	0	0	0	0	0	0	0	0	-1	-1	-1	0	0	0	0	-1	1	1	1	1	0	0	0	0	0	0	0	0	1	0	-1	1	0	-1
	TCGA-AA-3872	1	0	0	0	0	0	1	0	1	0	0	1	0	0	0	0	0	0	-1	0	0	0	0	0	-1	-1	1	0	1	1	1	1	1	1	-1	-1	1	-1	-1	-1	0	0	1	-1	-1	1	1	-1
	TCGA-AA-3875	1	0	0	0	0	1	0	1	0	0	0	0	0	0	0	0	1	1	0	0	0	0	0	0	0	0	0	0	-1	-1	1	1	1	1	0	0	0	0	1	0	0	0	-1	-1	0	0	0	-1
	TCGA-AA-3877	0	1	0	1	0	0	0	0	1	1	1	0	1	0	0	1	0	0	0	0	0	0	0	0	0	0	0	0	0	0	1	1	0	0	0	0	0	0	0	0	0	0	0	0	0	0	0	0
	TCGA-AA-3930	0	0	1	0	1	0	0	1	0	0	0	1	0	1	0	0	1	0	0	0	0	0	0	0	-1	-1	0	0	1	1	0	0	-1	1	0	0	0	0	0	0	0	0	1	0	0	0	0	-1
	TCGA-AA-3939	1	0	0	0	0	1	0	1	0	0	0	1	0	1	0	1	0	0	-1	1	-1	-1	-1	-1	-1	1	1	1	-1	-1	0	0	1	1	-1	-1	0	0	-1	-1	1	1	1	-1	-1	1	1	1
	TCGA-AA-3947	0	1	0	1	0	0	0	1	0	1	1	1	1	0	0	1	0	0	0	1	0	0	0	0	0	0	0	0	0	0	0	0	0	0	0	0	0	0	0	0	0	0	0	0	0	0	0	0
	TCGA-AA-3949	0	1	0	1	0	0	0	1	0	1	1	0	1	0	0	0	1	0	0	0	0	0	0	0	0	0	0	0	0	0	0	0	0	0	0	0	0	0	0	0	1	1	1	0	0	0	0	0
	TCGA-AA-3952	1	0	0	0	0	0	1	0	1	0	0	1	0	0	0	0	0	0	0	0	0	0	0	0	0	0	0	0	0	-1	0	1	0	0	0	0	1	0	-1	-1	-1	-1	0	0	0	1	0	-1
	TCGA-AA-3956	1	0	0	0	0	1	0	1	0	0	0	0	0	0	0	1	1	0	0	0	0	0	0	0	0	0	0	0	0	0	0	0	-1	1	0	0	0	0	0	0	0	0	1	-1	0	1	1	-1
	TCGA-AA-3966	0	1	0	0	1	0	0	1	0	1	1	0	1	0	0	0	0	0	-1	-1	0	0	-1	-1	-1	-1	-1	-1	-1	-1	0	0	1	1	0	0	0	0	-1	0	0	0	0	1	-1	-1	-1	1
	TCGA-AA-3971	1	0	0	0	0	0	1	0	1	0	0	0	0	0	0	0	0	0	0	0	1	1	1	1	0	0	0	0	0	0	1	1	-1	1	0	0	0	0	0	0	0	0	1	-1	0	1	1	-1
	TCGA-AA-3972	0	0	1	0	1	0	0	0	1	0	0	1	0	0	1	0	1	0	0	0	0	0	0	0	-1	-1	0	0	0	0	0	0	0	0	-1	-1	-1	-1	-1	-1	-1	-1	1	-1	-1	0	0	-1
	TCGA-AA-3973	0	0	1	0	0	0	1	0	1	0	0	1	0	0	1	0	0	0	0	1	0	0	0	0	0	0	0	0	0	0	0	0	0	0	0	0	0	0	0	0	0	0	1	0	-1	0	0	1
	TCGA-AA-3975	1	0	0	0	0	0	1	0	1	0	0	1	0	1	0	0	1	0	0	0	0	0	0	0	0	0	0	0	0	0	1	1	-1	1	0	0	0	0	0	0	0	0	0	-1	-1	0	0	0
	TCGA-AA-3976	1	0	0	0	0	1	0	0	1	0	0	1	0	0	1	0	1	1	0	0	0	0	1	1	-1	-1	1	1	0	0	1	0	-1	1	1	0	0	0	0	0	0	1	1	-1	0	1	1	-1
	TCGA-AA-3979	1	0	0	0	1	0	0	0	1	0	0	1	0	1	0	0	1	0	0	0	0	0	-1	0	0	-1	0	0	0	0	0	0	-1	1	0	0	0	0	0	0	0	0	0	-1	-1	0	0	-1
	TCGA-AA-3980	1	0	0	0	0	1	0	0	1	0		1	0	0	0	0	1
	TCGA-AA-3982	0	0	1	0	0	1	0	0	1	0		1	0	0	0	0	1		0	0	0	0	0	0	1	1	0	0	1	0	1	1	-1	0	0	0	0	1	1	1	0	0	1	0	-1	1	1	-1
	TCGA-AA-3984	1	0	0	0	0	0	1	0	1	0	1	1	0	0	0	0	0	0	0	0	0	0	0	0	0	0	0	0	1	1	0	0	0	1	0	0	0	0	0	0	1	1	0	0	0	0	0	0
	TCGA-AA-3986	1	0	0	0	0	1	0	0	1	0	0	0	0	1	0	0	0	1	0	0	0	0	0	0	0	0	0	0	0	0	0	0	0	0	0	0	0	0	0	0	0	0	1	0	0	0	0	0
	TCGA-AA-3989	1	0	0	0	1	0	0	0	1	0	0	1	0	0	0	0	0	1	-1	-1	0	0	-1	-1	0	0	0	0	1	0	0	0	-1	-1	0	0	-1	0	0	0	0	0	1	-1	0	0	0	-1
	TCGA-AA-3994	1	0	0	1	0	0	0	0	1	1	0	1	0	1	0	0	0	0	0	1	0	0	0	0	0	0	0	0	0	0	1	1	0	0	1	1	0	0	0	0	0	0	1	0	0	0	0	0
	TCGA-AA-A00D	1	0	0	1	0	0	0	1	0	0	0	1	1	0	0	0	1	0	0	0	0	0	0	0	0	0	0	0	0	0	1	1	-1	1	0	0	0	0	0	0	0	0	1	1	-1	0	0	-1
	TCGA-AA-A00J	0	1	0	1	0	0	0	1	0	1	1	1	1	0	0	0	0	0	0	0	0	0	0	0	0	0	0	0	-1	-1	0	0	0	0	0	0	0	0	0	0	0	1	0	0	0	0	0	0
	TCGA-AA-A00L	1	0	0	0	0	1	0	0	1	0	0	1	0	0	0	0	1	1	0	0	1	0	0	0	0	0	0	0	0	0	1	0	0	0	0	0	0	0	0	0	0	0	1	-1	0	0	0	-1
	TCGA-AA-A00O	0	0	1	0	0	0	1	0	1	0	0	1	0	0	0	0	1	1	0	0	0	0	0	0	0	0	-1	-1	0	0	0	0	0	0	0	0	0	0	0	0	0	0	0	-1	0	0	0	-1
	TCGA-AA-A00U	1	0	0	0	1	0	0	1	0	0	0	1	0	0	0	0	0	1	0	0	0	0	0	0	0	0	0	0	0	0	0	0	1	1	0	0	0	0	0	0	0	0	0	0	-1	0	0	-1
	TCGA-AA-A00W	1	0	0	0	0	1	0	0	1	0	0	1	0	1	0	0	1	0	0	0	0	0	0	0	0	0	0	0	0	0	0	0	0	0	0	0	0	0	0	0	0	0	1	-1	-1	0	0	-1
	TCGA-AA-A010	0	0	1	0	0	0	1	0	1	0	1	1	0	0	0	1	1	0	0	0	0	0	0	0	0	0	0	0	0	0	0	0	0	0	0	0	0	0	0	0	0	0	0	0	0	0	0	0
	TCGA-AA-A01D	1	0	0	0	1	0	0	0	1	1	0	0	1	0	0	0	1	0	1	1	0	0	0	0	0	0	0	-1	0	-1	0	0	1	1	1	1	-1	-1	0	0	0	0	-1	1	0	0	0	-1
	TCGA-AA-A01F	1	0	0	0	0	1	0	0	1	0	0	1	0	1	0	0	1	0	-1	0	0	0	-1	-1	-1	-1	0	0	0	0	1	1	0	0	-1	-1	0	0	-1	-1	-1	-1	1	-1	0	0	0	-1
	TCGA-AA-A01G	0	0	1	0	1	0	0	1	0	1	0	0	0	1	0	0	1	0	0	0	0	0	0	0	0	0	0	0	0	0	0	0	-1	0	0	0	0	0	0	0	1	1	1	0	0	1	1	0
	TCGA-AA-A01P	0	1	0	1	0	0	0	1	0	0		0	1	0	0	0	0		0	0	0	0	0	0	0	0	0	0	0	0	0	0	0	0	0	0	0	0	0	0	0	0	0	0	0	0	0	0
	TCGA-AA-A01R	0	1	0	0	1	0	0	1	0	1		1	0	1	0	0	0		0	1	0	0	0	0	0	0	0	0	1	1	0	0	0	0	0	0	0	1	0	0	0	0	0	0	0	0	0	0
	TCGA-AA-A01S	0	0	1	0	0	0	1	0	1	0		1	0	0	0	0	1		0	0	1	1	0	0	0	0	0	0	0	0	0	0	-1	1	0	0	0	0	0	0	0	0	0	0	0	0	0	-1
	TCGA-AA-A01T	1	0	0	0	0	1	0	0	1	0		1	0	0	0	0	1		-1	-1	0	0	1	1	-1	-1	-1	-1	0	0	1	1	-1	0	0	0	0	0	-1	-1	-1	-1	1	-1	-1	1	1	-1
	TCGA-AA-A01V	1	0	0	0	1	0	0	1	0	0		1	0	0	1	1	0		0	0	0	0	0	0	0	0	0	0	0	0	0	0	0	0	0	0	0	0	0	0	0	0	0	0	0	0	0	0
	TCGA-AA-A01X	1	0	0	0	0	1	0	0	1	0		0	0	1	0	0	0		-1	1	1	1	0	0	-1	-1	0	0	-1	-1	1	1	0	0	0	0	-1	-1	0	0	0	0	0	-1	-1	0	0	0
	TCGA-AA-A01Z	1	0	0	0	1	0	0	1	0	0		1	0	1	0	0	1		0	0	0	0	0	0	0	0	0	0	0	0	0	0	0	1	0	0	0	0	0	0	0	0	0	0	0	0	0	-1
	TCGA-AA-A022	0	1	0	1	0	0	0	1	0	0		0	1	0	0	0	0		0	0	0	0	0	0	0	0	0	0	1	1	0	0	0	0	1	1	0	0	0	0	1	1	0	0	0	0	0	0
	TCGA-AA-A024	0	0	1	0	0	1	0	0	1	1	0	1	0	0	1	0	0	0	0	0	0	0	0	0	0	0	0	0	0	0	0	0	0	0	0	0	0	0	0	0	0	0	0	0	0	0	0	0
	TCGA-AA-A029	0	0	1	1	0	0	0	1	0	0	0	1	0	1	0	0	0	0	0	0	0	0	0	0	0	0	1	1	0	0	1	1	1	1	1	1	0	0	0	0	1	1	0	0	0	0	0	0
	TCGA-AA-A02F	1	0	0	0	0	0	1	0	1	0	0	1	0	0	1	0	1	0	0	0	0	0	0	0	-1	-1	0	0	0	0	0	0	0	0	0	0	0	0	0	-1	0	0	1	0	0	0	0	-1
	TCGA-AA-A02H	1	0	0	0	0	1	0	0	1	0	0	1	0	0	0	0	1	0	-1	0	0	0	0	0	-1	0	0	-1	0	-1	1	1	0	0	0	0	0	0	0	0	0	0	1	-1	0	0	0	-1
	TCGA-AA-A02J	1	0	0	0	0	0	1	0	1	0	0	1	0	0	0	0	1	1	0	0	0	0	0	0	0	0	0	0	0	0	1	1	1	1	0	0	0	0	0	0	0	0	0	0	0	0	0	-1
	TCGA-AA-A02O	1	0	0	1	0	0	0	0	1	0		1	0	1	0	1	0		0	0	0	0	0	0	0	0	0	0	0	0	1	1	1	1	0	0	0	0	0	0	1	1	0	1	0	0	0	0
	TCGA-AA-A03F	1	0	0	1	0	0	0	1	0	1		1	0	1	0	1	0		0	0	0	0	0	0	0	0	0	0	0	0	0	0	0	0	0	0	0	0	0	0	0	0	0	0	0	0	0	0
	TCGA-AA-A03J	1	0	0	0	1	0	0	0	1	0		0	0	1	0	1	1		0	0	0	0	0	0	0	0	1	1	1	1	1	1	0	0	-1	-1	0	0	-1	-1	1	1	1	-1	0	1	1	-1
	TCGA-AF-2691	1	0	0	0	1	0	0	0	1	0	0	1	0	1	1	0	1	0	0	0	0	0	0	0	-1	-1	-1	-1	1	0	0	0	0	1	0	0	0	0	-1	-1	-1	-1	1	0	-1	0	0	-1
	TCGA-AF-2692	1	0	0	0	0	0	1	0	1		0	1	0	1	0	0	0	1	0	1	0	0	0	0	0	-1	0	0	-1	-1	0	0	-1	1	-1	-1	-1	-1	0	-1	0	0	1	-1	-1	0	0	-1
	TCGA-AF-3400	1	0	0	0	0	0	1	0	1	1	0	1	0	0	0	0	1	0	0	0	0	0	-1	-1	-1	-1	0	0	-1	-1	0	0	0	1	1	1	-1	-1	0	0	1	1	0	0	1	0	0	-1
	TCGA-AF-3913	1	0	0	0	0	0	1	0	1	0	0	1	0	0	1	0	1	0	0	0	0	1	0	1	0	0	0	0	1	1	1	1	-1	1	0	0	0	0	1	1	-1	0	1	0	0	0	1	0
	TCGA-AG-3574	1	0	0	0	0	1	0	0	1	0	0	0	0	0	0	0	0	1	0	0	1	1	0	0	0	0	0	0	0	0	0	0	1	1	0	0	0	0	0	0	1	1	0	0	0	0	0	0
	TCGA-AG-3575	1	0	0	1	0	0	0	0	1	0	0	0	0	1	0	0	1	0	0	0	0	0	0	0	0	0	0	0	0	-1	0	0	0	0	0	0	0	0	1	1	0	0	0	0	0	0	0	0
	TCGA-AG-3578	1	0	0	0	0	1	0	0	1	1	0	0	1	0	0	0	1	0	0	1	-1	0	0	-1	0	0	0	-1	0	-1	0	0	1	1	0	0	0	-1	-1	-1	0	0	0	0	-1	-1	-1	-1
	TCGA-AG-3580	1	0	0	0	0	1	0	0	1	0	0	1	0	1	0	0	0	1	0	0	0	0	0	0	0	0	0	0	0	0	0	0	0	0	0	0	0	0	0	0	0	0	0	0	0	0	0	0
	TCGA-AG-3581	1	0	0	0	0	1	0	0	1	0	0	1	0	1	0	0	1	0	0	0	0	0	0	0	0	0	0	0	0	0	1	1	0	0	0	0	0	0	-1	-1	0	0	1	0	0	0	0	-1
	TCGA-AG-3582	1	0	0	0	0	0	1	0	1	0	0	0	0	0	0	0	0	1	-1	-1	-1	0	0	0	-1	-1	1	1	0	0	1	1	-1	1	0	0	0	0	0	0	0	0	1	-1	-1	0	0	-1
	TCGA-AG-3583	0	0	1	0	0	0	1	0	1	1	0	1	0	1	0	0	0	1	0	0	0	0	-1	-1	0	0	0	0	0	0	0	0	0	0	-1	-1	0	0	0	0	0	0	1	0	-1	0	0	0
	TCGA-AG-3584	1	0	0	0	1	0	0	0	1	0	0	1	0	0	0	0	0	0	-1	-1	0	0	-1	0	0	0	0	0	0	-1	1	1	-1	1	0	0	0	0	0	0	0	0	0	0	-1	0	0	-1
	TCGA-AG-3586	1	0	0	0	0	1	0	0	1		0	1	0	1	0	0	0	0	0	0	0	0	0	0	0	0	0	0	0	0	0	0	0	1	0	0	0	0	0	0	0	0	1	0	0	0	0	0
	TCGA-AG-3587	1	0	0	0	0	0	1	0	1	0	0	1	0	0	0	0	1	0	1	1	1	1	0	0	0	0	1	0	1	-1	1	1	-1	1	1	0	-1	-1	1	1	1	0	1	-1	-1	0	0	1
	TCGA-AG-3593	1	0	0	0	0	1	0	0	1	0	0	1	0	0	0	0	0	1	0	1	1	1	1	1	-1	-1	0	0	-1	-1	0	0	-1	0	-1	-1	-1	-1	0	0	-1	-1	1	-1	-1	0	0	-1
	TCGA-AG-3594	1	0	0	0	0	1	0	0	1	1	0	1	0	1	0	0	1	0	0	0	0	0	0	0	0	0	0	0	0	0	0	0	-1	0	1	1	0	0	0	-1	1	1	-1	0	0	0	0	-1
	TCGA-AG-3598	1	0	0	0	1	0	0	0	1	0	0	1	0	1	0	0	1	0	0	0	0	0	0	0	0	0	0	0	0	0	0	0	1	1	1	1	0	0	0	0	0	0	0	-1	0	0	0	-1
	TCGA-AG-3599	1	0	0	0	1	0	0	0	1		0	1	0	1	0	0	0	0	0	0	0	0	0	0	0	0	0	0	0	0	1	1	0	0	0	0	0	0	0	0	0	0	0	0	0	0	0	0
	TCGA-AG-3600	1	0	0	1	0	0	0	0	1	0	0	0	0	0	0	0	0	0	0	1	0	0	0	0	-1	-1	-1	0	0	-1	1	0	-1	1	-1	0	0	-1	-1	-1	1	0	-1	-1	-1	-1	-1	0
	TCGA-AG-3601	0	0	1	0	0	0	1	0	1	0	0	1	0	0	0	0	1	0	0	0	0	0	0	0	0	-1	0	0	1	1	1	1	-1	1	0	-1	0	0	0	0	1	1	1	-1	0	1	0	0
	TCGA-AG-3602	1	0	0	0	0	1	0	0	1	0	0	1	0	1	0	0	1	0	0	0	0	0	0	0	0	0	0	0	1	-1	0	0	0	0	0	0	0	0	0	0	-1	0	1	-1	0	0	0	-1
	TCGA-AG-3605	1	0	0	0	1	0	0	0	1	0	0	1	0	1	0	0	1	0	0	0	0	0	0	0	0	0	0	0	0	0	1	1	-1	1	1	1	0	0	0	0	0	0	1	0	0	0	0	-1
	TCGA-AG-3608	0	0	0	0	1	0	0	0	1	0	0	0	0	0	0	0	1	0	0	0	0	0	0	0	0	0	0	0	0	0	1	1	0	0	0	0	0	0	0	0	0	0	0	0	0	0	0	0
	TCGA-AG-3609	1	0	0	0	0	0	1	0	1	0	0	1	0	0	0	0	1	0	0	0	1	1	0	0	0	0	1	1	0	0	1	1	0	0	0	0	0	0	1	0	1	1	1	0	0	-1	-1	1
	TCGA-AG-3611	1	0	0	0	0	1	0	0	1	0	0	1	0	1	0	0	1	0	1	1	-1	-1	1	1	-1	-1	-1	-1	-1	-1	1	1	-1	-1	1	1	0	0	1	-1	1	0	1	1	-1	1	1	-1
	TCGA-AG-3612	1	0	0	0	0	0	1	0	1	0	0	1	0	0	0	0	1	0	0	0	0	0	1	1	-1	-1	0	0	1	1	1	1	0	1	1	0	0	0	1	1	0	0	1	0	-1	0	0	0
	TCGA-AG-3726	1	0	0	0	0	1	0	0	1	0	0	1	0	1	0	0	1	0	0	0	0	0	1	1	0	0	0	0	0	0	0	0	-1	1	1	0	0	0	0	0	1	0	0	0	0	1	-1	-1
	TCGA-AG-3727	1	0	0	0	0	1	0	0	1	0	0	1	0	1	0	0	0	1	0	0	0	0	0	0	0	0	0	0	0	0	0	0	-1	0	0	0	0	0	0	0	0	0	1	-1	0	0	0	-1
	TCGA-AG-3878	1	0	0	0	1	0	0	0	1	0	0	1	0	1	0	1	0	0	0	0	0	0	0	0	0	0	0	0	0	0	1	1	0	0	1	1	0	0	0	0	0	0	0	0	0	0	0	0
	TCGA-AG-3881	1	0	0	0	1	0	0	0	1		0	1	0	0	0	0	0	0	-1	1	-1	-1	-1	0	-1	-1	0	-1	0	0	0	0	0	1	1	1	0	0	-1	-1	1	1	0	-1	-1	-1	-1	-1
	TCGA-AG-3882	1	0	0	0	0	0	1	0	1	0	0	1	0	0	0	0	1	0	-1	0	1	1	0	0	0	0	-1	-1	0	0	1	1	0	0	-1	-1	0	0	0	0	0	0	1	0	-1	0	0	1
	TCGA-AG-3883	1	0	0	0	0	1	0	0	1	0	0	1	0	0	0	0	0	0	-1	-1	0	0	0	0	-1	-1	1	1	1	1	0	0	-1	0	0	0	0	0	0	1	1	1	0	-1	0	0	-1	-1
	TCGA-AG-3887	1	0	0	0	0	0	1	0	1	1	0	1	0	1	0	1	0	0	0	0	0	0	0	0	0	0	0	0	0	0	0	0	1	1	0	0	-1	-1	0	0	1	0	1	0	0	0	0	0
	TCGA-AG-3890	1	0	0	0	0	1	0	0	1	0	0	1	0	0	0	0	1	0	0	0	0	0	0	0	1	1	1	1	0	0	1	1	-1	0	1	1	0	0	0	0	0	0	1	-1	-1	1	1	0
	TCGA-AG-3892	1	0	0	0	0	0	1	0	1	0	1	1	0	1	1	0	0	0	0	0	0	0	0	0	0	0	0	0	0	0	0	0	0	0	0	0	0	0	0	0	0	0	0	0	0	0	0	0
	TCGA-AG-3893	1	0	0	0	0	0	1	0	1	0	0	1	0	0	0	0	1	0	0	0	0	0	0	0	-1	1	0	0	0	0	1	1	-1	0	0	0	0	0	0	0	0	0	1	-1	-1	0	0	-1
	TCGA-AG-3894	1	0	0	0	0	1	0	0	1	0	0	1	0	0	1	0	0	1	0	0	0	0	0	0	0	0	0	0	0	0	0	0	0	0	0	0	0	0	0	0	0	0	1	0	0	0	0	0
	TCGA-AG-3896	1	0	0	0	0	1	0	0	1	0	0	1	0	1	0	0	1	0	-1	-1	0	1	1	1	-1	-1	-1	-1	1	1	1	1	1	1	1	1	-1	-1	-1	-1	1	1	1	-1	-1	0	0	-1
	TCGA-AG-3898	1	0	0	0	0	1	0	0	1	0	0	1	0	0	0	0	1	0	-1	-1	0	1	0	0	-1	-1	-1	-1	0	0	1	1	1	1	0	0	0	0	0	0	-1	-1	0	-1	0	0	0	-1
	TCGA-AG-3901	1	0	0	0	0	1	0	0	1	1	0	0	0	1	0	1	0	0	0	0	0	0	0	0	0	0	0	0	0	0	0	0	0	0	0	0	0	0	0	0	0	0	0	0	-1	0	0	0
	TCGA-AG-3909	1	0	0	0	0	1	0	0	1	0	0	1	0	1	0	0	1	0	-1	-1	0	0	0	0	-1	-1	0	0	0	0	1	1	-1	0	0	0	-1	-1	0	0	0	0	1	0	-1	1	1	-1
	TCGA-AG-3999	1	0	0	0	0	1	0	0	1	0	0	1	0	1	0	0	1	1	0	1	-1	-1	0	0	-1	-1	-1	-1	0	0	0	1	-1	1	0	0	0	1	0	0	0	0	1	1	-1	0	0	-1
	TCGA-AG-4001	0	0	1	0	0	0	1	0	1	0	0	1	0	0	0	0	1	0	-1	-1	-1	-1	1	1	-1	-1	1	-1	0	0	1	0	-1	0	1	-1	0	0	1	1	1	1	1	-1	0	1	1	-1
	TCGA-AG-4005	1	0	0	0	0	1	0	0	1	0	0	1	0	1	0	0	1	0	0	0	0	0	1	1	-1	-1	0	0	1	0	0	0	0	1	0	0	0	0	0	0	0	0	1	-1	-1	-1	-1	-1
	TCGA-AG-4007	0	0	1	0	1	0	0	0	1	0		1	0	0	0	0	1		0	0	1	1	0	0	0	0	1	1	1	1	1	1	1	1	0	0	0	0	1	1	0	0	1	0	0	0	0	1
	TCGA-AG-4008	1	0	0	0	0	1	0	0	1	0	0	0	0	1	0	0	1	0	0	0	0	0	0	0	0	0	0	-1	0	0	1	0	-1	1	0	0	0	0	0	0	0	0	1	-1	-1	0	0	-1
	TCGA-AG-4015	1	0	0	0	0	0	1	0	1	0	0	1	0	0	0	1	1	0	0	0	0	0	0	0	-1	-1	-1	-1	0	0	1	0	0	1	1	0	1	0	0	0	-1	-1	0	-1	-1	0	0	-1
	TCGA-AG-A002	1	0	0	0	0	1	0	0	1	0	1	1	1	0	0	0	0	0	0	0	0	0	0	0	0	0	0	0	0	0	0	0	0	0	0	0	0	0	0	0	0	0	0	0	0	0	0	0
	TCGA-AG-A008	1	0	0	0	0	0	1	0	1	1	0	1	0	1	0	0	0	0	0	0	0	0	0	0	-1	-1	0	0	-1	-1	-1	-1	0	0	0	0	-1	-1	-1	-1	0	0	0	0	-1	0	0	-1
	TCGA-AG-A00C	1	0	0	0	0	1	0	0	1	0	0	1	0	1	0	0	1	1	0	0	0	0	0	0	0	0	0	0	0	0	0	0	0	0	0	0	0	0	0	0	0	0	1	-1	0	0	0	-1
	TCGA-AG-A015	1	0	0	0	0	1	0	0	1	0	0	1	0	1	0	0	0	0	0	1	0	0	0	0	0	0	1	0	1	1	1	1	0	0	0	0	0	0	0	0	1	1	1	0	0	1	1	0
	TCGA-AG-A016	1	0	0	0	0	1	0	0	1	0	0	0	0	0	0	0	1	0	0	0	0	0	1	1	0	0	0	0	1	1	1	1	1	1	0	0	1	0	0	0	0	0	1	0	0	1	1	0
	TCGA-AG-A01L	1	0	0	0	0	1	0	0	1	0	0	1	0	0	1	0	1	0	-1	-1	1	1	1	1	-1	-1	1	1	1	1	1	1	-1	-1	-1	-1	-1	-1	-1	-1	0	0	1	1	-1	1	1	-1
	TCGA-AG-A01W	1	0	0					0	1	0		1	0	1	0	0	1		0	1	1	1	0	0	-1	-1	-1	-1	0	0	1	1	1	1	1	0	1	1	0	0	-1	0	1	0	1	0	0	-1
	TCGA-AG-A01Y	1	0	0					0	1	0		1	0	0	0	0	1		0	0	0	0	0	0	0	-1	0	-1	0	0	0	0	1	1	0	0	0	0	0	0	0	0	1	1	0	0	0	-1
	TCGA-AG-A020	1	0	0					0	1	1		1	0	1	0	1	1		0	0	0	0	1	1	0	0	0	0	0	0	0	0	-1	0	1	1	-1	-1	-1	-1	0	0	-1	0	0	0	0	0
	TCGA-AG-A026	1	0	0	0	0	1	0	0	1	0		1	0	0	0	0	1		0	1	0	0	0	0	0	0	0	-1	0	0	1	0	-1	1	-1	-1	0	0	0	0	0	0	1	-1	-1	0	0	-1
	TCGA-AG-A02G	1	0	0	0	0	0	1	0	1	0	0	1	0	0	0	0	0	0	0	1	0	0	0	0	0	0	1	0	0	0	1	1	-1	0	-1	-1	0	0	0	0	1	1	1	-1	-1	1	1	0
	TCGA-AG-A02N	0	1	0					0	1	0		1	0	1	0	1	1		0	0	0	0	0	0	0	0	0	0	0	0	0	0	0	0	0	0	0	0	0	0	1	1	0	0	0	0	0	0
	TCGA-AG-A02X	1	0	0	1	0	0	0	0	1	0	0	1	0	1	0	0	1	0	0	0	-1	-1	0	0	-1	-1	1	1	0	0	0	0	-1	-1	0	0	-1	-1	-1	0	0	0	0	0	-1	0	0	-1
	TCGA-AG-A036	1	0	0					0	1	0		1	0	0	0	0	1
	TCGA-AY-4070	1	0	0	0	0	1	0	1	0	0	0	0	0	0	0	0	1	1	-1	-1	1	1	0	0	0	-1	-1	-1	0	0	1	1	-1	1	-1	-1	1	-1	1	1	0	0	1	0	-1	-1	-1	0
	TCGA-AY-4071	1	0	0	0	0	1	0				0	1	0	0	0	0	1	0	0	0	0	0	1	1	-1	-1	0	0	1	1	1	1	0	0	0	-1	0	0	1	0	0	0	1	-1	-1	1	1	-1
	TCGA-A6-2670	1	0	0	0	0	1	0	0	1	0	0							0
	TCGA-A6-2671	1	0	0					0	1	0									1	1	1	1	1	1	1	1	-1	-1	-1	-1	1	1	-1	-1	1	1	1	-1	1	-1	-1	-1	1	-1	-1	1	1	-1
	TCGA-A6-2679	1	0	0					1	0	0									1	1	0	0	0	0	-1	0	1	1	1	1	1	1	-1	-1	1	1	0	0	1	1	1	1	1	0	-1	1	1	0
	TCGA-A6-2680	1	0	0					1	0	0									-1	1	0	0	0	0	-1	-1	0	0	0	0	1	1	-1	1	0	0	-1	-1	0	0	0	0	1	-1	0	1	1	-1
	TCGA-A6-2681	1	0	0					1	0	0									1	1	0	0	0	0	1	1	1	1	0	0	1	1	-1	1	0	0	-1	-1	0	0	-1	-1	1	1	-1	1	1	0
	TCGA-A6-2682	1	0	0					1	0	0									0	0	0	0	0	0	-1	-1	-1	-1	0	0	1	1	1	1	1	1	0	0	0	0	1	1	1	0	0	0	0	0
	TCGA-A6-2684	0	0	1					1	0	0									0	0	0	0	0	0	-1	-1	0	0	0	0	0	0	0	0	0	0	0	0	0	0	0	0	0	0	0	0	0	-1
	TCGA-A6-2685	1	0	0					0	1	0									0	0	0	0	0	0	0	0	1	1	0	0	1	1	0	1	0	0	0	0	0	0	0	0	0	0	0	1	1	-1
	TCGA-A6-3809	0	1	0	1	0	0	0	0	1	1
	TCGA-A6-4107	1	0	0					1	0	0									-1	1	0	0	-1	-1	-1	-1	1	1	0	-1	1	1	1	1	0	0	1	1	-1	-1	0	0	1	-1	-1	1	1	-1
	TCGA-AA-3488	1	0	0					0	1	0									-1	0	0	0	-1	0	-1	-1	0	-1	0	0	1	1	-1	1	1	1	0	0	1	0	0	0	1	-1	-1	0	0	-1
	TCGA-AA-3492	0	1	0					1	0	0									0	0	0	0	0	0	0	0	0	0	0	0	0	0	0	0	0	0	0	0	0	0	0	0	0	0	0	0	0	0
	TCGA-AA-3494	1	0	0					0	1	0									0	0	0	0	0	0	0	0	0	0	0	0	1	1	1	1	0	0	-1	-1	1	1	1	1	0	0	-1	0	-1	-1
	TCGA-AA-3495	1	0	0					1	0	0									0	0	0	0	0	0	0	0	0	0	0	0	1	1	-1	1	0	0	0	0	0	0	0	0	1	0	0	0	0	-1
	TCGA-AA-3502	0	0	1					0	1	0									0	0	0	0	0	0	0	0	0	0	0	0	1	1	1	1	0	0	0	0	0	0	0	0	0	0	0	0	0	0
	TCGA-AA-3506	1	0	0					1	0	0									0	0	0	0	0	0	0	0	0	0	0	0	1	1	0	0	0	0	0	0	0	0	1	1	1	0	0	0	0	1
	TCGA-AA-3509	1	0	0					0	1	0
	TCGA-AA-3861	0	0	1	0	1	0	0	1	0	0
	TCGA-AA-3862	1	0	0	0	0	0	1	0	1	0
	TCGA-AA-3950	0	1	0	1	0	0	0	1	0	1									0	0	0	0	0	0	0	0	0	0	0	0	1	1	0	0	0	0	0	0	0	0	1	1	0	0	0	0	0	0
	TCGA-AA-3968	1	0	0	0	0	1	0	0	1	0									-1	0	0	0	-1	-1	-1	-1	1	0	1	0	1	1	0	0	0	0	0	0	-1	-1	0	0	0	-1	-1	0	0	0
	TCGA-AA-3970	1	0	0	0	0	1	0	0	1	0
	TCGA-AA-A02E	0	0	1	0	0	1	0	1	0	0									0	1	0	0	0	0	-1	-1	1	0	1	1	0	0	0	1	0	0	0	0	-1	-1	-1	-1	1	-1	-1	0	0	-1
	TCGA-AA-A02R	0	1	0	1	0	0	0	1	0	0									0	0	0	0	0	0	0	0	0	0	0	0	0	0	0	0	0	0	0	0	0	0	1	1	0	0	0	0	0	0
	TCGA-AG-3728	1	0	0	0	0	0	1	0	1	0									-1	0	0	0	0	0	-1	-1	0	-1	1	1	1	1	-1	0	0	0	-1	-1	0	0	-1	-1	1	0	-1	0	0	0
	TCGA-AG-3885	1	0	0	0	1	0	0	0	1	0									0	0	0	0	-1	1	-1	-1	1	1	0	0	1	1	0	0	0	0	0	0	-1	-1	0	0	1	-1	0	1	1	-1
	TCGA-AG-A01N	1	0	0	0	0	0	1	0	1	0									0	1	1	1	0	0	0	0	1	1	1	1	1	1	1	1	-1	-1	0	0	1	1	0	0	0	0	0	1	1	-1
	TCGA-AZ-4308	1	0	0					0	1	0									0	0	0	0	0	0	0	0	0	0	0	0	1	1	-1	1	0	0	0	0	0	0	0	0	1	-1	0	0	0	-1
	TCGA-AZ-4313	0	1	0					1	0	0									0	0	0	0	0	0	0	0	0	0	0	0	1	1	0	0	1	1	0	0	0	0	0	0	1	0	0	0	0	0
	TCGA-AZ-4315	1	0	0					1	0	0									0	0	0	0	0	0	0	0	0	0	0	0	0	0	0	0	0	0	0	0	0	0	0	0	0	0	0	0	0	0
	TCGA-AZ-4614	0	0	1							0									-1	-1	0	0	-1	1	-1	-1	-1	-1	-1	1	0	0	-1	0	-1	-1	-1	-1	0	0	0	0	0	-1	1	-1	-1	-1
	TCGA-AZ-4615	0	1	0							0									0	0	0	0	0	0	0	0	0	0	0	0	0	0	1	1	0	0	0	0	0	0	0	0	0	0	0	0	0	0
	TCGA-AZ-4681	1	0	0					1	0	0									0	0	0	0	0	0	0	0	0	0	0	0	1	1	0	1	0	0	0	0	0	0	0	0	0	0	-1	0	0	-1
	TCGA-AZ-4684	0	0	1							0									1	1	0	0	0	0	-1	-1	-1	-1	1	1	1	1	1	1	0	0	-1	-1	1	1	-1	0	1	0	-1	0	0	-1
	TCGA-CA-5256	1	0	0					1	0	0									-1	-1	0	0	0	0	-1	-1	0	0	-1	-1	1	1	1	1	0	0	0	0	-1	-1	-1	-1	0	-1	-1	0	0	-1
	TCGA-CK-4951	0	1	0					1	0	1									0	0	0	0	0	0	0	0	0	0	0	0	0	0	0	0	0	0	0	0	0	0	0	0	0	0	0	0	0	0
	TCGA-CM-4746	0	1	0					0	1	0									0	1	0	0	0	0	0	0	0	0	0	0	0	0	1	1	0	0	0	0	0	0	0	0	0	0	0	0	0	0
	TCGA-CM-4747	0	0	1					1	0	0									0	1	0	0	0	0	0	0	1	0	0	0	1	1	1	1	0	0	0	0	0	0	1	1	0	-1	-1	0	0	-1
	TCGA-CM-4748	1	0	0					0	1	0									0	0	0	0	0	0	0	0	0	0	0	0	0	0	0	0	0	0	0	0	0	0	0	0	0	0	0	0	0	0
	TCGA-CM-4750	0	0	1							0									-1	-1	1	1	-1	1	-1	-1	-1	-1	1	1	1	1	1	1	-1	-1	-1	-1	1	1	-1	-1	1	-1	0	1	1	-1
	TCGA-CM-4752	1	0	0					1	0	0									-1	-1	0	0	0	-1	0	-1	1	0	1	1	1	1	-1	1	1	1	0	0	0	0	0	0	1	0	-1	1	1	-1
	TCGA-CM-5341	1	0	0					0	1	0									0	0	0	1	0	0	-1	-1	-1	0	1	1	1	-1	0	1	0	0	-1	-1	0	0	0	-1	1	0	-1	0	0	-1
	TCGA-A6-2675																			0	0	0	0	0	0	-1	-1	0	0	1	1	1	1	0	1	-1	-1	0	0	1	1	0	0	0	0	-1	1	1	-1
	TCGA-AF-2693																			0	0	0	0	0	0	0	-1	0	0	0	-1	0	0	-1	0	0	0	0	0	0	-1	0	0	1	0	0	0	0	-1
	TCGA-AA-3660																			0	1	0	0	0	1	0	0	0	0	0	0	1	1	-1	1	1	1	0	0	0	0	1	1	1	1	0	0	0	-1
	TCGA-AA-3697																			0	0	0	0	-1	-1	-1	-1	0	-1	1	1	1	1	-1	0	-1	-1	-1	-1	0	0	0	0	1	-1	-1	0	0	-1
	TCGA-AA-3713																			0	0	0	0	0	0	0	0	0	0	0	0	0	0	1	1	0	0	0	0	0	0	0	0	0	0	0	0	0	0
	TCGA-AF-4110																			0	1	0	0	-1	-1	-1	-1	0	0	0	1	1	1	0	0	0	0	0	0	-1	-1	-1	-1	1	0	-1	0	0	-1
	TCGA-DC-5337																			0	0	0	0	0	0	0	0	0	0	0	0	0	0	0	0	0	0	0	0	0	0	0	0	1	0	0	0	0	0
	TCGA-A6-5661																			0	0	0	0	0	0	0	0	0	0	0	0	0	0	0	0	0	0	0	0	0	0	0	0	1	0	0	0	0	0
	TCGA-CA-5796																			0	0	0	0	0	0	0	0	0	0	0	0	1	1	0	0	1	1	0	0	0	0	0	0	0	0	0	0	0	0
	TCGA-AM-5820																			0	0	0	0	0	0	0	0	0	0	0	-1	0	1	0	0	0	0	0	0	0	0	0	0	0	0	0	-1	0	-1
	TCGA-AF-6136																			-1	0	0	1	0	0	-1	-1	-1	-1	1	1	1	1	-1	0	0	0	0	0	-1	-1	-1	-1	1	1	0	1	1	-1
	TCGA-DC-6160																			-1	0	0	0	0	0	-1	-1	0	0	0	0	0	0	0	0	-1	-1	0	0	1	-1	0	0	1	0	0	0	0	-1
	TCGA-CM-6163																			1	1	1	1	0	1	-1	-1	0	-1	0	0	1	1	-1	0	1	1	1	0	-1	-1	-1	-1	1	-1	-1	1	1	0
	TCGA-CM-6172																			0	0	0	0	0	0	0	-1	-1	0	0	-1	1	1	0	0	0	0	0	0	0	-1	-1	-1	1	0	0	-1	-1	-1
	TCGA-AY-6197																			0	0	0	0	0	0	0	0	0	0	0	0	0	0	1	1	0	0	0	0	0	0	0	0	1	0	0	0	0	0
	TCGA-G5-6235																			0	0	1	0	0	0	0	0	0	0	0	0	1	1	0	1	0	0	0	0	0	0	0	0	1	-1	0	0	0	-1
	TCGA-G4-6293																			0	0	0	0	0	0	0	0	0	0	0	0	1	1	0	0	0	0	0	0	0	0	0	0	1	0	0	0	0	0
	TCGA-G4-6306																			0	0	0	0	0	0	0	0	0	0	0	0	1	1	1	1	0	0	0	0	0	0	1	1	1	0	0	1	1	-1
	TCGA-G4-6315																			-1	-1	0	0	0	0	-1	-1	0	0	0	0	1	1	-1	0	0	0	-1	-1	-1	-1	-1	-1	0	-1	-1	0	0	-1
	TCGA-G4-6321																			0	0	0	0	0	0	0	0	0	0	0	0	0	0	0	0	0	0	0	0	0	0	0	0	0	0	0	0	0	0
	TCGA-D5-6535																			0	1	0	0	1	1	0	0	0	0	0	-1	1	1	-1	1	0	0	0	0	0	0	0	0	1	-1	-1	1	1	0
	TCGA-D5-6539																			0	0	0	0	1	1	0	0	0	0	1	1	1	1	-1	0	1	1	0	0	0	0	0	0	1	0	-1	1	1	-1
	TCGA-EI-6884																			1	1	0	0	0	0	0	0	0	0	0	0	1	0	-1	1	1	1	0	0	0	0	0	0	1	-1	-1	0	0	-1
	TCGA-AG-3591																			1	1	1	1	1	1	-1	0	1	0	-1	-1	0	-1	-1	1	1	1	-1	-1	1	-1	0	1	-1	-1	-1	-1	-1	-1
	TCGA-AA-3663																			0	0	0	0	0	0	0	0	0	0	0	0	0	0	1	1	1	1	0	0	0	0	0	0	0	0	0	0	0	0
	TCGA-AG-3732																			0	0	0	0	0	0	-1	-1	0	-1	0	0	0	0	-1	1	0	0	0	0	-1	-1	0	0	0	0	0	0	-1	-1
	TCGA-CK-4952																			0	0	0	0	0	0	0	0	0	0	1	1	0	0	-1	1	0	0	0	0	0	0	1	1	0	0	0	0	0	0
	TCGA-CA-5254																			-1	0	0	0	1	1	0	0	1	0	-1	-1	0	0	1	1	0	0	1	1	0	0	1	1	1	1	1	1	1	-1
	TCGA-CA-5255																			0	1	0	0	0	0	0	0	0	0	-1	-1	1	1	1	1	0	0	0	0	0	0	1	1	1	-1	0	0	0	0
	TCGA-AZ-5407																			0	0	0	0	0	0	0	0	0	0	0	0	1	1	1	1	0	0	0	0	0	0	0	0	0	0	-1	0	0	0
	TCGA-D5-5539																			0	0	0	0	0	0	0	0	1	1	1	1	1	1	0	0	1	0	1	1	0	0	0	0	1	1	0	1	1	-1
	TCGA-CM-5861																			0	1	0	0	0	0	0	0	0	0	0	0	0	0	1	1	0	0	0	0	0	0	0	0	0	0	0	0	0	0
	TCGA-CM-5863																			0	0	0	0	0	0	0	0	0	0	0	0	1	1	1	1	0	0	-1	-1	-1	-1	1	1	0	0	0	-1	-1	0
	TCGA-A6-6141																			0	0	0	0	0	0	0	0	0	0	0	0	0	0	0	0	0	0	0	0	0	0	0	0	0	0	0	0	0	0
	TCGA-CM-6171																			0	0	0	0	0	0	0	0	0	0	0	0	0	0	0	0	0	0	0	0	0	0	1	1	0	0	0	0	0	0
	TCGA-G4-6309																			0	0	0	0	0	0	0	0	0	0	0	0	0	0	0	0	0	0	0	0	0	0	0	0	0	0	0	0	0	0
	TCGA-G4-6320																			0	0	0	0	0	0	0	0	0	0	0	0	1	1	-1	1	0	0	0	0	0	0	0	0	1	0	0	1	1	-1
	TCGA-AY-6386																			0	0	0	0	0	0	0	0	0	0	0	0	1	1	0	0	0	0	0	0	0	0	0	0	0	0	0	0	0	0
	TCGA-F4-6461																			0	1	0	0	0	0	0	0	0	0	0	0	0	0	0	0	0	0	0	0	0	0	0	0	0	0	0	0	0	-1
	TCGA-D5-6530																			0	0	0	0	0	0	0	0	0	0	0	0	0	0	0	0	0	0	0	0	0	0	0	0	0	0	0	0	0	0
	TCGA-D5-6536																			0	1	0	0	-1	-1	0	0	-1	-1	0	0	0	0	0	0	0	0	0	0	1	0	0	0	1	0	0	0	0	0
	TCGA-AZ-6598																			0	0	0	0	0	0	0	0	1	1	0	0	1	1	1	1	0	0	0	0	0	0	1	1	1	0	0	0	0	0
	TCGA-AZ-6599																			0	0	0	0	0	0	0	0	0	0	0	0	0	0	0	0	0	0	0	0	0	0	1	1	0	0	0	0	0	0
	TCGA-AZ-6606																			0	1	0	0	0	0	0	0	0	1	0	0	0	0	-1	1	0	0	0	0	0	0	0	0	1	0	0	0	0	0
	TCGA-A6-6653																			0	0	0	0	0	0	0	0	0	0	0	0	0	0	0	0	0	0	0	0	0	0	0	0	0	0	0	0	0	0
	TCGA-CM-6674																			0	0	0	0	0	0	0	0	0	0	0	0	0	0	0	0	0	0	0	0	0	0	0	0	0	0	0	0	0	0
	TCGA-CM-6675																			0	0	0	0	1	1	-1	0	0	0	0	-1	0	0	-1	0	0	0	0	0	0	0	0	0	0	0	0	0	0	-1
	TCGA-CK-6747																			0	0	0	0	0	0	0	0	0	0	0	0	0	0	0	0	0	0	0	0	0	0	0	0	0	0	0	0	0	0
	TCGA-CK-6751																			0	0	0	0	0	0	0	0	0	0	0	0	0	0	0	0	0	0	0	0	0	0	0	0	0	0	0	0	0	0
	TCGA-F4-6806																			0	0	0	0	0	0	0	0	0	0	0	0	0	0	0	0	0	0	0	0	0	0	0	0	1	-1	0	0	0	0
	TCGA-F4-6856																			0	0	0	0	0	0	0	0	0	0	0	0	0	0	0	0	0	0	0	0	0	0	0	0	0	0	0	0	0	0
	TCGA-F5-6861																			0	0	0	0	0	0	0	0	0	0	0	0	0	0	0	0	1	1	0	0	0	0	0	0	0	0	0	0	0	0
	TCGA-AD-6889																			0	0	0	0	0	0	0	0	0	0	0	0	0	0	0	0	0	0	0	0	0	0	0	0	0	0	0	0	0	0
	TCGA-D5-6930																			0	0	0	0	0	0	0	0	0	0	0	0	0	0	0	0	0	0	0	0	0	0	0	0	0	0	0	0	0	0
	TCGA-DM-A0XD																			0	0	0	0	0	0	0	0	0	0	0	0	1	0	1	1	0	0	0	0	0	0	1	1	0	0	0	0	0	-1
	TCGA-DM-A1D4																			0	1	0	0	0	0	0	0	0	0	0	0	1	1	0	0	0	0	0	0	0	0	0	0	1	0	-1	0	0	-1
	TCGA-DM-A1D6																			-1	0	0	0	0	0	0	0	0	0	0	0	1	1	-1	-1	0	0	0	0	1	-1	0	0	1	0	0	-1	0	0
	TCGA-DM-A1D8																			0	0	0	0	0	0	-1	0	1	1	0	0	1	1	0	0	1	1	1	1	0	1	-1	-1	0	0	-1	0	0	-1
	TCGA-DM-A1DA																			0	0	1	1	-1	-1	-1	-1	1	0	1	1	1	1	1	1	1	1	1	1	-1	-1	-1	-1	1	0	0	-1	-1	0
	TCGA-AA-3655																			0	0	0	0	0	0	0	0	0	0	0	-1	1	1	0	0	0	0	0	0	0	0	0	0	0	0	0	0	0	-1
	TCGA-A6-4105																			-1	0	1	1	-1	-1	0	0	-1	-1	0	0	0	0	0	0	-1	0	0	0	0	0	1	1	1	-1	0	-1	-1	0
	TCGA-AZ-4616																			-1	-1	1	1	0	0	-1	-1	0	0	0	0	0	0	1	1	0	0	-1	0	0	0	1	0	1	0	0	1	1	-1
	TCGA-CM-4743																			0	0	0	0	0	0	0	0	0	0	0	0	0	0	0	0	0	0	0	0	0	0	0	0	0	0	0	0	0	0
	TCGA-CM-4751																			0	0	0	0	0	0	0	0	0	0	0	0	1	1	1	1	0	0	0	0	0	0	0	0	0	0	-1	0	0	-1
	TCGA-D5-5538																			0	0	0	0	0	0	0	0	0	0	0	0	0	0	-1	0	0	0	0	0	0	0	0	0	1	-1	0	0	0	-1
	TCGA-A6-5665																			0	0	0	0	0	0	0	0	0	0	0	0	0	0	0	0	0	0	0	0	0	0	0	0	0	0	0	0	0	0
	TCGA-AM-5821																			0	0	0	0	0	0	0	0	1	0	0	0	0	0	0	1	0	0	0	0	0	0	1	1	0	0	0	0	0	0
	TCGA-AD-5900																			0	0	0	0	0	0	0	0	0	0	0	0	0	0	1	1	0	0	0	0	0	0	1	1	0	0	0	0	0	0
	TCGA-CK-5913																			0	0	0	0	0	0	0	0	0	0	0	0	0	0	1	1	0	0	0	0	0	0	0	0	0	0	0	0	0	0
	TCGA-CK-5916																			0	0	0	0	0	0	0	0	0	0	0	0	0	0	0	0	0	0	0	0	0	0	0	0	0	0	0	0	0	0
	TCGA-AU-6004																			0	0	0	0	0	0	0	0	0	0	0	0	0	0	1	1	0	0	0	0	0	0	0	0	0	0	0	0	0	0
	TCGA-A6-6138																			-1	-1	0	0	0	0	0	0	0	0	0	0	1	1	0	0	0	0	-1	-1	-1	-1	0	0	1	-1	-1	0	0	-1
	TCGA-G4-6295																			-1	-1	1	1	0	0	-1	-1	-1	-1	0	0	0	0	1	1	-1	-1	0	0	0	0	0	0	1	-1	-1	0	0	-1
	TCGA-G4-6304																			0	0	0	0	0	0	0	0	0	0	0	0	0	0	1	1	0	0	0	0	0	0	0	0	0	0	0	0	0	0
	TCGA-D5-6531																			-1	-1	0	0	-1	-1	-1	-1	1	1	-1	-1	1	1	0	0	1	1	-1	-1	0	0	1	1	1	0	1	-1	-1	-1
	TCGA-D5-6540																			0	0	0	0	0	0	0	0	0	0	0	0	0	0	1	1	0	0	0	0	0	0	0	0	0	0	0	0	0	0
	TCGA-AD-6548																			0	0	1	1	0	0	0	0	0	0	0	0	1	0	0	0	0	0	0	0	0	0	0	0	1	0	0	0	0	-1
	TCGA-F4-6570																			0	0	0	0	0	0	0	0	0	0	0	0	0	0	1	1	1	1	0	0	0	0	0	0	1	0	0	0	0	0
	TCGA-G4-6586																			0	0	0	0	0	0	0	0	0	0	0	0	0	0	0	0	0	0	0	0	0	0	0	0	1	0	0	0	0	0
	TCGA-G4-6588																			0	0	0	0	0	0	0	0	0	0	0	0	0	0	0	0	0	0	0	0	0	0	0	0	0	0	0	0	0	0
	TCGA-G4-6625																			-1	-1	0	0	0	0	-1	-1	0	-1	1	1	1	1	-1	-1	1	1	1	-1	0	0	0	0	1	-1	-1	0	0	-1
	TCGA-G4-6628																			0	0	1	1	0	0	0	0	0	0	0	0	0	0	0	0	0	0	0	0	0	0	0	0	0	0	0	0	0	0
	TCGA-CA-6718																			0	0	1	0	0	0	0	0	0	0	0	0	0	0	0	1	0	0	0	0	0	0	0	0	0	0	0	0	0	0
	TCGA-CK-6746																			0	0	0	0	0	0	0	0	0	0	0	0	0	0	1	1	0	0	0	0	0	0	0	0	0	0	0	0	0	0
	TCGA-A6-6780																			0	0	0	0	0	0	0	0	0	0	0	0	0	0	0	0	0	0	0	0	0	0	1	1	0	0	0	0	0	0
	TCGA-F5-6814																			0	0	0	0	0	0	0	0	1	1	0	0	0	0	0	0	0	0	0	0	0	0	0	0	0	0	0	-1	-1	-1
	TCGA-AD-6895																			0	0	0	0	0	0	0	0	0	0	0	0	0	0	0	0	0	0	0	0	0	0	0	0	0	0	0	0	0	0
	TCGA-EI-6917																			0	0	0	0	0	0	0	0	0	0	0	0	0	0	0	0	0	0	0	0	0	0	0	0	0	0	0	0	0	0
	TCGA-D5-6927																			0	0	0	0	0	0	0	0	0	0	0	0	0	0	0	0	0	0	0	0	0	0	0	0	0	0	0	0	0	0
	TCGA-D5-6928																			0	0	0	0	0	0	0	0	0	0	0	0	0	0	0	0	1	1	0	0	0	0	1	1	0	0	0	0	0	0
	TCGA-DY-A1DE																			-1	1	1	1	1	0	-1	-1	0	0	1	0	1	0	-1	0	1	1	-1	-1	0	0	0	0	1	-1	0	0	0	-1
	TCGA-AF-2687																			-1	-1	1	1	0	0	-1	-1	-1	-1	1	1	1	1	0	1	-1	-1	-1	-1	0	0	0	0	1	0	-1	0	0	0
	TCGA-AF-2690																			-1	0	1	1	0	0	-1	-1	0	-1	-1	-1	1	0	-1	1	1	0	0	0	1	1	0	0	1	-1	0	0	0	0
	TCGA-AA-3489																			0	0	0	0	0	0	-1	0	0	0	0	0	1	1	0	0	0	0	0	0	0	0	0	0	1	0	-1	0	0	-1
	TCGA-AZ-4323																			0	0	0	0	0	0	0	0	0	0	0	0	0	0	0	0	0	0	0	0	-1	-1	0	0	1	-1	0	0	0	-1
	TCGA-DT-5265																			0	0	0	0	-1	-1	0	0	0	0	-1	-1	1	1	-1	0	0	0	0	0	-1	-1	1	0	0	0	0	0	0	-1
	TCGA-CM-5344																			-1	-1	0	0	0	0	-1	-1	-1	-1	0	0	1	1	-1	0	0	-1	-1	-1	0	0	0	0	1	0	0	-1	-1	0
	TCGA-CM-5348																			0	1	0	0	0	0	0	0	0	0	0	0	1	1	-1	1	0	0	0	0	0	0	0	0	1	0	0	1	1	0
	TCGA-CM-5349																			0	0	0	0	0	0	0	0	0	0	1	0	0	0	-1	1	0	0	0	0	0	-1	0	0	1	0	0	0	0	0
	TCGA-AZ-5403																			0	0	0	0	0	0	0	0	0	-1	0	0	1	1	-1	0	0	0	-1	-1	1	1	0	0	1	0	-1	1	1	0
	TCGA-A6-5664																			0	0	0	0	0	0	0	0	0	0	0	0	0	0	0	0	0	0	0	0	0	0	1	1	0	0	0	0	0	0
	TCGA-CM-5860																			0	0	0	0	0	0	0	0	1	1	1	1	1	1	-1	-1	0	0	1	1	0	0	1	1	1	0	0	1	1	0
	TCGA-A6-6142																			0	0	0	0	0	1	0	0	0	0	1	1	1	1	-1	1	1	-1	0	0	1	1	1	1	1	-1	-1	0	0	1
	TCGA-DC-6156																			1	1	1	1	1	1	-1	-1	1	-1	1	1	1	1	1	1	0	0	-1	0	-1	1	0	0	-1	0	0	0	0	0
	TCGA-DC-6158																			0	0	0	0	0	0	-1	-1	0	-1	0	0	1	1	0	1	-1	-1	0	0	0	-1	-1	-1	1	-1	0	0	0	-1
	TCGA-CM-6162																			0	0	0	0	0	0	0	0	0	0	0	0	0	0	0	0	0	0	0	0	0	0	0	0	0	0	0	0	0	0
	TCGA-CM-6167																			1	1	0	1	0	0	0	0	1	1	0	0	1	1	1	1	1	1	0	0	0	0	0	0	1	0	0	1	1	0
	TCGA-CM-6168																			0	0	0	0	0	0	0	0	0	0	0	0	1	1	1	1	0	0	0	0	0	0	0	0	1	0	0	0	0	0
	TCGA-AY-6196																			1	1	1	0	-1	-1	-1	-1	1	-1	1	1	1	1	-1	-1	1	1	-1	0	-1	-1	0	-1	-1	0	0	-1	-1	-1
	TCGA-G4-6297																			-1	1	0	0	0	0	0	0	1	-1	1	1	1	1	0	0	-1	-1	-1	0	0	0	0	0	1	-1	1	1	1	0
	TCGA-G4-6302																			0	0	0	0	0	0	0	0	0	0	0	0	0	0	1	1	0	0	0	0	0	0	0	0	0	0	0	0	0	0
	TCGA-G4-6311																			0	1	0	1	0	1	0	0	0	0	1	1	1	1	0	1	0	0	0	0	0	0	0	0	1	0	0	1	1	0
	TCGA-G4-6314																			-1	0	0	0	1	1	0	0	0	0	0	0	1	1	-1	1	0	0	0	0	1	1	0	0	-1	0	0	0	0	-1
	TCGA-F4-6459																			0	1	1	1	0	0	0	0	0	-1	1	1	1	1	1	1	1	0	1	0	0	0	1	0	0	0	0	0	1	0
	TCGA-F4-6460																			-1	1	0	0	-1	-1	0	-1	1	0	1	1	1	1	-1	1	1	1	0	0	0	0	-1	-1	1	-1	-1	1	1	-1
	TCGA-F4-6463																			0	0	0	0	0	0	0	0	0	0	0	0	0	0	-1	1	0	0	0	0	0	0	0	1	0	0	0	0	0	0
	TCGA-D5-6534																			0	0	0	0	-1	-1	0	-1	0	0	0	0	1	1	-1	1	-1	0	1	0	-1	0	0	0	1	0	0	0	0	-1
	TCGA-AH-6549
	TCGA-F4-6569																			0	0	0	0	0	0	0	0	0	0	1	1	1	1	1	1	0	0	0	0	0	0	0	0	0	0	0	0	0	0
	TCGA-F5-6571																			0	0	-1	-1	0	0	-1	-1	0	0	0	0	1	1	-1	0	0	0	1	0	0	0	0	0	1	-1	-1	0	0	-1
	TCGA-AZ-6605																			-1	-1	0	0	0	0	0	0	-1	-1	0	0	1	1	0	1	-1	-1	0	0	0	0	0	0	1	-1	-1	1	1	-1
	TCGA-AZ-6607																			-1	-1	1	1	0	0	-1	1	0	0	-1	-1	1	1	0	1	-1	-1	-1	-1	0	0	1	0	-1	1	-1	-1	-1	-1
	TCGA-AH-6644																			0	1	0	0	0	0	0	0	1	1	1	1	1	1	-1	-1	1	1	0	0	0	0	0	0	1	0	0	1	1	-1
	TCGA-A6-6651																			-1	0	0	0	0	1	-1	-1	1	0	0	0	0	0	0	0	-1	-1	0	0	-1	-1	0	0	1	-1	-1	-1	-1	0
	TCGA-A6-6654																			1	1	1	1	0	0	-1	-1	-1	-1	0	0	1	1	0	1	0	0	-1	-1	1	-1	1	1	1	-1	0	1	1	-1
	TCGA-CM-6679																			-1	-1	0	0	1	1	-1	0	0	0	0	0	1	1	-1	-1	-1	-1	0	-1	0	0	-1	0	1	-1	-1	1	1	-1
	TCGA-F5-6702																			-1	-1	0	0	1	1	-1	-1	1	-1	1	1	1	1	0	1	1	0	-1	-1	0	0	-1	-1	1	0	-1	1	1	-1
	TCGA-F4-6703																			0	0	0	0	0	0	0	0	0	0	0	0	0	0	0	0	0	0	0	0	0	0	1	1	0	0	-1	0	0	0
	TCGA-F4-6704																			-1	-1	0	0	1	1	0	0	1	-1	1	-1	1	1	-1	-1	1	0	1	1	0	0	0	0	-1	1	-1	1	1	1
	TCGA-CA-6717																			0	0	0	0	0	0	0	0	0	0	0	0	0	0	0	0	0	0	0	0	0	0	0	0	0	0	0	0	0	0
	TCGA-CA-6719																			0	0	0	0	0	0	0	-1	0	-1	1	1	1	1	0	1	0	0	-1	-1	0	0	0	0	1	1	-1	1	0	-1
	TCGA-CK-6748																			-1	-1	0	0	-1	0	0	0	0	0	0	0	0	0	1	1	0	0	0	0	0	-1	0	0	1	-1	-1	0	0	-1
	TCGA-A6-6781																			0	0	0	0	0	0	0	0	0	0	0	0	0	0	0	0	0	0	0	0	0	0	0	0	0	0	0	0	0	0
	TCGA-A6-6782																			0	0	0	0	1	1	-1	-1	0	0	-1	-1	1	1	-1	-1	1	0	1	0	0	0	-1	-1	1	-1	-1	0	0	-1
	TCGA-F4-6805																			0	0	0	0	0	0	0	0	0	0	0	0	0	0	-1	1	0	0	0	0	0	0	0	0	0	0	0	0	0	-1
	TCGA-F4-6807																			0	0	0	0	0	0	-1	-1	0	0	0	0	0	0	1	1	0	0	0	0	0	0	-1	-1	1	0	-1	0	0	-1
	TCGA-F4-6809																			0	0	0	0	0	0	0	0	0	0	0	0	0	0	0	0	0	0	0	0	0	0	0	0	0	-1	-1	0	0	-1
	TCGA-F5-6810																			0	0	0	0	-1	1	-1	-1	0	0	1	1	1	1	0	1	1	1	0	0	1	1	0	0	1	-1	0	1	1	-1
	TCGA-F5-6811																			-1	0	0	0	1	1	0	-1	1	1	0	0	1	1	0	1	0	0	0	0	1	1	0	0	1	-1	-1	-1	-1	0
	TCGA-F5-6812																			0	0	0	0	0	0	0	-1	0	0	0	0	1	0	0	0	0	0	1	-1	0	1	-1	-1	1	-1	-1	0	1	0
	TCGA-F5-6813																			0	1	0	0	0	0	-1	-1	0	0	0	0	1	1	-1	-1	1	1	0	0	-1	0	0	0	1	0	-1	0	1	-1
	TCGA-F4-6855																			-1	1	0	0	0	0	-1	-1	1	0	0	0	1	1	0	0	0	0	0	0	0	0	0	0	1	0	-1	0	0	0
	TCGA-F5-6864																			0	0	1	1	0	0	0	0	0	0	0	0	1	1	-1	1	1	1	-1	-1	0	0	0	0	0	0	0	0	0	-1
	TCGA-AD-6899																			-1	0	1	1	1	1	-1	-1	1	1	-1	-1	1	0	0	1	1	1	0	0	-1	-1	-1	-1	1	-1	-1	0	0	-1
	TCGA-AD-6901																			-1	0	1	1	1	1	-1	-1	-1	-1	1	1	1	1	-1	-1	1	1	-1	-1	1	-1	-1	-1	1	-1	-1	1	1	-1
	TCGA-D5-6924																			1	1	1	0	0	0	-1	0	1	0	0	0	1	1	1	1	0	0	1	1	-1	-1	1	1	1	-1	0	0	0	-1
	TCGA-D5-6926																			0	0	0	0	0	0	-1	-1	-1	-1	1	1	1	0	-1	1	0	0	-1	-1	0	0	0	0	1	0	-1	0	0	-1
	TCGA-D5-6929																			-1	-1	1	0	-1	-1	-1	-1	1	-1	1	1	1	1	-1	0	1	1	-1	-1	1	1	1	0	1	-1	-1	1	1	1
	TCGA-AD-6964																			0	0	0	0	0	0	0	0	0	0	0	0	0	0	0	0	0	0	0	0	0	0	0	0	0	0	0	0	0	0
	TCGA-EI-7004																			1	1	0	0	0	0	0	0	-1	0	0	0	1	0	-1	0	1	0	-1	0	0	0	0	0	0	0	1	0	0	-1
	TCGA-AA-3496																			0	0	1	1	0	0	0	0	0	0	0	0	1	1	0	1	0	0	0	0	0	0	0	0	1	0	0	0	0	-1
	TCGA-AA-3511																			0	0	-1	-1	0	0	0	0	0	0	0	0	1	1	1	1	-1	-1	-1	-1	0	-1	0	0	1	-1	-1	0	0	-1
	TCGA-AA-3662																			0	0	0	0	-1	-1	-1	-1	0	0	0	0	1	1	1	1	0	0	0	-1	-1	-1	0	0	1	0	0	0	0	-1
	TCGA-AG-3742																			0	0	0	0	0	0	0	0	0	0	0	0	1	1	-1	0	0	0	0	0	0	0	0	0	1	-1	-1	0	0	-1
	TCGA-AU-3779																			-1	1	0	0	-1	1	-1	-1	0	0	1	1	1	1	0	0	0	-1	-1	-1	-1	-1	0	-1	1	-1	-1	-1	0	-1
	TCGA-AF-3911																			0	0	0	0	0	1	-1	-1	1	-1	1	0	1	0	-1	1	0	0	0	0	0	0	1	0	1	-1	-1	1	1	-1
	TCGA-AG-4022																			0	0	1	1	0	0	1	0	0	0	1	1	1	1	1	1	0	0	0	0	0	0	0	0	1	0	0	1	1	0
	TCGA-D5-5537																			0	0	1	1	0	0	-1	-1	0	0	-1	-1	0	0	0	0	0	0	0	0	-1	-1	0	0	0	-1	0	0	0	-1
	TCGA-D5-5540																			-1	0	0	0	0	0	-1	-1	0	0	0	0	0	0	-1	1	0	0	1	0	0	0	0	0	1	-1	0	0	0	-1
	TCGA-D5-5541																			0	0	1	1	0	0	0	0	0	0	1	1	1	1	1	1	0	0	0	0	0	1	0	0	1	0	0	0	0	-1
	TCGA-AY-5543																			0	0	0	0	0	0	-1	0	0	1	0	0	1	0	-1	0	1	1	0	0	0	0	0	0	1	-1	-1	1	1	-1
	TCGA-AF-5654																			0	0	1	1	0	0	0	0	0	0	0	0	1	1	0	0	0	0	0	0	0	0	1	1	0	0	0	0	0	0
	TCGA-A6-5656																			0	0	0	0	0	0	0	0	0	0	0	0	1	1	-1	1	0	0	0	0	0	0	0	0	1	-1	0	0	0	-1
	TCGA-A6-5659																			0	0	1	1	0	0	-1	1	0	-1	1	1	1	1	-1	0	0	0	-1	-1	-1	-1	-1	-1	1	-1	-1	1	1	-1
	TCGA-A6-5660																			-1	-1	0	0	0	0	-1	-1	-1	-1	1	1	1	1	1	1	0	0	0	0	1	1	0	0	1	0	-1	1	-1	1
	TCGA-A6-5662																			-1	0	0	0	0	0	0	0	0	0	0	0	0	0	-1	1	0	0	0	0	0	0	0	-1	1	-1	0	0	0	0
	TCGA-A6-5666																			0	0	1	1	0	0	0	0	-1	0	0	0	0	0	1	1	0	0	-1	-1	0	0	0	0	1	0	0	0	0	-1
	TCGA-A6-5667																			0	0	1	1	0	1	-1	-1	0	0	0	0	1	1	1	1	-1	-1	-1	-1	0	1	0	0	1	1	-1	1	1	-1
	TCGA-CA-5797																			0	0	-1	-1	-1	0	-1	0	0	-1	0	0	1	0	-1	0	-1	-1	-1	-1	0	0	0	0	-1	0	0	1	1	-1
	TCGA-EF-5830																			-1	-1	0	0	0	0	0	0	0	0	0	0	1	1	1	1	-1	-1	-1	-1	0	0	0	0	1	0	-1	1	1	-1
	TCGA-CM-5862																			1	1	1	1	-1	-1	1	-1	-1	-1	1	1	1	1	-1	1	1	1	1	-1	-1	-1	-1	-1	1	0	-1	0	0	-1
	TCGA-CM-5864																			1	1	0	0	0	0	-1	-1	-1	-1	1	1	1	1	1	1	1	1	-1	-1	-1	-1	0	0	1	1	-1	0	0	-1
	TCGA-CM-5868																			0	0	1	0	1	1	-1	-1	0	0	0	0	1	1	1	1	1	1	0	0	1	1	0	0	1	-1	-1	1	1	-1
	TCGA-DC-5869																			-1	-1	1	1	1	1	-1	-1	0	-1	1	1	1	1	-1	1	0	0	0	0	1	1	0	0	1	-1	-1	1	1	0
	TCGA-CK-5912																			1	1	0	0	0	0	-1	-1	0	-1	0	0	0	0	0	0	0	0	0	0	-1	0	-1	-1	1	-1	-1	1	1	-1
	TCGA-CK-5914																			0	0	1	1	0	0	0	0	0	0	1	1	1	1	0	0	1	1	0	0	0	0	0	0	0	0	0	1	1	-1
	TCGA-CK-5915																			-1	-1	1	1	1	1	-1	-1	-1	-1	-1	-1	1	1	1	1	-1	-1	1	1	1	1	1	1	-1	1	-1	-1	-1	-1
	TCGA-CL-5917																			0	0	1	1	0	1	0	0	0	0	0	0	1	1	-1	1	0	0	0	0	0	0	1	0	1	0	0	1	1	0
	TCGA-CL-5918																			0	0	1	1	0	0	0	0	0	0	0	0	1	1	1	1	0	0	0	0	0	0	0	0	1	-1	-1	0	0	-1
	TCGA-A6-6140																			0	0	0	0	1	0	0	0	0	0	0	0	1	1	-1	1	0	0	0	0	0	0	0	0	1	-1	0	1	1	-1
	TCGA-DC-6154																			0	0	1	1	0	0	0	0	0	0	1	1	1	1	0	0	0	0	0	0	1	1	0	0	1	0	0	1	1	0
	TCGA-DC-6157																			-1	-1	1	1	0	0	-1	-1	-1	-1	1	1	1	1	-1	-1	1	1	-1	-1	1	1	0	0	1	-1	-1	0	0	0
	TCGA-CM-6161																			0	0	1	1	1	1	0	0	1	1	0	0	1	1	1	1	0	0	0	0	0	0	0	0	1	0	1	0	0	0
	TCGA-CM-6166																			0	0	1	1	0	0	0	0	0	0	0	0	0	0	-1	1	0	0	0	0	1	1	1	1	0	0	0	0	0	-1
	TCGA-CM-6170																			-1	-1	0	0	0	0	-1	-1	0	0	1	1	1	1	-1	0	-1	-1	-1	-1	0	0	-1	-1	1	-1	-1	1	1	-1
	TCGA-G4-6298																			-1	0	0	0	0	0	-1	-1	0	0	0	0	1	1	-1	1	0	0	0	0	0	0	0	0	1	0	0	0	0	-1
	TCGA-G4-6317																			-1	-1	0	0	0	0	0	0	-1	-1	0	0	1	1	-1	1	0	0	1	1	-1	-1	-1	-1	1	0	-1	0	0	1
	TCGA-D5-6533																			-1	1	0	0	-1	-1	-1	-1	0	0	1	1	1	1	1	1	-1	-1	0	0	1	1	-1	-1	1	-1	-1	1	1	-1
	TCGA-D5-6537																			0	0	1	1	0	0	0	0	0	0	0	0	1	1	1	1	0	0	0	0	0	0	1	1	1	0	0	0	0	1
	TCGA-D5-6538																			0	0	1	1	0	0	0	0	0	0	1	1	1	1	1	1	0	0	0	0	0	0	0	0	1	1	-1	0	1	-1
	TCGA-AZ-6603																			-1	-1	0	0	1	1	-1	-1	1	1	0	0	1	0	-1	1	1	-1	-1	-1	1	1	0	0	1	-1	-1	1	1	-1
	TCGA-AZ-6608																			0	0	0	0	1	1	0	0	1	-1	0	0	1	0	-1	1	-1	-1	0	0	1	1	1	1	1	-1	0	1	1	-1
	TCGA-G4-6626																			-1	0	0	0	1	1	-1	-1	1	1	1	0	1	1	1	1	1	1	-1	0	0	0	0	0	1	1	-1	1	0	-1
	TCGA-AH-6643																			-1	1	0	0	0	0	-1	-1	1	1	0	0	1	1	1	1	1	0	0	0	-1	-1	0	0	1	0	-1	0	0	-1
	TCGA-A6-6650																			0	0	0	0	0	1	0	0	1	1	1	1	1	1	-1	0	0	0	1	0	0	0	1	1	1	-1	-1	0	0	-1
	TCGA-A6-6652																			0	1	1	1	0	0	0	0	0	0	0	0	1	1	-1	1	0	0	0	0	0	0	0	0	1	-1	0	0	0	1
	TCGA-CM-6676																			-1	-1	0	0	0	0	0	0	0	0	-1	-1	1	1	-1	1	-1	-1	-1	-1	0	0	0	0	1	-1	-1	0	0	-1
	TCGA-CM-6677																			0	0	0	0	-1	-1	-1	-1	0	0	0	0	1	1	1	0	0	0	-1	-1	1	1	-1	-1	1	0	-1	0	0	0
	TCGA-CM-6678																			0	0	0	0	-1	-1	-1	-1	1	1	-1	-1	1	1	0	0	-1	-1	1	1	-1	-1	1	1	1	1	-1	-1	-1	1
	TCGA-DC-6682																			0	0	1	1	-1	1	1	1	0	-1	-1	-1	1	1	1	1	0	0	-1	-1	0	0	1	1	1	-1	-1	-1	-1	1
	TCGA-DC-6683																			0	0	0	0	0	0	0	0	1	1	0	0	1	1	-1	1	0	0	-1	-1	0	0	1	1	1	-1	0	1	1	-1
	TCGA-CA-6715																			0	0	1	0	0	0	0	0	0	0	0	0	0	0	1	1	0	0	0	0	0	0	0	0	1	-1	0	0	0	0
	TCGA-CA-6716																			0	1	1	1	-1	-1	0	0	0	0	0	0	0	0	0	0	-1	-1	-1	-1	-1	-1	0	-1	0	-1	-1	0	0	-1
	TCGA-F4-6808																			0	0	0	0	0	0	-1	0	0	0	-1	-1	1	1	0	0	-1	-1	0	-1	0	0	0	0	1	-1	-1	0	0	-1
	TCGA-F5-6863																			0	1	0	1	0	1	0	0	1	0	0	0	1	1	1	1	0	0	0	0	0	0	0	0	1	-1	0	1	1	-1
	TCGA-EI-6883																			0	0	0	0	0	0	0	0	1	1	-1	-1	1	1	1	1	1	1	0	0	0	0	0	0	1	0	-1	0	0	-1
	TCGA-EI-6885																			0	1	1	1	0	0	0	0	-1	0	0	0	1	0	0	1	0	0	0	0	1	1	1	1	0	1	-1	0	0	0
	TCGA-AD-6888																			1	1	1	1	0	1	0	0	0	0	0	0	1	1	0	1	-1	0	0	0	1	0	0	0	0	0	0	0	0	-1
	TCGA-AD-6890																			-1	-1	0	0	0	0	0	0	0	0	0	0	1	1	0	0	0	0	0	0	0	0	0	0	1	1	0	0	0	0
	TCGA-AH-6897																			0	0	1	1	0	0	0	0	0	0	0	0	1	1	0	0	0	0	0	0	1	1	0	0	1	0	0	0	0	1
	TCGA-AD-6965																			-1	-1	0	0	1	1	-1	-1	-1	-1	0	0	0	0	-1	-1	-1	0	0	0	0	0	0	0	1	1	0	1	1	-1
	TCGA-EI-7002																			-1	0	0	0	1	1	-1	-1	0	1	0	0	1	1	-1	0	0	0	0	-1	0	0	1	1	1	-1	-1	0	0	-1
	TCGA-DM-A0X9																			1	1	0	0	0	0	0	0	0	0	0	0	0	0	1	1	0	0	0	0	0	0	1	1	1	0	0	0	0	0
	TCGA-DY-A0XA																			-1	0	0	0	0	0	-1	-1	-1	-1	0	0	1	0	-1	1	0	0	0	0	1	1	1	1	-1	0	0	0	0	-1
	TCGA-DM-A0XF																			0	0	0	0	0	0	0	0	0	0	0	0	1	1	1	1	-1	-1	0	0	0	0	0	0	0	-1	0	1	1	-1
	TCGA-DM-A1D0																			0	0	0	0	0	0	0	0	0	0	0	0	0	0	0	1	0	0	0	0	0	-1	0	0	1	0	-1	0	0	-1
	TCGA-DM-A1D7																			0	0	0	0	0	0	0	0	0	0	-1	-1	0	1	-1	0	0	0	0	0	0	0	0	0	1	-1	-1	0	0	-1
	TCGA-DM-A1D9																			0	0	0	0	0	0	-1	-1	0	0	0	0	0	0	-1	1	0	0	0	0	0	0	0	0	0	-1	-1	0	0	-1
	TCGA-DM-A1DB																			0	0	0	0	0	0	-1	-1	0	-1	0	0	1	1	1	1	0	0	0	0	0	0	1	1	0	0	1	0	0	-1
	TCGA-DY-A1DF																			1	1	0	0	0	0	0	0	0	0	-1	0	1	1	1	1	0	0	1	0	-1	-1	-1	-1	1	0	-1	1	1	-1
	TCGA-DY-A1H8																			0	0	0	0	0	0	-1	0	0	0	0	0	0	0	0	1	0	0	0	0	0	0	1	1	1	0	0	0	0	0
[truncated: 37 more columns]
