# Supplementary material for: Selective analysis of cancer-cell intrinsic transcriptional traits defines novel clinically relevant subtypes of colorectal cancer
Source: Nat Commun. 2017 May 31;8:15107. doi: 10.1038/ncomms15107 (PMC5499209; doi:10.1038/ncomms15107)
Supplement: Supplementary Data 2 — Principal component analysis on the TCGA dataset [file ncomms15107-s3.xlsx]

## Sheet: Supplementary Data 2
			Supplementary Data 2: Principal component analysis on the TCGA dataset. Pre-ranked Gene Signature Enrichment Analysis of the Cancer Associated Fibroblast Signature8 on the first principal component of the TCGA dataset.
			Gene Symbol	PCA rank	PCA1	Stromal Signatures
			COL12A1	41	0.032602	CAF
			C1S	71	0.0218256	CAF
			C1R	81	0.01874	CAF
			SFRP2	90	0.0174006	CAF
			ANTXR1	108	0.0157566	CAF
			FBN1	111	0.0151915	CAF
			THY1	113	0.0145407	CAF
			SFRP4	161	0.0106883	CAF
			ISLR	176	0.010156	CAF
			COL11A1	188	0.00943115	CAF
			LOXL2	209	0.00851506	CAF
			CCDC80	211	0.00841362	CAF
			FNDC1	242	0.00762416	CAF
			HTRA3	258	0.00717418	CAF
			RAB31	288	0.00639737	CAF
			ADAM12	342	0.0054531	CAF
			COL14A1	352	0.00535516	CAF
			PLAT	358	0.00525625	CAF
			ITGA11	375	0.00501137	CAF
			EFEMP1	434	0.00449963	CAF
			OLFML2B	508	0.00393176	CAF
			LMOD1	513	0.00390467	CAF
			ASPN	636	0.00325171	CAF
			COL8A1	649	0.00320365	CAF
			GGT5	689	0.00306266	CAF
			FHL1	734	0.00284024	CAF
			LOX	776	0.00267681	CAF
			PDPN	783	0.00265919	CAF
			SPOCK1	830	0.0025053	CAF
			PDGFRA	885	0.00237287	CAF
			MMP3	914	0.00232275	CAF
			CPXM1	924	0.00229407	CAF
			INHBA	1007	0.00209836	CAF
			TGFB3	1088	0.00195226	CAF
			CPZ	1128	0.00189234	CAF
			PTGIS	1144	0.00186659	CAF
			GAS1	1177	0.00181224	CAF
			TMEM119	1276	0.00167634	CAF
			LHFP	1326	0.00159843	CAF
			ADH1B	1389	0.00151721	CAF
			MFAP5	1480	0.00142591	CAF
			BOC	1487	0.00141779	CAF
			MRGPRF	1520	0.00138556	CAF
			CYGB	1530	0.00137579	CAF
			CHRDL1	1550	0.00136473	CAF
			DPT	1583	0.00132408	CAF
			PCDH7	1645	0.00127092	CAF
			MAB21L2	1711	0.00122199	CAF
			EVC	1743	0.00119422	CAF
			FIBIN	1747	0.0011929	CAF
			WNT5A	1748	0.0011914	CAF
			GPC6	1865	0.00110758	CAF
			MOXD1	1866	0.00110699	CAF
			DIO2	1880	0.00109597	CAF
			NEXN	1937	0.00105332	CAF
			COLEC12	1939	0.00105279	CAF
			RGMA	2048	0.000988594	CAF
			WISP1	2109	0.000950025	CAF
			CCL2	2116	0.000945887	CAF
			PLXDC1	2165	0.000905737	CAF
			MMP19	2259	0.000858266	CAF
			FOXF1	2290	0.00084464	CAF
			WNT2	2294	0.000843071	CAF
			DDR2	2336	0.000823867	CAF
			SGCD	2389	0.000804676	CAF
			GLT8D2	2473	0.00076953	CAF
			BNC2	2615	0.000708774	CAF
			TSHZ3	2661	0.000691084	CAF
			SFRP1	2667	0.000689448	CAF
			SMO	2669	0.000688403	CAF
			KCNE4	2670	0.000688329	CAF
			GUCY1B3	2704	0.000675467	CAF
			MEIS1	2750	0.000657413	CAF
			EDIL3	2970	0.000573848	CAF
			TNFAIP6	2996	0.00056599	CAF
			GLI2	3022	0.000558001	CAF
			GALNTL2	3116	0.000529091	CAF
			OGN	3120	0.000527772	CAF
			MASP1	3158	0.000516737	CAF
			KIAA1755	3179	0.000510501	CAF
			OLFML1	3222	0.000499788	CAF
			PTGER3	3247	0.000493632	CAF
			SGCE	3256	0.000491055	CAF
			RASSF8	3402	0.000457499	CAF
			PCDH18	3452	0.000447023	CAF
			PPAPDC1A	3495	0.000438762	CAF
			ACAN	3562	0.000420527	CAF
			KCNJ8	3658	0.000401068	CAF
			FBN2	3675	0.000397779	CAF
			PAMR1	3720	0.000385983	CAF
			TFPI2	3745	0.000382203	CAF
			DZIP1	3873	0.000355183	CAF
			SMARCD3	4286	0.000281613	CAF
			CH25H	4309	0.000277614	CAF
			TRO	4313	0.000276179	CAF
			NCAM1	4332	0.000273554	CAF
			EPHA3	4399	0.00026137	CAF
			DSEL	4410	0.000259584	CAF
			FST	4583	0.00023429	CAF
			MEG3	4606	0.000231234	CAF
			SCARA5	4684	0.000220988	CAF
			CCL13	4708	0.000217972	CAF
			ADAMTSL3	4742	0.000214234	CAF
			LRRN4CL	4803	0.000205564	CAF
			PDE1A	5165	0.000164558	CAF
			PTN	5272	0.000154237	CAF
			LRRC17	5412	0.000139627	CAF
			FAM65C	5514	0.000131736	CAF
			CCL11	5526	0.000130776	CAF
			ABCA6	5708	0.000115462	CAF
			PLEKHH2	5721	0.000114409	CAF
			FOXL1	5767	0.00011024	CAF
			HHIP	5808	0.000106383	CAF
			HGF	5858	0.000103045	CAF
			WNT2B	5891	0.000100327	CAF
			WBSCR17	5968	9.52281e-05	CAF
			CYP7B1	5979	9.43455e-05	CAF
			ABCA9	5998	9.27561e-05	CAF
			CCDC102B	6010	9.1883e-05	CAF
			GRP	6116	8.49394e-05	CAF
			UNC5C	6967	4.24767e-05	CAF
			SLC26A10	7533	2.47257e-05	CAF
			F2RL2	7562	2.40235e-05	CAF
			C9orf47	8925	3.6949e-06	CAF
			CDR1	9047	2.93667e-06	CAF
			TNFSF11	12408	-3.72368e-06	CAF
			ADAMDEC1	14880	-0.000157452	CAF
			CD302	16026	-0.000344403	CAF
			VWF	140	0.0122317	Endothelial
			PLVAP	192	0.00924873	Endothelial
			CD93	474	0.00415592	Endothelial
			CDH5	942	0.0022406	Endothelial
			CD34	1100	0.00193364	Endothelial
			PECAM1	1310	0.00162508	Endothelial
			TIE1	1437	0.00146131	Endothelial
			CSF2RB	1873	0.0011017	Endothelial
			DARC	2011	0.0010105	Endothelial
			ROBO4	2177	0.000899035	Endothelial
			S1PR1	2208	0.0008845	Endothelial
			KDR	2300	0.000838987	Endothelial
			SH2D3C	2309	0.000835329	Endothelial
			GIMAP4	2486	0.00076197	Endothelial
			SDPR	2643	0.000697976	Endothelial
			FLT4	2656	0.000693681	Endothelial
			FLI1	2803	0.000638371	Endothelial
			CXorf36	2837	0.000626581	Endothelial
			SCARF1	2965	0.000575405	Endothelial
			ERG	3125	0.000525134	Endothelial
			ARHGEF15	3143	0.000521341	Endothelial
			ELTD1	3297	0.000482738	Endothelial
			TEK	3457	0.000445715	Endothelial
			CALCRL	3630	0.000407282	Endothelial
			CYYR1	4239	0.000289966	Endothelial
			SOX7	4279	0.000282745	Endothelial
			SHE	4647	0.000224918	Endothelial
			EMCN	5401	0.000140703	Endothelial
			ECSCR	5449	0.000135672	Endothelial
			ESM1	5794	0.000107571	Endothelial
			TAL1	6168	8.16813e-05	Endothelial
			ZNF366	6367	6.99668e-05	Endothelial
			FCN3	7016	4.03776e-05	Endothelial
			TM4SF18	7193	3.39499e-05	Endothelial
			HOXD3	7466	2.62018e-05	Endothelial
			SRGN	656	0.00319168	Leucocyte
			TYROBP	874	0.00239766	Leucocyte
			CD53	1118	0.00190884	Leucocyte
			TPSAB1	1639	0.00127495	Leucocyte
			LCP2	2082	0.000970612	Leucocyte
			CD37	2099	0.000959074	Leucocyte
			CIITA	2175	0.000899562	Leucocyte
			SASH3	2495	0.000756787	Leucocyte
			MYO1G	2597	0.000718141	Leucocyte
			CD79A	2798	0.000639489	Leucocyte
			HAVCR2	2862	0.000615657	Leucocyte
			IKZF1	3178	0.000510671	Leucocyte
			PIK3R5	3282	0.000486387	Leucocyte
			RCSD1	3374	0.000466455	Leucocyte
			FYB	3459	0.000445214	Leucocyte
			ARHGAP9	3553	0.000422639	Leucocyte
			MIAT	3643	0.000404235	Leucocyte
			LTB	3671	0.00039845	Leucocyte
			TAGAP	3958	0.000339287	Leucocyte
			RGS1	4076	0.000318828	Leucocyte
			NKG7	4135	0.000307616	Leucocyte
			CCL22	4371	0.00026616	Leucocyte
			GNLY	4389	0.000263878	Leucocyte
			RHOH	4466	0.00025257	Leucocyte
			IRF4	4834	0.000202661	Leucocyte
			CCR7	4864	0.00019901	Leucocyte
			CTSW	4869	0.000198766	Leucocyte
			CD247	5155	0.000166014	Leucocyte
			CD69	5246	0.000156763	Leucocyte
			ITK	5402	0.000140632	Leucocyte
			GZMK	5557	0.000127462	Leucocyte
			CXCR6	5720	0.000114505	Leucocyte
			CD28	5926	9.80345e-05	Leucocyte
			SLAMF1	6486	6.35294e-05	Leucocyte
			PARP15	7222	3.31925e-05	Leucocyte
			LOC100302650	7297	3.09937e-05	Leucocyte
			CD3G	8184	1.19907e-05	Leucocyte
			HIST1H2BM	9705	4.31238e-07	Leucocyte
			HIST1H4L	10963	-1.63392e-07	Leucocyte
			HIST1H3A	11509	-5.10742e-07	Leucocyte
			HIST1H2AL	12348	-3.22003e-06	Leucocyte
			HIST1H3F	12394	-3.52996e-06	Leucocyte
			LAIR2	12418	-3.82043e-06	Leucocyte
			HIST1H3B	12606	-6.03952e-06	Leucocyte
			HIST1H3G	12895	-1.12231e-05	Leucocyte
			GPR171	13619	-3.86703e-05	Leucocyte
			SEPT-15	19815	-0.00911452	Leucocyte
			COL1A1	1	0.546048
			COL3A1	2	0.334631
			ACTB	3	0.321764
			COL1A2	4	0.303469
			FN1	5	0.201489
			ADAM6	6	0.166403
			ACTG1	7	0.141954
			SPARC	8	0.126254
			EEF2	9	0.126076
			GAPDH	10	0.105405
			FLNA	11	0.085288
			COL6A3	12	0.0809036
			CD74	13	0.0750955
			COL6A2	14	0.0678329
			HLA-A	15	0.064227
			LOC96610	16	0.0615441
			HLA-B	17	0.0611716
			MYH9	18	0.0604545
			CTSD	19	0.0581067
			SLC25A6	20	0.0549219
			IGF2	21	0.0547186
			HLA-C	22	0.0519517
			MMP2	23	0.0488138
			CTSB	24	0.0474109
			AEBP1	25	0.0465005
			COL6A1	26	0.0464963
			BGN	27	0.0452616
			TAGLN	28	0.0450941
			VIM	29	0.0430818
			COL5A1	30	0.0420684
			PSAP	31	0.0413213
			MYH11	32	0.0400076
			MMP14	33	0.0399846
			COL4A2	34	0.0387138
			HSPG2	35	0.0368996
			IGFBP5	36	0.036103
			PKM2	37	0.0355737
			MUC2	38	0.0338787
			C3	39	0.0336832
			LUM	40	0.0327207
			UBC	42	0.0314019
			THBS1	43	0.0311413
			TIMP2	44	0.0310851
			THBS2	45	0.0310322
			POSTN	46	0.0309312
			LRP1	47	0.0305278
			ACTA2	48	0.0305014
			SULF1	49	0.0304495
			MMP11	50	0.0303067
			KRT8	51	0.0297492
			DES	52	0.0297396
			COL5A2	53	0.0293905
			AHNAK	54	0.0292594
			COL4A1	55	0.0289137
			GRN	56	0.028834
			CLDN4	57	0.0282374
			RPS2	58	0.0264012
			IFITM3	59	0.0261532
			PLEC	60	0.0259211
			MUC5B	61	0.0249772
			HLA-DRA	62	0.0242433
			HSPA1A	63	0.0242022
			FTH1	64	0.0239852
			A2M	65	0.0227863
			PFN1	66	0.0227391
			ACTN4	67	0.0224576
			MYL9	68	0.0223437
			DCN	69	0.0223296
			IGFBP4	70	0.0219076
			ALDOA	72	0.0217687
			RPL28	73	0.0216622
			TIMP3	74	0.0214386
			HLA-E	75	0.0204036
			TIMP1	76	0.0193769
			GSN	77	0.0193635
			ITGB4	78	0.0193109
			TNC	79	0.0193071
			SPP1	80	0.0191673
			CALD1	82	0.0187169
			LGALS1	83	0.018323
			ACTG2	84	0.0182943
			CST3	85	0.0181145
			IGFBP7	86	0.0179674
			KRT19	87	0.0179579
			TLN1	88	0.017822
			VCAN	89	0.0174635
			SERPINH1	91	0.0172399
			GNB2L1	92	0.0170824
			FBLN1	93	0.016945
			RPLP1	94	0.0168974
			GREM1	95	0.0167198
			RPS21	96	0.0166539
			FCGBP	97	0.0166256
			CTGF	98	0.0164402
			FSTL1	99	0.016396
			PLXNB2	100	0.0161506
			CALR	101	0.0159857
			JUP	102	0.0159647
			APP	103	0.0159612
			MXRA5	104	0.0159579
			REG1A	105	0.0159509
			ACTN1	106	0.0158538
			FLNB	107	0.0157999
			COL18A1	109	0.0156476
			CLDN3	110	0.015405
			TUBB	112	0.0147101
			ST14	114	0.0144418
			PTRF	115	0.0143851
			ARHGDIA	116	0.0143622
			GNAI2	117	0.0138797
			RPL3	118	0.0138375
			LMNA	119	0.0138051
			SERPING1	120	0.0135907
			ARF1	121	0.0135786
			MMP1	122	0.0135387
			ITGB1	123	0.0133612
			HLA-DRB1	124	0.0132721
			TUBA1B	125	0.0132035
			HSPB1	126	0.0131481
			IGFBP3	127	0.0130979
			DYNC1H1	128	0.0128463
			FASN	129	0.0128438
			PDGFRB	130	0.0128319
			MSN	131	0.012721
			CD81	132	0.0126737
			TGM2	133	0.0126699
			EMILIN1	134	0.0125567
			TFF3	135	0.0125484
			CD151	136	0.0124943
			CTSZ	137	0.012401
			TNS1	138	0.0123755
			GNAS	139	0.0123035
			AGRN	141	0.0121888
			APOE	142	0.0120824
			TPM2	143	0.0120096
			SLC2A1	144	0.0119413
			ENO1	145	0.0117528
			NBL1	146	0.0116821
			LAMB3	147	0.0116002
			LGALS3BP	148	0.01158
			PFKL	149	0.0115725
			ZYX	150	0.0114468
			ANXA2	151	0.0114385
			IFI30	152	0.0113834
			UBA1	153	0.0111083
			CHPF	154	0.0109151
			SERPINE1	155	0.0108661
			LAPTM5	156	0.0108604
			HLA-DPA1	157	0.0107931
			MYLK	158	0.0107724
			CFL1	159	0.0107591
			CYR61	160	0.0107577
			C4A	162	0.0106787
			PTPRF	163	0.0106703
			LRP10	164	0.0105106
			HDLBP	165	0.0104923
			FAM129B	166	0.0104824
			TRIM28	167	0.0104627
			WDR1	168	0.0103949
			MVP	169	0.0103802
			ITGA5	170	0.0103578
			TUBB2C	171	0.0103449
			DPYSL3	172	0.010334
			CYB5R3	173	0.0101669
			NOTCH3	174	0.0101626
			GPNMB	175	0.0101624
			CSRP1	177	0.0101183
			MRC2	178	0.0100427
			SULF2	179	0.010032
			FAM38A	180	0.00992221
			ZFP36L1	181	0.00989258
			NCOR2	182	0.0097225
			LAMC2	183	0.00960396
			RPLP0	184	0.00959055
			KRT6A	185	0.00953804
			MYH14	186	0.00952584
			EGR1	187	0.00946657
			HLA-DPB1	189	0.00941893
			PXDN	190	0.0093785
			LAMB2	191	0.0092739
			DMBT1	193	0.0092387
			UBB	194	0.00922526
			TXNIP	195	0.00907462
			SERINC2	196	0.00904694
			FKBP8	197	0.00896187
			TTYH3	198	0.00896019
			LY6E	199	0.00889805
			COL15A1	200	0.00886782
			EIF3CL	201	0.00885172
			MFGE8	202	0.00874527
			C1QC	203	0.00872091
			PPIB	204	0.00868928
			PLD3	205	0.00868307
			FBLN2	206	0.00860571
			SEPT9	207	0.0086046
			RHOB	208	0.00856204
			MIF	210	0.00851257
			SPON2	212	0.0083958
			GNB1	213	0.0083801
			SHISA5	214	0.00837334
			PALLD	215	0.00836353
			TUBA1A	216	0.00833986
			CAPN1	217	0.00833937
			SOD2	218	0.00831381
			DUSP1	219	0.00831009
			PCBP1	220	0.00828664
			HTRA1	221	0.00827233
			PMEPA1	222	0.0082165
			LAMB1	223	0.00821094
			PRPF8	224	0.00819916
			SFN	225	0.0081934
			KRT17	226	0.00819251
			TPM1	227	0.0081766
			KRT5	228	0.00815616
			MMP9	229	0.00814718
			CD68	230	0.00814549
			P4HB	231	0.00814464
			IFITM1	232	0.00807423
			POLR2A	233	0.00804795
			ITGB2	234	0.0080188
			WARS	235	0.00801297
			PTMS	236	0.00792906
			ITGA3	237	0.00783325
			LAMC1	238	0.00782496
			MYADM	239	0.00774574
			CTSK	240	0.00772861
			SPARCL1	241	0.00764939
			ANXA1	243	0.0076241
			ITGB5	244	0.00759672
			FGFRL1	245	0.00758082
			SERPINF1	246	0.00755433
			FOS	247	0.00754113
			CNN1	248	0.0075318
			C1QB	249	0.00746551
			MGP	250	0.00743441
			HLA-H	251	0.00743046
			RRBP1	252	0.00741975
			PLAU	253	0.00740034
			VCP	254	0.00739825
			AP2M1	255	0.00736937
			LTBP2	256	0.00728274
			IFITM2	257	0.00719893
			ANGPTL2	259	0.00713598
			REG1B	260	0.00712475
			JUNB	261	0.00710528
			SPTAN1	262	0.00707688
			LTBP4	263	0.00706511
			CD276	264	0.00704368
			FKBP10	265	0.00698047
			EIF4G1	266	0.00696882
			GSTP1	267	0.00695998
			PPP2R1A	268	0.00695399
			FBXW5	269	0.00694754
			ENG	270	0.00694301
			LRP5	271	0.00693512
			KRT18	272	0.00692701
			CORO1B	273	0.00691966
			TMEM54	274	0.00689477
			ITM2C	275	0.00686354
			EZR	276	0.0068495
			MYL6	277	0.00684855
			CALM3	278	0.00682994
			MYO1C	279	0.00666657
			EHD2	280	0.00665965
			TAP1	281	0.00664865
			FLNC	282	0.00658004
			NOTCH1	283	0.00656742
			ARPC1B	284	0.00652868
			MAP4	285	0.00648211
			ADRBK1	286	0.00647813
			NUCB1	287	0.00643691
			IFI27	289	0.00638213
			APLP2	290	0.00634768
			DDIT4	291	0.00633799
			MXRA8	292	0.00630115
			PLOD1	293	0.00628806
			COMT	294	0.00627441
			SNRNP200	295	0.00626936
			COMP	296	0.00626119
			FURIN	297	0.00624827
			PCOLCE	298	0.00624215
			SPTBN1	299	0.00624186
			HSPA5	300	0.00623558
			VCL	301	0.00621877
			MFAP4	302	0.0061167
			GNB2	303	0.00611276
			AES	304	0.0060841
			PLXND1	305	0.00605576
			NUMA1	306	0.00603522
			CDH11	307	0.00599204
			EPN1	308	0.00597622
			HLA-DRB5	309	0.0059731
			NFE2L1	310	0.00594836
			CD248	311	0.00594224
			HSPA1B	312	0.00592456
			MYOF	313	0.00592353
			CD63	314	0.00589414
			HLA-F	315	0.00587461
			KRT6B	316	0.0058699
			ATN1	317	0.00586425
			MUC1	318	0.00584736
			ELN	319	0.00581857
			GRINA	320	0.00580043
			MGAT1	321	0.00579806
			CLSTN1	322	0.0057919
			SOCS3	323	0.00577299
			AP2A1	324	0.00577152
			FSCN1	325	0.00575765
			ANXA6	326	0.00572786
			PRKCSH	327	0.00571631
			NID1	328	0.00571438
			SYNPO2	329	0.00565932
			GAS6	330	0.00565273
			AQP1	331	0.00564411
			TMEM8A	332	0.00564214
			FLII	333	0.00564192
			HLA-DQB1	334	0.00563796
			FAU	335	0.00558657
			COL10A1	336	0.00556692
			VAT1	337	0.00556549
			PRMT1	338	0.00554432
			MACF1	339	0.00548154
			LAMP1	340	0.00547101
			ITPR3	341	0.00545712
			PCBP2	343	0.00543077
			COL16A1	344	0.00541838
			LTBP3	345	0.00541127
			LSR	346	0.00540097
			SEC61A1	347	0.0053942
			ARHGAP1	348	0.00537129
			EMP1	349	0.00536306
			ANXA11	350	0.00535782
			CERCAM	351	0.00535557
			ECE1	353	0.00535058
			C1QA	354	0.00532914
			CD14	355	0.00532786
			IL8	356	0.0052834
			LTBP1	357	0.00527878
			CLU	359	0.00525381
			MT2A	360	0.00523862
			LAMA4	361	0.00522867
			BHLHE40	362	0.00520377
			TYMP	363	0.00517273
			MGRN1	364	0.00517
			TNRC18	365	0.0051615
			SLC16A3	366	0.00516051
			LMAN2	367	0.00515948
			MCAM	368	0.00514543
			PLOD3	369	0.00513792
			AHNAK2	370	0.00513045
			ANXA5	371	0.0051275
			CD97	372	0.00511081
			SUN2	373	0.00510564
			OS9	374	0.00501225
			HLA-DQA1	376	0.00501084
			DDR1	377	0.00500441
			CDC42EP1	378	0.00500321
			TPP1	379	0.00500071
			LAMA3	380	0.00499844
			EPHB3	381	0.00499821
			RAB11B	382	0.00499315
			RNF213	383	0.00496395
			SLC39A7	384	0.0049575
			TAPBP	385	0.00495303
			PDLIM7	386	0.0049203
			SMTN	387	0.00489578
			TNS3	388	0.00489219
			DKK3	389	0.00489053
			UBD	390	0.0048904
			FMOD	391	0.00488743
			DCTN1	392	0.00488102
			KANK2	393	0.00486333
			GUK1	394	0.00484234
			STAT1	395	0.00482248
			HUWE1	396	0.00480272
			INTS1	397	0.00479769
			GLG1	398	0.00479673
			CD59	399	0.00478684
			GANAB	400	0.00478009
			EPAS1	401	0.0047605
			BCAR1	402	0.00475055
			CAV1	403	0.00474914
			STAB1	404	0.00474372
			SH3PXD2A	405	0.00470731
			ZFP36	406	0.00470106
			LCP1	407	0.00469317
			LRRC8A	408	0.00469284
			PODXL	409	0.0046882
			TPI1	410	0.00468585
			MICAL2	411	0.00467846
			KRT14	412	0.00467724
			TGFBI	413	0.00465614
			WDR6	414	0.00464391
			PLXNA1	415	0.00463001
			INF2	416	0.0046202
			PLAUR	417	0.0046108
			DPEP1	418	0.00459913
			CTSL1	419	0.00459803
			UBA52	420	0.00459546
			NNMT	421	0.00458993
			SBNO2	422	0.0045898
			AP3D1	423	0.00457874
			ICAM1	424	0.00457471
			ATP2A2	425	0.00456193
			GLUL	426	0.00454348
			EPHB2	427	0.00453901
			S100A9	428	0.00453407
			SRRM2	429	0.00452285
			ARL4C	430	0.00451843
			PHLDA1	431	0.00451376
			MAN2B1	432	0.00450831
			AKT1	433	0.00450322
			LBH	435	0.00449136
			SYNGR2	436	0.00449098
			TPM4	437	0.00448942
			IGF2R	438	0.00446681
			CRISPLD2	439	0.0044513
			HCFC1	440	0.00444124
			GPX1	441	0.00443493
			ILK	442	0.00442327
			IL32	443	0.00442155
			EEF1D	444	0.0044207
			LAMA5	445	0.00441631
			CCND1	446	0.00440591
			SYNPO	447	0.00440265
			IFI6	448	0.00440196
			PKD1	449	0.00439106
			CTHRC1	450	0.00438943
			TXNDC5	451	0.00438827
			UQCRC1	452	0.00437447
			ATP2B4	453	0.00436935
			CRIP1	454	0.00436515
			LGALS9	455	0.00436447
			SEMA4B	456	0.00435175
			ZMIZ1	457	0.00434702
			RNH1	458	0.00434364
			REG3A	459	0.00433284
			ANPEP	460	0.00431056
			APOL1	461	0.00430701
			AOC3	462	0.00429511
			OGDH	463	0.00429208
			C11orf2	464	0.00428038
			EPHA2	465	0.00426063
			BSG	466	0.00424173
			FCGR3A	467	0.00423143
			COPE	468	0.00422848
			NOTCH2	469	0.00421185
			SMARCA4	470	0.00419971
			B2M	471	0.00418965
			ABHD2	472	0.00418104
			QSOX1	473	0.00416525
			EFEMP2	475	0.00415205
			GPR124	476	0.00415084
			WDR13	477	0.00414952
			MUC4	478	0.0041477
			CAPG	479	0.00413774
			SRCAP	480	0.00413286
			AP1B1	481	0.00412753
			NCLN	482	0.0041126
			TNKS1BP1	483	0.00411048
			C19orf63	484	0.00410833
			SREBF1	485	0.00409659
			CTBP1	486	0.00408004
			GPRC5A	487	0.00407832
			BCL9L	488	0.00406502
			GLT25D1	489	0.00405602
			TCIRG1	490	0.00404729
			TP53I11	491	0.00404636
			LGMN	492	0.00404303
			TUBB6	493	0.00403986
			LONP1	494	0.00403849
			FUS	495	0.00401173
			RNASE1	496	0.00400913
			RPS16	497	0.00400823
			AKAP13	498	0.00399727
			PML	499	0.0039957
			SBF1	500	0.00398481
			RAB1B	501	0.00398276
			PFKP	502	0.00397987
			SLC38A10	503	0.0039681
			NDUFV1	504	0.00395447
			CHD4	505	0.00394924
			MYO9B	506	0.00393613
			PMP22	507	0.00393598
			DNM2	509	0.00392192
			C10orf10	510	0.00391203
			HYAL2	511	0.00390885
			LLGL2	512	0.00390805
			POR	514	0.00390104
			ETS1	515	0.00390047
			KIAA1949	516	0.00389345
			GPX3	517	0.00389062
			FILIP1L	518	0.00388572
			SYNM	519	0.00388273
			NRP1	520	0.00387237
			ERGIC1	521	0.00386703
			ADAM15	522	0.00386506
			HEG1	523	0.00386464
			SLC1A5	524	0.00385575
			KIAA0664	525	0.00384731
			ZMIZ2	526	0.00384184
			NBEAL2	527	0.00383577
			CPSF1	528	0.00383519
			MDK	529	0.00383279
			WFS1	530	0.00383265
			PLTP	531	0.00382895
			PSMB10	532	0.00382234
			FKBP9	533	0.00381379
			AKAP12	534	0.00379665
			COL7A1	535	0.00379634
			PNPLA6	536	0.0037961
			ACP5	537	0.00378598
			AQP3	538	0.00378153
			UNC5B	539	0.0037804
			PEA15	540	0.00377186
			SREBF2	541	0.00376816
			COPG	542	0.00376601
			CHD3	543	0.00376216
			PSMD2	544	0.00375411
			SDHA	545	0.00374412
			LRRC32	546	0.00373903
			TRIM29	547	0.00373587
			TMBIM1	548	0.00373297
			CNN2	549	0.00373278
			TUBA4A	550	0.00372277
			LASP1	551	0.00371761
			PNPLA2	552	0.00371657
			KIF1C	553	0.00371393
			RARRES2	554	0.00371098
			PVRL2	555	0.00371001
			HMGA1	556	0.00370594
			RNPEPL1	557	0.00370184
			MXRA7	558	0.00369726
			CSF1R	559	0.00369313
			FGFR1	560	0.00369312
			SUPT5H	561	0.00368877
			MAP4K4	562	0.00368667
			MAZ	563	0.00367315
			MED15	564	0.00367113
			EEF1A1P9	565	0.00366828
			EIF4A1	566	0.0036592
			MINK1	567	0.00364929
			ECM1	568	0.00364201
			TNIP1	569	0.00364139
			ARAP1	570	0.00362721
			BTBD2	571	0.00362432
			BST2	572	0.00362377
			TRAF7	573	0.00361524
			ATP6V0C	574	0.00359812
			CALU	575	0.00359663
			TMED9	576	0.00359659
			OAS3	577	0.00359514
			NRP2	578	0.00358316
			DBN1	579	0.00357698
			TGFB1	580	0.00357076
			RANGAP1	581	0.00357046
			FAT1	582	0.00356834
			TSPO	583	0.00355015
			CHI3L1	584	0.00354979
			IRAK1	585	0.00354566
			PTK7	586	0.00353222
			CORO1A	587	0.00351137
			CAPNS1	588	0.00350998
			TMEM184B	589	0.00350831
			PLIN3	590	0.00350004
			ADAMTS2	591	0.00348849
			ZC3H7B	592	0.00348113
			CDC42BPB	593	0.00347533
			USP22	594	0.0034546
			HK1	595	0.00344764
			ANAPC11	596	0.00344551
			PUF60	597	0.00344292
			TBC1D9B	598	0.00344187
			CPNE1	599	0.00343884
			MAP7D1	600	0.00343832
			CENPB	601	0.00343429
			KIAA2013	602	0.00343366
			SVIL	603	0.00341106
			SDC1	604	0.00341073
			CFH	605	0.003399
			ADAR	606	0.00339822
			KLK10	607	0.00339821
			ANO1	608	0.0033953
			BMP1	609	0.00339417
			SLC7A5	610	0.00339145
			C19orf6	611	0.00339119
			IDH3G	612	0.00337991
			SDF4	613	0.00336244
			POLR2L	614	0.00335708
			SURF4	615	0.0033556
			FADS2	616	0.00333637
			TAP2	617	0.00333628
			SDC3	618	0.00332857
			DBNL	619	0.003321
			PCDH1	620	0.00331302
			ATXN2L	621	0.00330783
			PRPF6	622	0.00330512
			MPRIP	623	0.00330406
			EIF5A	624	0.00330392
			EHD1	625	0.0032936
			ADD1	626	0.00328693
			LRRC15	627	0.00328201
			MCM5	628	0.00327359
			RAB5C	629	0.00327112
			PRELP	630	0.00327009
			RUNX1	631	0.00326222
			CRIP2	632	0.0032546
			DGCR2	633	0.003254
			FSTL3	634	0.00325388
			CTNNA1	635	0.00325341
			KEAP1	637	0.00325026
			SCAP	638	0.00325014
			RHOG	639	0.00324276
			TSC22D3	640	0.0032376
			GDI1	641	0.00322635
			PPIF	642	0.0032243
			PPP1R12B	643	0.00322205
			GIPC1	644	0.00321894
			TMEM132A	645	0.00321756
			TNFAIP2	646	0.00321059
			CHMP1A	647	0.00321004
			BAT2	648	0.00320513
			PHB	650	0.00320163
			IL1R1	651	0.00319767
			SH3PXD2B	652	0.00319705
			EPHB4	653	0.00319495
			KRT7	654	0.00319479
			CDC37	655	0.00319332
			B4GALT1	657	0.00318581
			NR4A1	658	0.00318413
			RCN3	659	0.00318262
			PLIN4	660	0.0031731
			PODN	661	0.00316971
			TNFRSF6B	662	0.00316967
			SOLH	663	0.00316377
			SRF	664	0.00316306
			FOSL2	665	0.00315359
			CD163	666	0.00315334
			ATP6AP1	667	0.00315057
			RABAC1	668	0.00314767
			PHLDB1	669	0.00314403
			MSLN	670	0.00314332
			CD82	671	0.00314328
			SLC4A2	672	0.00314138
			CTTN	673	0.00314065
			CSNK1D	674	0.00313631
			GPC1	675	0.00313332
			SLCO2B1	676	0.00313001
			SH3BGRL3	677	0.00312122
			TUBB3	678	0.0031189
			S100A4	679	0.00311885
			CLTB	680	0.0031133
			LMF2	681	0.0030963
			RUVBL2	682	0.00309402
			ATP2A3	683	0.00309122
			GPR56	684	0.00309087
			GJB2	685	0.00308936
			CYBRD1	686	0.0030846
			ISG15	687	0.00307682
			SPON1	688	0.00307422
			SLC12A7	690	0.00305263
			FOSB	691	0.0030433
			SUPT6H	692	0.00304195
			CLIC4	693	0.00303535
			AXL	694	0.00302612
			VWA1	695	0.00301307
			SND1	696	0.00300629
			SLC2A3	697	0.00300104
			SH3GL1	698	0.00299583
			DHX30	699	0.00299017
			C22orf9	700	0.00298271
			LSP1	701	0.00297941
			DST	702	0.00297884
			PCSK9	703	0.00297615
			EHBP1L1	704	0.00297147
			ERGIC3	705	0.00296239
			NDST1	706	0.00295576
			LDLR	707	0.00294537
			SRPR	708	0.00294436
			SERPINA1	709	0.00294165
			RALY	710	0.00293921
			CLPTM1	711	0.00293806
			IDS	712	0.00293058
			NDUFS7	713	0.00292897
			BLVRB	714	0.00292792
			TRIM8	715	0.00291816
			TCEB2	716	0.00291757
			ABR	717	0.00291629
			PACS1	718	0.00291509
			PLEKHM2	719	0.00290119
			SEPN1	720	0.0028951
			STAT3	721	0.00289365
			PRIC285	722	0.00289288
			SSC5D	723	0.00288528
			KLF13	724	0.00287504
			CRAT	725	0.00287163
			MAP2K2	726	0.00286947
			MCL1	727	0.00286616
			RHOC	728	0.00286429
			RBCK1	729	0.00286132
			PBXIP1	730	0.00285544
			COTL1	731	0.00285006
			ARFGAP1	732	0.00284463
			NID2	733	0.0028441
			DCHS1	735	0.00283615
			S100A16	736	0.00283491
			SCNN1A	737	0.00282894
			CREBBP	738	0.00282184
			WASF2	739	0.0028206
			HGS	740	0.00281667
			ATP5D	741	0.00281403
			FAM102A	742	0.00281068
			CALM1	743	0.00279936
			PKN1	744	0.00279617
			ITPK1	745	0.00279376
			AKT2	746	0.00279046
			TNFRSF1A	747	0.00278383
			MFRP	748	0.00278175
			TACSTD2	749	0.00278018
			C19orf28	750	0.00277409
			SAPS1	751	0.00277023
			BAT2L1	752	0.00275479
			HNRNPM	753	0.00275434
			TAX1BP3	754	0.00275235
			FOXP4	755	0.00275098
			ADRM1	756	0.00275007
			TUBA1C	757	0.00274809
			SKI	758	0.00274642
			NACC1	759	0.00274368
			KDM5C	760	0.00273463
			DVL1	761	0.00271545
			SEC14L1	762	0.00271464
			EGLN2	763	0.00271399
			CLIP2	764	0.00271234
			CYFIP1	765	0.00270915
			PRNP	766	0.00270748
			UNC45A	767	0.00270518
			ABCA2	768	0.00270294
			ADAM19	769	0.00269619
			STOM	770	0.00269588
			C12orf57	771	0.00269511
			STAT6	772	0.0026861
			KRT16	773	0.00267994
			LRIG1	774	0.00267917
			TBCD	775	0.00267708
			MLL2	777	0.00267604
			HYOU1	778	0.00267484
			MYH10	779	0.00267082
			EWSR1	780	0.00267015
			ANKRD11	781	0.0026661
			TUFM	782	0.00265965
			KLK6	784	0.00264356
			UBR4	785	0.00264282
			FAM20C	786	0.00263433
			PCNXL3	787	0.00262934
			EHMT2	788	0.00262427
			KIAA0247	789	0.00261862
			PPL	790	0.002618
			CSK	791	0.00261471
			NFKBIA	792	0.002614
			GAA	793	0.00261228
			TRIO	794	0.00261187
			MFAP2	795	0.00260993
			PFKFB3	796	0.00260842
			GPAA1	797	0.00259687
			SIRPA	798	0.0025934
			ARHGDIB	799	0.0025902
			FCGR2A	800	0.00258767
			SEC13	801	0.00258689
			HNRNPA0	802	0.0025841
			FAP	803	0.00257625
			CLCN7	804	0.00257479
			ERBB2	805	0.00257358
			GBF1	806	0.00257064
			JUN	807	0.00256896
			GJA1	808	0.00256783
			FAM127A	809	0.00256593
			COL17A1	810	0.00256571
			GCN1L1	811	0.00256498
			TGFBR2	812	0.00256125
			SHC1	813	0.00255377
			ETFB	814	0.00254937
			YWHAH	815	0.00254716
			CXCL12	816	0.00254647
			ATP13A2	817	0.00254343
			C10orf54	818	0.00254223
			WNK2	819	0.00254164
			PDXK	820	0.00254032
			CDK16	821	0.00253542
			ARHGEF17	822	0.00252995
			PITPNM1	823	0.00252853
			DAG1	824	0.00252069
			GBP2	825	0.00251571
			SORBS1	826	0.00251426
			ARHGEF10L	827	0.0025107
			BAT3	828	0.00250727
			ITFG3	829	0.002506
			CXCL9	831	0.00250368
			TSPAN14	832	0.00250301
			PRRX1	833	0.00249792
			BCR	834	0.00249099
			JMJD8	835	0.00248956
			ECH1	836	0.00248851
			FLOT1	837	0.00248497
			RPLP2	838	0.00248403
			MEF2D	839	0.00248245
			EFHD2	840	0.00247994
			UBE2L6	841	0.0024769
			CXCR4	842	0.00247608
			LRPAP1	843	0.00247477
			PAM	844	0.00247365
			CCL18	845	0.00247033
			FBLIM1	846	0.00246868
			NFKB2	847	0.00246356
			DVL3	848	0.00246345
			ATP11A	849	0.00246015
			GPR172A	850	0.00245663
			SPINT1	851	0.00245324
			DPP7	852	0.00244959
			DCBLD2	853	0.00244365
			CD4	854	0.00243949
			PDLIM3	855	0.00243768
			PEPD	856	0.00243296
			BRD4	857	0.00243104
			CAD	858	0.00242941
			CYBB	859	0.00242928
			KIAA0100	860	0.00242659
			MCM7	861	0.0024245
			PLEKHO2	862	0.00242425
			AP2A2	863	0.00242102
			TSC2	864	0.00241859
			STAT2	865	0.00241352
			ADAMTS4	866	0.00241011
			LIMK1	867	0.00240319
			SORBS3	868	0.00240189
			SLC25A1	869	0.0024014
			SIVA1	870	0.00240109
			GPX4	871	0.00240067
			KIAA0913	872	0.00240013
			TGFB1I1	873	0.00239932
			MAP1S	875	0.00239371
			C19orf48	876	0.00239287
			ARHGEF1	877	0.0023911
			LFNG	878	0.00239087
			SIGMAR1	879	0.00238547
			TENC1	880	0.00238457
			IFI16	881	0.00237724
			PTGFRN	882	0.00237537
			TCF3	883	0.00237485
			TBL3	884	0.0023742
			COL5A3	886	0.00237079
			RAPGEF1	887	0.00236967
			CFB	888	0.00236498
			PARP10	889	0.00236097
			SLC9A3R2	890	0.00235769
			TLE3	891	0.00235624
			HDAC7	892	0.0023541
			ARID1A	893	0.00235253
			HNRNPUL2	894	0.0023488
			SCAF1	895	0.00234487
			ITGAV	896	0.00234255
			XPO6	897	0.00234177
			VARS	898	0.00233926
			STRN4	899	0.00233754
			UPF1	900	0.00233659
			ACO2	901	0.00233635
			PCDHGC3	902	0.00233549
			NAT15	903	0.00233499
			IRF1	904	0.00233436
			CXCL16	905	0.0023339
			SPPL2B	906	0.00233323
			CD99	907	0.00233317
			METRNL	908	0.00233043
			QTRT1	909	0.00232995
			SLC39A1	910	0.00232987
			ATP6V0D1	911	0.00232802
			IL1B	912	0.00232713
			MAGED1	913	0.00232548
			KRT80	915	0.0023222
			ATP13A1	916	0.00231868
			MMP7	917	0.00231587
			EP300	918	0.00231191
			USF2	919	0.00230928
			STARD3	920	0.00230872
			IER2	921	0.00230742
			CIC	922	0.00230383
			DDAH2	923	0.0022967
			SYMPK	925	0.00228755
			MED16	926	0.00228682
			MFSD10	927	0.00228499
			KCTD12	928	0.00228374
			GALNT2	929	0.00228096
			CDHR5	930	0.00227657
			PRMT2	931	0.00226932
			PHLDA3	932	0.00226778
			MSRB3	933	0.00225986
			BCL3	934	0.00225292
			C1QTNF1	935	0.00224947
			MKL1	936	0.00224838
			MBD3	937	0.00224778
			CTSA	938	0.00224756
			MIDN	939	0.00224236
			PTPN23	940	0.00224134
			TRAPPC5	941	0.00224131
			USP11	943	0.0022381
			LIMS2	944	0.00223667
			SF3A1	945	0.0022354
			TNFRSF1B	946	0.00223511
			DDX54	947	0.00223091
			WIPF1	948	0.00222926
			KIAA1462	949	0.0022286
			NR2F2	950	0.00222693
			CNDP2	951	0.00222611
			SLC12A4	952	0.00222522
			NISCH	953	0.00222044
			NT5DC2	954	0.00221187
			TRABD	955	0.00220544
			MTCH1	956	0.00220323
			PPAP2C	957	0.00220103
			EXOC7	958	0.00219976
			MX1	959	0.00219879
			SCYL1	960	0.00219813
			SF1	961	0.00219691
			SLC39A4	962	0.0021967
			EIF3D	963	0.0021952
			PTGES2	964	0.00219405
			AGAP3	965	0.00219158
			POLR2E	966	0.00218529
			FHL2	967	0.00218335
			DPYSL2	968	0.00218242
			NPLOC4	969	0.00217977
			NINJ1	970	0.00217851
			L1CAM	971	0.00217039
			FAM65A	972	0.00217038
			KIAA0284	973	0.00216989
			TYK2	974	0.00216987
			MKNK2	975	0.00216383
			IL1RN	976	0.0021636
			SLC6A8	977	0.00216246
			PLCB3	978	0.00216188
			RHOT2	979	0.0021608
			RAC2	980	0.00216023
			CABIN1	981	0.00215951
			XAB2	982	0.00215828
			SDC2	983	0.00214899
			F2R	984	0.0021486
			TMEM109	985	0.00214706
			DAPK3	986	0.00214599
			ATP5A1	987	0.00213961
			CARM1	988	0.00213873
			TAF15	989	0.00213571
			CSPG4	990	0.00213479
			MXD4	991	0.00213423
			GPI	992	0.00213303
			CHPF2	993	0.00213118
			PPP4C	994	0.00213008
			NOSIP	995	0.00212912
			HIF1A	996	0.00212906
			MAPKAPK2	997	0.00212562
			PREX1	998	0.00212146
			GLIS2	999	0.00211894
			C6orf106	1000	0.00211645
			ACADVL	1001	0.00210494
			ADAMTS1	1002	0.00210462
			CTDSP2	1003	0.00210339
			CTDSP1	1004	0.00210269
			HLA-DMA	1005	0.00210044
			IGSF8	1006	0.00209932
			TSPAN9	1008	0.0020981
			GBP1	1009	0.00209311
			CORO1C	1010	0.0020917
			HERC2	1011	0.00208838
			EDC4	1012	0.00208768
			GTF2F1	1013	0.0020876
			SPINK4	1014	0.00208293
			TSPAN4	1015	0.00208162
			DGKZ	1016	0.0020785
			PLEKHO1	1017	0.00207774
			LMNB2	1018	0.00207316
			LEPRE1	1019	0.0020731
			COBRA1	1020	0.00207242
			PINK1	1021	0.00207049
			RERE	1022	0.00207003
			MRPS2	1023	0.00207
			NRBP1	1024	0.00206656
			APEH	1025	0.00206592
			C17orf62	1026	0.00206514
			ANTXR2	1027	0.00206496
			PPARD	1028	0.00206476
			MAFB	1029	0.00206407
			TOLLIP	1030	0.00206293
			SEC31A	1031	0.00206272
			TMEM127	1032	0.00206216
			TNFAIP3	1033	0.00205883
			AG2	1034	0.00205727
			ANXA2P2	1035	0.00205722
			IL4R	1036	0.00205652
			NOMO1	1037	0.00205595
			COX8A	1038	0.00205576
			TOM1	1039	0.00205542
			PLS3	1040	0.0020512
			RAI14	1041	0.00205107
			PIP5K1C	1042	0.00205059
			SNRNP70	1043	0.00204768
			DOCK6	1044	0.00204535
			FZR1	1045	0.00204359
			FERMT2	1046	0.00204355
			CCL21	1047	0.00204288
			SHKBP1	1048	0.00203946
			BCAP31	1049	0.00203762
			MVD	1050	0.00203379
			PLCD3	1051	0.00203302
			LOXL1	1052	0.0020309
			RNF187	1053	0.00202994
			AMOTL1	1054	0.00202937
			UCP2	1055	0.00202601
			GUCY1A3	1056	0.00202537
			ATG9A	1057	0.00201945
			CSNK1E	1058	0.00201629
			C1QTNF6	1059	0.00201358
			MAFK	1060	0.00200891
			SDC4	1061	0.00200736
			MYO18A	1062	0.00200712
			POLRMT	1063	0.00200492
			HPCAL1	1064	0.00200385
			SLC15A3	1065	0.00200279
			CLPTM1L	1066	0.00200005
			TCF25	1067	0.00199754
			CECR1	1068	0.00199722
			GM2A	1069	0.00199408
			PHC2	1070	0.00199141
			GEM	1071	0.00199068
			PI4KA	1072	0.00199042
			SLIT3	1073	0.00199007
			USP5	1074	0.00198992
			PYCR1	1075	0.00198965
			PGAM1	1076	0.00198811
			HNRNPUL1	1077	0.00198521
			TCF4	1078	0.00198129
			PTOV1	1079	0.00196755
			GUSB	1080	0.00196564
			WDR81	1081	0.00196353
			TNXB	1082	0.00196265
			MRVI1	1083	0.00196134
			CHRDL2	1084	0.00195791
			GAS7	1085	0.00195706
			FBL	1086	0.00195566
			TINAGL1	1087	0.0019548
			HECTD3	1089	0.00195083
			MED12	1090	0.00194579
			FRMD6	1091	0.00194499
			C15orf39	1092	0.00194492
			SOX9	1093	0.00194316
			AGPAT1	1094	0.00194248
			RBM9	1095	0.00194195
			NLRC5	1096	0.00193859
			PPP1R15A	1097	0.00193463
			SEMA4C	1098	0.00193459
			WNK1	1099	0.00193402
			TPSB2	1101	0.00193304
			CAPN2	1102	0.00193186
			HSPB6	1103	0.00192866
			IRS1	1104	0.00192643
			RFTN1	1105	0.00192414
			ABL1	1106	0.00192381
			TMEM63A	1107	0.00192369
			NFIX	1108	0.00192244
			SPEN	1109	0.00191752
			YIPF3	1110	0.00191547
			WBP2	1111	0.00191371
			CA9	1112	0.00191364
			ITPRIP	1113	0.00191268
			NR1H2	1114	0.0019104
			TMC6	1115	0.00191033
			CMTM3	1116	0.00190987
			TIMM13	1117	0.00190906
			CEL	1119	0.00190876
			CEBPB	1120	0.00190864
			CLDN18	1121	0.00190792
			NOC2L	1122	0.00190449
			CYP2S1	1123	0.00190186
			DDX41	1124	0.0019013
			MST1R	1125	0.00190098
			C1orf144	1126	0.00189643
			LZTS2	1127	0.00189432
			ZBTB4	1129	0.00189188
			HBA2	1130	0.00188854
			GBP4	1131	0.00188515
			LENG8	1132	0.00188501
			F13A1	1133	0.00188377
			APLNR	1134	0.00188316
			OAS2	1135	0.00188184
			NES	1136	0.00187888
			CORO7	1137	0.00187548
			FXYD6	1138	0.00187431
			GNA12	1139	0.00187253
			C12orf44	1140	0.00187222
			SPOCK2	1141	0.00187112
			NXN	1142	0.00187019
			ACTR1A	1143	0.00186835
			CACNA1H	1145	0.00186482
			PRKD2	1146	0.00186356
			MFN2	1147	0.0018635
			SPNS2	1148	0.0018618
			ZCCHC24	1149	0.00186036
			ETHE1	1150	0.0018596
			GNS	1151	0.00185781
			SPRYD3	1152	0.00185751
			RHBDD2	1153	0.00185423
			SART1	1154	0.00184953
			UNC13D	1155	0.00184502
			CAPZB	1156	0.00184329
			MEGF8	1157	0.00184302
			MAP3K11	1158	0.00184222
			AKR1A1	1159	0.0018404
			ADAM8	1160	0.00183887
			CPSF3L	1161	0.00183641
			PVRL1	1162	0.00183303
			TRIOBP	1163	0.00183173
			F3	1164	0.00183112
			STARD10	1165	0.00182957
			PKP3	1166	0.00182788
			CARD10	1167	0.00182696
			KDM6B	1168	0.00182566
			AGPAT2	1169	0.00182544
			CREB3L1	1170	0.00182466
			NUP188	1171	0.00182452
			SLC39A13	1172	0.00182215
			COL8A2	1173	0.00181769
			PALM2-AKAP2	1174	0.00181746
			ACLY	1175	0.00181729
			C2	1176	0.00181257
			ARHGAP4	1178	0.00180861
			PIM3	1179	0.00180425
			PI3	1180	0.0018013
			DHX38	1181	0.00180015
			DNMT1	1182	0.00179689
			TBC1D2B	1183	0.00179552
			AFAP1	1184	0.00179533
			SEZ6L2	1185	0.00179522
			MAN2B2	1186	0.00179224
			MLXIP	1187	0.00178973
			SCARF2	1188	0.00178878
			LARP1	1189	0.00178586
			PQLC1	1190	0.001785
			SMARCC2	1191	0.00178378
			GTF3C1	1192	0.00178058
			SAMD4B	1193	0.00177969
			MEGF6	1194	0.00177909
			VIL1	1195	0.00177755
			ULK1	1196	0.001777
			CDKN1A	1197	0.00177499
			AKR1B1	1198	0.00176955
			MT1E	1199	0.00176881
			ARHGEF2	1200	0.00176669
			WDR34	1201	0.00176346
			PPP1R13L	1202	0.00176111
			TNPO2	1203	0.0017585
			MYO15B	1204	0.0017582
			CNP	1205	0.00175585
			SEC16A	1206	0.00175563
			C9orf86	1207	0.0017551
			NME4	1208	0.00175486
			ZNF532	1209	0.00175485
			EIF3A	1210	0.00175311
			SLC35A4	1211	0.0017526
			U2AF2	1212	0.00175172
			ZNFX1	1213	0.00175108
			ALDH1A3	1214	0.0017509
			PKDCC	1215	0.00175047
			KIFC3	1216	0.00175014
			PSMD4	1217	0.00174767
			G6PD	1218	0.00174535
			EIF3G	1219	0.00174378
			PPP2R4	1220	0.00174375
			PLXNA3	1221	0.00174359
			C7	1222	0.00174151
			EDF1	1223	0.00174108
			CPE	1224	0.00174078
			LRP3	1225	0.00174077
			SFXN3	1226	0.00174057
			PIGT	1227	0.00174005
			JAG2	1228	0.00174
			THBS4	1229	0.00173827
			CLSTN3	1230	0.00173827
			NAV1	1231	0.00173812
			C10orf26	1232	0.00173503
			ACOT7	1233	0.00173415
			BAZ2A	1234	0.00173198
			MTSS1L	1235	0.00173177
			PSMB9	1236	0.00173162
			LEPREL2	1237	0.00172953
			FZD1	1238	0.00172616
			TUBGCP2	1239	0.00172184
			JAG1	1240	0.00172119
			YIF1A	1241	0.00172051
			SLC43A3	1242	0.00171954
			NDRG1	1243	0.00171635
			ITGAX	1244	0.00171482
			KDM2A	1245	0.00171296
			FABP4	1246	0.0017098
			TLE2	1247	0.00170823
			DEGS2	1248	0.00170716
			CSDA	1249	0.00170705
			PER1	1250	0.00170484
			NDUFA13	1251	0.00170322
			TFE3	1252	0.00170286
			S100A8	1253	0.00169915
			ENTPD1	1254	0.00169778
			SPSB1	1255	0.00169478
			VKORC1	1256	0.00169447
			EMP3	1257	0.00169395
			RGS16	1258	0.00169339
			STK10	1259	0.00169192
			TAF6	1260	0.00169167
			ABCC3	1261	0.0016912
			MAP1A	1262	0.00169079
			HAPLN3	1263	0.00168886
			HLA-DMB	1264	0.00168867
			RNF40	1265	0.00168565
			EVL	1266	0.0016855
			PLA2G2A	1267	0.00168346
			EPPK1	1268	0.00168214
			MAPK8IP3	1269	0.0016813
			DUSP5	1270	0.00168122
			POLD1	1271	0.00168013
			CX3CL1	1272	0.00167954
			LAP3	1273	0.00167867
			FMNL3	1274	0.001678
			CRIM1	1275	0.00167695
			CELSR1	1277	0.00167449
			TRIP6	1278	0.00167171
			ZEB2	1279	0.00167151
			AP2S1	1280	0.00167059
			SYNE1	1281	0.00166581
			MRPS34	1282	0.00166547
			SLC9A1	1283	0.00166282
			CKAP4	1284	0.0016599
			DENND5A	1285	0.00165644
			CXCR7	1286	0.00165639
			RRAS	1287	0.00165614
			FBLN5	1288	0.00165465
			PARVA	1289	0.00165433
			ANKRD52	1290	0.00165379
			VEGFB	1291	0.00165262
			FERMT3	1292	0.00165146
			TUBB2A	1293	0.00165075
			KIAA0195	1294	0.00165033
			TAOK2	1295	0.0016493
			VASN	1296	0.00164727
			PCSK7	1297	0.0016468
			PPM1G	1298	0.00164653
			EID1	1299	0.00164455
			UBXN6	1300	0.00164349
			SPI1	1301	0.0016411
			SEMA3F	1302	0.00163568
			OTUD5	1303	0.00163452
			RALGDS	1304	0.00163428
			DLG5	1305	0.00163311
			PPP1R9B	1306	0.00163282
			GPS1	1307	0.00163076
			VPS28	1308	0.00162706
			SERINC1	1309	0.00162624
			SLC6A6	1311	0.00162492
			AP1M1	1312	0.0016213
			LRP4	1313	0.00161937
			ST5	1314	0.00161847
			CIRBP	1315	0.00161658
			TSKU	1316	0.00161169
			MAPK3	1317	0.00160576
			APOC1	1318	0.00160548
			NUP62	1319	0.00160332
			HTT	1320	0.00160266
			TNFRSF12A	1321	0.0016026
			QKI	1322	0.00160239
			EFNB1	1323	0.00160058
			BRD2	1324	0.00159885
			FLOT2	1325	0.00159867
			ATP8B2	1327	0.00159546
			SPRR2A	1328	0.00159508
			G0S2	1329	0.00159259
			INPPL1	1330	0.00159046
			ARHGAP23	1331	0.00158875
			MARVELD1	1332	0.00158784
			ACP2	1333	0.00158728
			FIS1	1334	0.00158158
			H6PD	1335	0.00158088
			HMHA1	1336	0.00158027
			SERF2	1337	0.00158005
			LLGL1	1338	0.00157784
			IQSEC1	1339	0.0015769
			STC1	1340	0.00157585
			AMIGO2	1341	0.00157568
			BCL2L1	1342	0.00157549
			DYSF	1343	0.00157391
			SELM	1344	0.00157297
			CAV2	1345	0.00157182
			ATG2A	1346	0.00156889
			SSH1	1347	0.00156528
			STXBP2	1348	0.00156522
			TTLL12	1349	0.00156361
			SLAMF8	1350	0.00156016
			TWF2	1351	0.0015598
			CCDC124	1352	0.00155941
			C11orf24	1353	0.00155853
			ESYT1	1354	0.00155817
			RPS6KA4	1355	0.00155799
			C16orf58	1356	0.00155764
			ARHGEF18	1357	0.00155525
			ARAF	1358	0.00155429
			OPTN	1359	0.00155354
			HBB	1360	0.00155309
			CMIP	1361	0.00155253
			GJB1	1362	0.00154936
			TOM1L2	1363	0.00154919
			LIF	1364	0.00154635
			ZNF598	1365	0.00154398
			HDAC5	1366	0.00154291
			BCAM	1367	0.00153873
			PTGDS	1368	0.00153757
			MRC1	1369	0.00153695
			RAMP1	1370	0.00153645
			PDLIM2	1371	0.00153637
			PTPRC	1372	0.00153551
			CD55	1373	0.00153234
			SDF2L1	1374	0.00153164
			EPHB6	1375	0.00153082
			VASH1	1376	0.00152925
			MCM2	1377	0.00152775
			PSMC5	1378	0.00152767
			P4HA2	1379	0.00152764
			CD177	1380	0.00152622
			SF3B5	1381	0.00152348
			KIAA0427	1382	0.00152146
			RBM38	1383	0.00152132
			ALDH16A1	1384	0.00152013
			ENO2	1385	0.00151999
			RARRES3	1386	0.00151993
			PTPRU	1387	0.00151977
			PLBD2	1388	0.00151903
			GBP5	1390	0.00151682
			NLGN2	1391	0.00151673
			TRAM2	1392	0.001515
			ERRFI1	1393	0.00151493
			PAF1	1394	0.00151451
			GRB2	1395	0.00151334
			KCNMA1	1396	0.00151203
			FMNL1	1397	0.00151044
			RAB13	1398	0.00150957
			ZNF469	1399	0.00150744
			HCLS1	1400	0.00150422
			AARS	1401	0.00149952
			PLSCR3	1402	0.00149921
			TMEM214	1403	0.00149529
			CCL5	1404	0.00149522
			PIM1	1405	0.00149479
			BASP1	1406	0.00149385
			ADIPOQ	1407	0.00149219
			SPATA20	1408	0.00148838
			ZBTB7B	1409	0.00148809
			BET1L	1410	0.00148648
			LOC100129034	1411	0.00148623
			CDH3	1412	0.00148525
			KLHL21	1413	0.00148412
			LMCD1	1414	0.00148324
			PAFAH1B1	1415	0.0014821
			SIPA1	1416	0.00148162
			RGS2	1417	0.00148102
			GADD45B	1418	0.00148093
			SCRIB	1419	0.00148063
			FNBP1	1420	0.00148058
			MLL4	1421	0.00147902
			SEC24C	1422	0.00147817
			KCNN4	1423	0.00147482
			RBM10	1424	0.00147465
			CARHSP1	1425	0.00147413
			NPC1	1426	0.00147261
			CD109	1427	0.00147245
			CDIPT	1428	0.00147188
			MSR1	1429	0.00146977
			SPRR3	1430	0.00146684
			RHOF	1431	0.00146652
			TNFRSF14	1432	0.00146582
			NDUFS8	1433	0.00146548
			UBAP2L	1434	0.00146521
			ENTPD6	1435	0.0014621
			IMP4	1436	0.0014616
			RAB11FIP3	1438	0.0014608
			PXN	1439	0.00145885
			C17orf70	1440	0.00145751
			VPS39	1441	0.00145708
			SH2B3	1442	0.00145701
			TTC7A	1443	0.00145697
			ZBED1	1444	0.00145694
			MAF	1445	0.00145482
			RNF19B	1446	0.00145408
			ITIH5	1447	0.00145407
			GFPT2	1448	0.00145385
			HEXA	1449	0.00145342
			ITGBL1	1450	0.00145289
			FAM108A1	1451	0.00145142
			MFI2	1452	0.00145129
			CHST15	1453	0.00145089
			OBSL1	1454	0.00145078
			TMEM63B	1455	0.00145072
			BAT5	1456	0.00145001
			ACIN1	1457	0.00144985
			MMP12	1458	0.00144874
			TSPAN15	1459	0.00144833
			AMPD2	1460	0.00144813
			NUP210	1461	0.00144792
			FAM198B	1462	0.00144708
			MTA2	1463	0.00144654
			SOD3	1464	0.00144379
			VCAM1	1465	0.00144355
			KCTD10	1466	0.00144066
			MAST2	1467	0.00143999
			SLC44A2	1468	0.00143769
			ZDHHC12	1469	0.00143676
			IGFBP6	1470	0.00143609
			RHBDF2	1471	0.00143505
			BTN3A2	1472	0.00143435
			PCGF2	1473	0.00143325
			BCKDHA	1474	0.00143259
			MED24	1475	0.00143108
			TMPRSS4	1476	0.00142841
			GOLGA3	1477	0.00142833
			PACSIN2	1478	0.00142826
			CNOT3	1479	0.00142749
			RPS6KA2	1481	0.00142566
			C20orf27	1482	0.00142548
			MLF2	1483	0.00142209
			NOMO2	1484	0.00142104
			UBA7	1485	0.00142079
			TSTA3	1486	0.00141986
			PSMC3	1488	0.00141601
			CXXC1	1489	0.00141472
			IRF9	1490	0.00141328
			FXYD5	1491	0.00141174
			GNA11	1492	0.00140962
			PSMB6	1493	0.00140802
			RAB34	1494	0.00140791
			HMOX1	1495	0.00140695
			MAEA	1496	0.00140594
			OLFML3	1497	0.00140565
			MAP1B	1498	0.00140285
			SEMA7A	1499	0.00140183
			BCAT1	1500	0.00140156
			TSSC4	1501	0.00140088
			C14orf4	1502	0.00140022
			MYD88	1503	0.00139928
			SLC25A39	1504	0.00139849
			THOP1	1505	0.0013981
			PTPRM	1506	0.00139787
			REXO1	1507	0.00139773
			IDO1	1508	0.00139701
			ITGAM	1509	0.00139369
			FAM100B	1510	0.0013924
			DDB1	1511	0.00139231
			SIDT2	1512	0.00139217
			RASA3	1513	0.00138867
			TECPR2	1514	0.00138775
			PACS2	1515	0.00138773
			SEMA3B	1516	0.00138757
			MARCKSL1	1517	0.00138709
			GOLGA2	1518	0.00138644
			FAM50A	1519	0.00138606
			C2orf24	1521	0.00138498
			THBS3	1522	0.00138425
			MRPL55	1523	0.00138303
			NAGK	1524	0.001383
			C17orf28	1525	0.00138175
			TP53INP2	1526	0.00138066
			ZEB1	1527	0.00137972
			RXRA	1528	0.0013778
			MPEG1	1529	0.00137719
			YIPF2	1531	0.00137519
			SCAMP4	1532	0.00137419
			AIP	1533	0.00137365
			PTPN6	1534	0.00137281
			OSMR	1535	0.00137183
			ST3GAL1	1536	0.00137176
			ALDH1B1	1537	0.00137158
			SIPA1L3	1538	0.00137135
			APOL2	1539	0.00137082
			FAM129A	1540	0.00136946
			ALKBH5	1541	0.00136914
			SGSM3	1542	0.00136886
			EXTL3	1543	0.00136857
			KLF9	1544	0.00136784
			RELB	1545	0.00136763
			RPTOR	1546	0.00136753
			SLC43A2	1547	0.00136685
			TNFAIP1	1548	0.00136552
			HSPA2	1549	0.00136524
			NUAK1	1551	0.0013633
			KLC1	1552	0.00136317
			PLEK	1553	0.00136258
			RAI1	1554	0.00135951
			ILF3	1555	0.00135866
			RGS3	1556	0.00135622
			DAPK1	1557	0.00135416
			UCKL1	1558	0.00135292
			SC65	1559	0.0013528
			MLST8	1560	0.00135177
			NCS1	1561	0.00135171
			CILP	1562	0.00134812
			TRRAP	1563	0.00134461
			POLG	1564	0.00134417
			NTM	1565	0.00134407
			DLC1	1566	0.00134037
			EHD4	1567	0.00133883
			MYO1E	1568	0.00133867
			DOT1L	1569	0.00133853
			MID1IP1	1570	0.00133777
			SNX33	1571	0.00133576
			CDK9	1572	0.00133303
			CYP1B1	1573	0.0013319
			SLC38A5	1574	0.00133164
			CNN3	1575	0.00133159
			PSMA7	1576	0.00133036
			PDGFB	1577	0.00132842
			SPHK1	1578	0.00132785
			DNAJB2	1579	0.00132644
			CPXM2	1580	0.00132607
			ADCY7	1581	0.00132585
			RIN3	1582	0.00132506
			IL10RA	1584	0.0013222
			DOCK1	1585	0.00131907
			VPS18	1586	0.0013187
			ABCC1	1587	0.00131785
			WDR90	1588	0.00131718
			SIK1	1589	0.00131477
			EML2	1590	0.0013145
			UBXN1	1591	0.00131231
			PES1	1592	0.00131205
			CCM2	1593	0.00130818
			SMG6	1594	0.00130752
			ATAD3A	1595	0.00130723
			AMOTL2	1596	0.00130711
			HSD3B7	1597	0.00130708
			TESK1	1598	0.00130685
			PSMD3	1599	0.0013057
			ITGA7	1600	0.0013052
			C5AR1	1601	0.00130389
			PLXNB1	1602	0.0013036
			ALOX5	1603	0.00130211
			SMARCB1	1604	0.0013012
			DULLARD	1605	0.00130104
			EHMT1	1606	0.0013003
			EPS8L2	1607	0.00129861
			RIC8A	1608	0.00129827
			PIGQ	1609	0.00129615
			MNT	1610	0.00129549
			HLA-DOA	1611	0.00129548
			GRHPR	1612	0.00129493
			LSM7	1613	0.00129197
			GRLF1	1614	0.00129172
			ABCF1	1615	0.00128972
			PRR12	1616	0.00128897
			PRKCDBP	1617	0.00128853
			PAK4	1618	0.00128833
			MADD	1619	0.00128757
			UBTF	1620	0.00128739
			PLXDC2	1621	0.00128738
			ARHGAP30	1622	0.00128726
			NFIC	1623	0.00128696
			USP19	1624	0.00128677
			ADAMTS12	1625	0.0012847
			H19	1626	0.00128456
			RNF44	1627	0.00128303
			SETD1A	1628	0.00128284
			ZZEF1	1629	0.00128231
			FASTK	1630	0.00128202
			CD36	1631	0.00128158
			NDUFA4L2	1632	0.00128063
			LZTR1	1633	0.00128008
			SLC35C1	1634	0.00127974
			C22orf13	1635	0.00127764
			DMPK	1636	0.00127611
			SCRN1	1637	0.00127598
			BMP4	1638	0.0012757
			GCG	1640	0.00127445
			SRM	1641	0.00127428
			GTPBP1	1642	0.00127322
			OSBPL5	1643	0.00127265
			EXOC3	1644	0.00127095
			TBC1D2	1646	0.00127001
			FAM160B2	1647	0.00126956
			NPTN	1648	0.0012686
			HERC1	1649	0.00126813
			SECTM1	1650	0.00126774
			RAB35	1651	0.00126755
			SVEP1	1652	0.00126692
			APOL3	1653	0.0012668
			STAT5A	1654	0.00126627
			PDAP1	1655	0.0012656
			BAG3	1656	0.0012654
			ARF5	1657	0.00126434
			SGK1	1658	0.00126308
			WFDC2	1659	0.00126061
			RHBDF1	1660	0.00126027
			CD99L2	1661	0.00125968
			PLIN2	1662	0.0012596
			NDUFB7	1663	0.00125954
			ATF5	1664	0.00125851
			GABARAPL1	1665	0.00125691
			FAM3A	1666	0.0012542
			MYEOV	1667	0.00125369
			AXIN1	1668	0.00125082
			STK25	1669	0.00125047
			MOBKL2A	1670	0.00124901
			TMEM129	1671	0.00124826
			JAM3	1672	0.00124819
			TNS4	1673	0.00124742
			NDUFA11	1674	0.00124626
			LILRB4	1675	0.00124515
			WWC3	1676	0.00124479
			RBMS1	1677	0.00124457
			ARF3	1678	0.0012437
			FYN	1679	0.0012435
			MMRN2	1680	0.00124252
			HCK	1681	0.00124221
			ARID1B	1682	0.00124092
			HIRA	1683	0.00123904
			RBM15B	1684	0.00123904
			SGSH	1685	0.00123882
			ELOVL1	1686	0.00123778
			AGPAT6	1687	0.00123701
			OTUB1	1688	0.00123672
			TRAPPC1	1689	0.00123672
			STAT5B	1690	0.00123548
			CHST3	1691	0.0012352
			TPCN1	1692	0.00123518
			ARRB2	1693	0.00123406
			CAMTA2	1694	0.00123363
			IDH3B	1695	0.00123329
			TUBGCP6	1696	0.0012332
			STIM1	1697	0.00123277
			ABCA1	1698	0.00123235
			DTX2	1699	0.0012322
			ZBTB7A	1700	0.0012319
			PTK2B	1701	0.00123082
			EP400	1702	0.00123033
			A4GALT	1703	0.00122997
			MAP3K3	1704	0.00122901
			NPC2	1705	0.00122802
			ARFRP1	1706	0.00122787
			WDTC1	1707	0.00122697
			CPNE2	1708	0.0012259
			PYCARD	1709	0.0012257
			BACE1	1710	0.00122383
			IGF1R	1712	0.00122085
			PPIC	1713	0.00121966
			NPTX2	1714	0.00121961
			PLA2G16	1715	0.00121823
			VSIG4	1716	0.00121803
			AHDC1	1717	0.00121765
			CSF1	1718	0.00121613
			TEAD3	1719	0.00121453
			RANBP3	1720	0.0012141
			PSMB8	1721	0.00121409
			EGFL7	1722	0.0012135
			BAP1	1723	0.00121348
			G6PC3	1724	0.00121309
			PARP14	1725	0.00121213
			THBD	1726	0.00121151
			CYP27A1	1727	0.00120882
			C11orf9	1728	0.0012082
			MYST3	1729	0.00120555
			ALOX5AP	1730	0.00120536
			SERPINA3	1731	0.00120508
			CIZ1	1732	0.00120365
			SDCBP2	1733	0.00120315
			ERF	1734	0.00120125
			C1orf38	1735	0.00120073
			TNFRSF21	1736	0.00120048
			RBP1	1737	0.00119955
			PNMA1	1738	0.00119923
			CCDC69	1739	0.00119773
			DPP9	1740	0.00119701
			MYBBP1A	1741	0.00119675
			NAGA	1742	0.00119544
			RARA	1744	0.00119375
			PPM1F	1745	0.00119361
			SMAD3	1746	0.00119334
			SYVN1	1749	0.00118945
			PKD2	1750	0.00118897
			LAMA2	1751	0.00118856
			MIB2	1752	0.00118825
			TM4SF1	1753	0.00118806
			PSCA	1754	0.00118783
			FLJ10357	1755	0.00118655
			ANGPTL4	1756	0.0011857
			C9orf69	1757	0.0011835
			YWHAG	1758	0.00118267
			RUSC2	1759	0.0011826
			PDGFC	1760	0.00118231
			CAPN5	1761	0.00118182
			MYO1F	1762	0.0011815
			AAMP	1763	0.00118067
			PPP1R12C	1764	0.00118019
			C5orf13	1765	0.00118009
			GSDMD	1766	0.00117991
			ZFAND3	1767	0.00117767
			GATAD2A	1768	0.00117672
			CYC1	1769	0.00117648
			AKAP2	1770	0.00117632
			GTPBP2	1771	0.00117509
			EVPL	1772	0.0011745
			FPR3	1773	0.0011744
			SSR4	1774	0.00117358
			DAB2IP	1775	0.0011722
			ORAI1	1776	0.00117188
			ELAC2	1777	0.00116945
			HSPB8	1778	0.00116898
			PTGES	1779	0.00116848
			KLF2	1780	0.00116644
			CLIP3	1781	0.00116623
			COPS7A	1782	0.00116604
			ACE	1783	0.00116554
			TUBG1	1784	0.00116488
			SYNE2	1785	0.00116348
			GGA1	1786	0.001161
			MARS	1787	0.00115995
			SF3B2	1788	0.00115849
			CLPP	1789	0.00115766
			TRAF4	1790	0.00115591
			CRYAB	1791	0.0011546
			C1RL	1792	0.00115445
			SPSB3	1793	0.00115314
			HIVEP2	1794	0.00115295
			RASSF4	1795	0.00115077
			FRMD8	1796	0.00114991
			SLC11A1	1797	0.00114885
			SYDE1	1798	0.00114752
			PGD	1799	0.00114647
			PLCG1	1800	0.00114606
			CDC42EP4	1801	0.00114554
			ZNF213	1802	0.00114502
			CNTNAP1	1803	0.00114464
			FGD5	1804	0.00114391
			PHRF1	1805	0.00114313
			VGLL4	1806	0.0011421
			MUC12	1807	0.00114117
			GNB4	1808	0.00114091
			TRIB2	1809	0.00114088
			PTPRA	1810	0.00113913
			LDB1	1811	0.00113868
			SELPLG	1812	0.00113812
			S100A2	1813	0.00113796
			SOX13	1814	0.00113728
			APOD	1815	0.00113723
			DLL4	1816	0.00113593
			TICAM1	1817	0.00113566
			NEDD9	1818	0.00113531
			NUDCD3	1819	0.00113471
			SYS1-DBNDD2	1820	0.00113393
			SCPEP1	1821	0.00113377
			FAM195B	1822	0.00113287
			GLIPR2	1823	0.00113265
			TMEM43	1824	0.0011325
			DDOST	1825	0.00113198
			EML3	1826	0.0011314
			HSPBP1	1827	0.00113087
			C1orf198	1828	0.00112901
			TRPV2	1829	0.00112872
			SPRR2D	1830	0.00112686
			WDR24	1831	0.00112675
			ARMC6	1832	0.00112577
			SPNS1	1833	0.00112532
			PPFIBP1	1834	0.00112531
			SH3GLB2	1835	0.00112415
			MLLT6	1836	0.0011241
			TAPBPL	1837	0.00112267
			FIBCD1	1838	0.00112151
			ATRN	1839	0.00112052
			SEPT8	1840	0.00111912
			NOS3	1841	0.00111899
			CD320	1842	0.00111893
			WBP1	1843	0.00111853
			UNC93B1	1844	0.0011182
			STX4	1845	0.00111805
			KIF13B	1846	0.00111742
			LAIR1	1847	0.00111608
			SKIV2L	1848	0.00111554
			SLC10A3	1849	0.0011154
			MTOR	1850	0.0011141
[truncated: 17,951 more rows]
