# Supplementary material for: Selective analysis of cancer-cell intrinsic transcriptional traits defines novel clinically relevant subtypes of colorectal cancer
Source: Nat Commun. 2017 May 31;8:15107. doi: 10.1038/ncomms15107 (PMC5499209; doi:10.1038/ncomms15107)
Supplement: Supplementary Data 3 — Classification of the CRC-LM dataset according to three public transcriptional classifiers [file ncomms15107-s4.xlsx]

## Sheet: Supplementary Data 3
	Supplementary Data 3: Classification of the CRC-LM dataset according to three public transcriptional classifiers. The 185 samples of the CRC-LM dataset were classified according to three public CRC classifiers using NTP16. For class assignment by NTP, FDR < 0.2 was considered significant.
	Sample Barcode	Patient ID	CCS Classifier (De Sousa E Melo et al. 2013)			CRCA Classifier (Sadanandam et al. 2013)			CCMS Classifier (Marisa et al. 2013)
			Subtype Assignment	Distance to template	BH FDR	Subtype Assignment	Distance to template	BH FDR	Subtype Assignment	Distance to template	BH FDR
	5067554008_K	CRC0083LM	CCS1	0.581396	0.00198858	CRCA4	0.823156	0.000621724	CCMS5	0.709284	0.000655919
	4775495036_E	CRC0003LM	CCS1	0.813447	0.275006	CRCA2	0.946741	0.766718	CCMS2	0.851556	0.102027
	4775495036_F	CRC0025LM	CCS3	0.341667	0.00216302	CRCA5	0.454137	0.000621724	CCMS4	0.287326	0.000655919
	4775495036_G	CRC0096LM	CCS1	0.553816	0.00216302	CRCA4	0.919129	0.0470602	CCMS1	0.838002	0.00274583
	4775495036_H	CRC0089LM	CCS1	0.771106	0.0420066	CRCA4	0.960199	0.148419	CCMS3	0.952743	0.141702
	4775495036_I	CRC0003LM	CCS1	0.76856	0.0930881	CRCA2	0.948894	0.489148	CCMS2	0.882749	0.0859453
	4775495036_J	CRC0025LM	CCS3	0.324742	0.00216302	CRCA5	0.495805	0.000621724	CCMS4	0.338788	0.000655919
	4775495036_K	CRC0096LM	CCS1	0.641199	0.00198858	CRCA4	0.86426	0.00116055	CCMS1	0.825391	0.000655919
	4775495036_L	CRC0089LM	CCS2	0.813105	0.052994	CRCA4	0.89476	0.00345974	CCMS5	0.98606	0.237599
	4805447016_I	CRC0030LM	CCS3	0.504036	0.00216302	CRCA5	0.408037	0.000621724	CCMS4	0.419621	0.000655919
	4805447016_J	CRC0019LM	CCS2	0.524199	0.00216302	CRCA2	0.824987	0.000606436	CCMS2	0.645678	0.000655919
	4805447016_K	CRC0007LM	CCS3	0.347325	0.00216302	CRCA5	0.386947	0.000621724	CCMS4	0.382983	0.000655919
	4805447016_L	CRC0091LM	CCS1	0.669268	0.00570138	CRCA4	0.724004	0.000621724	CCMS5	0.683325	0.000655919
	4805447025_A	CRC0001LM	CCS1	0.71997	0.0653343	CRCA4	0.947425	0.538074	CCMS1	0.849167	0.027912
	4805447025_B	CRC0002LM	CCS1	0.835772	0.0777052	CRCA4	0.747551	0.000621724	CCMS1	0.957221	0.0983918
	4805447025_C	CRC0004LM	CCS1	0.789449	0.058989	CRCA4	0.991338	0.421459	CCMS1	0.886338	0.0178933
	4805447025_D	CRC0005LM	CCS1	0.624617	0.00256859	CRCA4	0.78199	0.000621724	CCMS5	0.892172	0.0248752
	4805447025_E	CRC0008LM	CCS3	0.857246	0.15209	CRCA3	0.871484	0.00345974	CCMS6	0.893175	0.0279874
	4805447025_F	CRC0009LM	CCS3	0.262447	0.00216302	CRCA5	0.41815	0.000621724	CCMS4	0.278753	0.000655919
	4805447025_G	CRC0010LM	CCS1	0.590811	0.00198858	CRCA4	0.815727	0.000621724	CCMS1	0.765122	0.000629147
	4805447025_H	CRC0011LM	CCS3	0.686959	0.00519907	CRCA5	0.666431	0.000621724	CCMS4	0.591368	0.000655919
	4805447025_I	CRC0012LM	CCS1	0.4577	0.00216302	CRCA4	0.817765	0.000606436	CCMS1	0.857277	0.00337183
	4805447025_J	CRC0013LM	CCS2	0.889284	0.311372	CRCA3	0.953839	0.382185	CCMS2	0.826121	0.00517725
	4805447025_K	CRC0014LM	CCS1	0.531634	0.00216302	CRCA5	0.587117	0.000621724	CCMS4	0.600047	0.000655919
	4805447025_L	CRC0015LM	CCS3	0.366171	0.00216302	CRCA5	0.385793	0.000621724	CCMS4	0.330996	0.000655919
	4948739048_A	CRC0086LM	CCS3	1.02572	0.473098	CRCA2	0.924554	0.0181288	CCMS3	0.850554	0.00165892
	4948739048_D	CRC0097LM	CCS1	0.494505	0.00216302	CRCA4	0.841165	0.000606436	CCMS1	0.8377	0.00358467
	4948739048_E	CRC0098LM	CCS1	0.553287	0.00198858	CRCA4	0.820003	0.000621724	CCMS1	0.759381	0.000655919
	4948739048_F	CRC0099LM	CCS1	0.672012	0.00630472	CRCA4	0.806737	0.000621724	CCMS1	0.866352	0.00232179
	4948739048_G	CRC0100LM	CCS1	0.802435	0.0828686	CRCA2	0.818932	0.000621724	CCMS3	0.843247	0.00232179
	4948739048_H	CRC0105LM	CCS1	0.447267	0.00216302	CRCA4	0.702232	0.000621724	CCMS1	0.899823	0.0500231
	4948739048_I	CRC0101LM	CCS1	0.569639	0.00256859	CRCA4	0.922584	0.176596	CCMS5	0.854092	0.0119335
	4948739048_J	CRC0102LM	CCS1	0.571061	0.00256859	CRCA4	0.814104	0.00547074	CCMS1	0.885212	0.143208
	4948739048_K	CRC0103LM	CCS1	0.897879	0.266863	CRCA3	0.814214	0.000621724	CCMS6	0.793286	0.000655919
	4948739048_L	CRC0104LM	CCS1	0.888682	0.496358	CRCA2	1.0006	0.965628	CCMS1	0.885794	0.219394
	4954590047_A	CRC0015LM	CCS3	0.598487	0.00256859	CRCA1	0.469628	0.000621724	CCMS4	0.461643	0.000655919
	4954590047_B	CRC0023LM	CCS1	0.604388	0.00216302	CRCA4	0.729421	0.000621724	CCMS1	0.911264	0.0216226
	4954590047_C	CRC0021LM	CCS2	1.06071	0.562606	CRCA1	0.673411	0.000621724	CCMS2	0.795922	0.000655919
	4954590047_D	CRC0019LM	CCS2	0.75813	0.0122008	CRCA1	0.76272	0.000621724	CCMS2	0.680473	0.000655919
	4954590047_E	CRC0141LM	CCS2	0.850516	0.120875	CRCA4	1.06229	0.874814	CCMS3	0.917106	0.0437058
	4954590047_F	CRC0144LM	CCS2	0.978972	0.425545	CRCA4	0.898159	0.0126687	CCMS5	0.73248	0.000655919
	4954590047_G	CRC0145LM	CCS1	0.633757	0.00256859	CRCA2	0.83993	0.000606436	CCMS5	0.884556	0.0158483
	4954590047_H	CRC0146LM	CCS1	0.429129	0.00216302	CRCA4	0.663312	0.000621724	CCMS5	0.69179	0.000655919
	4954590047_I	CRC0147LM	CCS1	0.68362	0.00519907	CRCA4	0.842993	0.000621724	CCMS6	0.851635	0.00210791
	4954590047_J	CRC0150LM	CCS3	0.91186	0.150489	CRCA1	0.546266	0.000621724	CCMS4	0.875825	0.00188469
	4954590051_A	CRC0048LM	CCS3	1.02004	0.445019	CRCA4	0.892894	0.00142829	CCMS1	0.808502	0.000655919
	4954590051_B	CRC0049LM	CCS1	0.603954	0.00198858	CRCA4	0.813462	0.000621724	CCMS5	0.759273	0.000655919
	4954590051_C	CRC0050LM	CCS3	0.221534	0.00216302	CRCA5	0.303804	0.000621724	CCMS4	0.296378	0.000655919
	4954590051_D	CRC0051LM	CCS3	0.431868	0.00216302	CRCA5	0.44478	0.000621724	CCMS4	0.391124	0.000655919
	4954590051_E	CRC0052LM	CCS1	0.650375	0.0039265	CRCA4	0.803129	0.000621724	CCMS5	0.824149	0.000889275
	4954590051_F	CRC0053LM	CCS3	0.462357	0.00216302	CRCA5	0.571474	0.000621724	CCMS4	0.589682	0.000655919
	4954590051_G	CRC0054LM	CCS1	0.511398	0.00216302	CRCA4	0.705208	0.000621724	CCMS5	0.821235	0.000655919
	4954590051_H	CRC0055LM	CCS3	1.05822	0.52138	CRCA3	0.899563	0.00248458	CCMS3	0.869213	0.00232179
	4954590051_I	CRC0056LM	CCS1	0.648182	0.0032024	CRCA4	0.758704	0.000621724	CCMS5	0.666697	0.000655919
	4954590051_J	CRC0057LM	CCS1	0.349994	0.00216302	CRCA4	0.548204	0.000621724	CCMS5	0.573301	0.000655919
	4954590051_K	CRC0058LM	CCS3	0.267322	0.00216302	CRCA5	0.371277	0.000621724	CCMS4	0.267802	0.000655919
	4954590051_L	CRC0059LM	CCS3	0.845107	0.0924692	CRCA5	0.834612	0.000621724	CCMS4	0.918165	0.0324507
	5067554007_A	CRC0060LM	CCS1	0.59351	0.00216302	CRCA4	0.725961	0.000621724	CCMS5	0.774878	0.000655919
	5067554007_B	CRC0061LM	CCS1	0.846478	0.132302	CRCA4	0.883948	0.00472246	CCMS5	0.844508	0.0025269
	5067554007_C	CRC0062LM	CCS2	0.846573	0.153007	CRCA4	1.10898	0.994401	CCMS2	0.943459	0.157664
	5067554007_D	CRC0063LM	CCS3	0.672646	0.00462346	CRCA5	0.694403	0.000621724	CCMS4	0.676656	0.000655919
	5067554007_E	CRC0064LM	CCS1	0.850277	0.0791125	CRCA3	0.99785	0.23066	CCMS3	0.975712	0.152724
	5067554007_F	CRC0065LM	CCS3	0.340968	0.00216302	CRCA5	0.498651	0.000621724	CCMS4	0.450017	0.000655919
	5067554007_G	CRC0066LM	CCS2	0.889975	0.0847008	CRCA3	0.854917	0.000621724	CCMS6	0.868721	0.0011471
	5067554007_H	CRC0067LM	CCS2	0.963456	0.267536	CRCA1	0.767474	0.000621724	CCMS2	0.758943	0.000655919
	5067554007_I	CRC0085LM	CCS1	0.784686	0.034746	CRCA4	0.804637	0.000621724	CCMS5	0.760953	0.000655919
	5067554007_J	CRC0069LM	CCS1	0.991357	0.507259	CRCA5	0.836286	0.000621724	CCMS5	0.847213	0.00294772
	5067554007_K	CRC0070LM	CCS2	0.93746	0.242502	CRCA1	0.772261	0.000621724	CCMS2	1.03816	0.608399
	5067554007_L	CRC0071LM	CCS2	0.926211	0.179729	CRCA1	0.839433	0.000621724	CCMS5	0.903913	0.00890592
	5067554008_A	CRC0072LM	CCS3	0.846093	0.21639	CRCA4	0.974133	0.615158	CCMS5	0.859717	0.0279874
	5067554008_B	CRC0094LM	CCS1	1.00251	0.408075	CRCA3	0.81207	0.000621724	CCMS6	0.810407	0.000629147
	5067554008_C	CRC0095LM	CCS1	0.800645	0.0335219	CRCA4	0.860827	0.000621724	CCMS5	0.932131	0.0285523
	5067554008_D	CRC0076LM	CCS1	0.55624	0.00198858	CRCA3	0.656692	0.000621724	CCMS6	0.624474	0.000655919
	5067554008_E	CRC0077LM	CCS3	0.283192	0.00216302	CRCA5	0.406659	0.000621724	CCMS4	0.267948	0.000655919
	5067554008_F	CRC0078LM	CCS1	0.655105	0.00198858	CRCA4	0.753382	0.000621724	CCMS5	0.825928	0.000629147
	5067554008_G	CRC0079LM	CCS3	0.72155	0.00948402	CRCA2	0.731768	0.000621724	CCMS3	0.736865	0.000655919
	5067554008_H	CRC0080LM	CCS3	0.383321	0.00216302	CRCA5	0.517509	0.000621724	CCMS4	0.327313	0.000655919
	5067554008_I	CRC0081LM	CCS2	0.98966	0.427438	CRCA5	1.08532	0.935529	CCMS5	0.743604	0.000655919
	5067554008_J	CRC0082LM	CCS3	1.00601	0.58648	CRCA2	0.582914	0.000621724	CCMS3	0.614431	0.000655919
	5067554008_L	CRC0084LM	CCS1	0.875256	0.120875	CRCA4	0.916771	0.0112253	CCMS1	0.930483	0.0375472
	5067554009_A	CRC0074LM	CCS3	0.87977	0.135343	CRCA1	0.810931	0.000621724	CCMS4	0.811933	0.000655919
	5067554009_B	CRC0037LM	CCS2	0.729757	0.0197733	CRCA4	0.848832	0.00142829	CCMS5	0.680312	0.000655919
	5067554009_C	CRC0038LM	CCS3	0.902714	0.404886	CRCA3	0.850572	0.0177564	CCMS6	0.800364	0.00165892
	5067554009_D	CRC0040LM	CCS2	1.05594	0.561627	CRCA2	0.940936	0.0471243	CCMS3	0.948313	0.0922989
	5067554009_E	CRC0041LM	CCS2	0.824433	0.134034	CRCA2	0.844019	0.00324023	CCMS2	0.798902	0.0011471
	5067554009_F	CRC0042LM	CCS3	0.236902	0.00216302	CRCA5	0.375403	0.000621724	CCMS4	0.215394	0.000655919
	5067554009_G	CRC0075LM	CCS3	0.309154	0.00216302	CRCA5	0.578822	0.000621724	CCMS4	0.48752	0.000655919
	5067554009_H	CRC0044LM	CCS3	0.361567	0.00216302	CRCA5	0.501871	0.000621724	CCMS4	0.470105	0.000655919
	5067554009_I	CRC0043LM	CCS3	0.263418	0.00216302	CRCA5	0.402972	0.000621724	CCMS4	0.358736	0.000655919
	5067554009_J	CRC0045LM	CCS2	1.12445	0.672109	CRCA2	0.805974	0.000621724	CCMS2	0.997236	0.212334
	5067554009_K	CRC0046LM	CCS2	0.925181	0.201405	CRCA1	0.84107	0.000621724	CCMS2	0.845603	0.000629147
	5067554009_L	CRC0047LM	CCS3	0.361198	0.00216302	CRCA5	0.517405	0.000621724	CCMS4	0.384637	0.000655919
	5067554054_A	CRC0032LM	CCS1	0.688106	0.010051	CRCA4	0.801772	0.000621724	CCMS6	0.743161	0.000655919
	5067554054_B	CRC0073LM	CCS1	0.708323	0.00753453	CRCA4	0.765736	0.000621724	CCMS5	0.839095	0.000889275
	5067554054_C	CRC0092LM	CCS3	0.197948	0.00216302	CRCA5	0.38919	0.000621724	CCMS4	0.401856	0.000655919
	5067554054_D	CRC0090LM	CCS2	0.765499	0.014468	CRCA2	1.0031	0.173444	CCMS3	0.904285	0.00877507
	5067554054_E	CRC0088LM	CCS3	1.06732	0.504728	CRCA3	0.845142	0.000621724	CCMS6	0.833263	0.000629147
	5067554054_F	CRC0087LM	CCS2	1.0631	0.540431	CRCA4	0.909302	0.00345974	CCMS5	0.99273	0.213558
	5067554054_G	CRC0033LM	CCS3	0.925792	0.380215	CRCA2	0.655136	0.000621724	CCMS3	0.539348	0.000655919
	5067554054_H	CRC0035LM	CCS3	0.249106	0.00216302	CRCA5	0.372843	0.000621724	CCMS4	0.29643	0.000655919
	5067554054_I	CRC0036LM	CCS3	0.588606	0.00216302	CRCA5	0.667686	0.000621724	CCMS4	0.518606	0.000655919
	5067554054_J	CRC0034LM	CCS1	0.503498	0.00216302	CRCA4	0.800875	0.000621724	CCMS6	0.782411	0.000629147
	5067554054_K	CRC0093LM	CCS3	0.356308	0.00216302	CRCA5	0.436976	0.000621724	CCMS4	0.428969	0.000655919
	5067554054_L	CRC0039LM	CCS3	0.323043	0.00216302	CRCA5	0.477344	0.000621724	CCMS4	0.44126	0.000655919
	5067554063_A	CRC0016LM	CCS3	0.641386	0.0157911	CRCA1	0.717496	0.000621724	CCMS4	0.661828	0.000655919
	5067554063_B	CRC0018LM	CCS3	0.25563	0.00216302	CRCA5	0.420556	0.000621724	CCMS4	0.254264	0.000655919
	5067554063_C	CRC0020LM	CCS1	0.538046	0.00216302	CRCA3	0.707947	0.000621724	CCMS6	0.624462	0.000655919
	5067554063_D	CRC0021LM	CCS3	0.362766	0.00216302	CRCA5	0.537504	0.000621724	CCMS4	0.326089	0.000655919
	5067554063_E	CRC0022LM	CCS3	0.296988	0.00216302	CRCA5	0.456905	0.000621724	CCMS4	0.346942	0.000655919
	5067554063_F	CRC0023LM	CCS1	0.580684	0.00198858	CRCA4	0.72241	0.000621724	CCMS5	0.723351	0.000655919
	5067554063_G	CRC0024LM	CCS3	0.220249	0.00216302	CRCA5	0.416526	0.000621724	CCMS4	0.215171	0.000655919
	5067554063_H	CRC0026LM	CCS3	0.219116	0.00216302	CRCA5	0.227882	0.000621724	CCMS4	0.211313	0.000655919
	5067554063_I	CRC0027LM	CCS1	0.904283	0.221347	CRCA4	0.907375	0.0161377	CCMS1	0.887723	0.0139929
	5067554063_J	CRC0028LM	CCS3	0.325338	0.00216302	CRCA5	0.557171	0.000621724	CCMS4	0.356602	0.000655919
	5067554063_K	CRC0029LM	CCS1	0.735763	0.0157911	CRCA4	0.86272	0.000880776	CCMS1	0.766156	0.000655919
	5067554063_L	CRC0031LM	CCS1	0.961397	0.427831	CRCA4	0.948227	0.173152	CCMS4	0.855564	0.00877507
	5147722009_A	CRC0130LM	CCS1	0.644909	0.00198858	CRCA4	0.803214	0.000621724	CCMS1	0.876757	0.0094856
	5147722009_B	CRC0131LM	CCS1	0.693037	0.0106058	CRCA3	0.766325	0.000621724	CCMS6	0.753963	0.000655919
	5147722009_C	CRC0132LM	CCS1	0.495632	0.00216302	CRCA4	0.810106	0.000621724	CCMS6	0.702158	0.000655919
	5147722009_D	CRC0133LM	CCS1	0.500215	0.00216302	CRCA4	0.711262	0.000621724	CCMS5	0.727086	0.000655919
	5147722009_E	CRC0134LM	CCS1	0.513715	0.00216302	CRCA4	0.754001	0.000621724	CCMS1	0.917256	0.0289785
	5147722009_F	CRC0135LM	CCS3	1.04548	0.498158	CRCA2	0.863748	0.000621724	CCMS2	0.92673	0.0298074
	5147722009_G	CRC0136LM	CCS3	0.689481	0.0127105	CRCA1	0.723604	0.000621724	CCMS4	0.747825	0.000655919
	5147722009_H	CRC0137LM	CCS3	0.830224	0.155436	CRCA3	0.807152	0.000606436	CCMS6	0.78403	0.000629147
	5147722009_I	CRC0138LM	CCS2	0.903981	0.200669	CRCA2	1.05753	0.8311	CCMS1	0.916918	0.0354027
	5147722009_J	CRC0139LM	CCS2	1.05357	0.642929	CRCA1	0.899945	0.0184357	CCMS2	0.795841	0.000655919
	5147722009_K	CRC0140LM	CCS1	0.698813	0.00692653	CRCA4	0.87267	0.00222512	CCMS1	0.98496	0.274235
	5147722009_L	CRC0014LM	CCS1	0.487064	0.00216302	CRCA3	0.730831	0.000621724	CCMS6	0.733091	0.000655919
	5147722014_A	CRC0118LM	CCS2	0.445291	0.00216302	CRCA1	0.417601	0.000621724	CCMS2	0.406306	0.000655919
	5147722014_B	CRC0119LM	CCS1	0.797688	0.0736619	CRCA4	0.930271	0.063581	CCMS5	0.907352	0.0346317
	5147722014_C	CRC0120LM	CCS1	0.879853	0.151882	CRCA4	0.924837	0.0229115	CCMS3	0.975588	0.213185
	5147722014_D	CRC0121LM	CCS1	0.704781	0.0111488	CRCA4	0.716016	0.000621724	CCMS5	0.913389	0.0382898
	5147722014_E	CRC0122LM	CCS2	0.812726	0.0799871	CRCA1	0.656586	0.000621724	CCMS4	0.828745	0.0011471
	5147722014_F	CRC0123LM	CCS2	0.554043	0.00216302	CRCA2	0.475197	0.000621724	CCMS3	0.463645	0.000655919
	5147722014_G	CRC0124LM	CCS2	0.616976	0.00256859	CRCA1	0.755649	0.000621724	CCMS2	0.779077	0.000655919
	5147722014_H	CRC0125LM	CCS2	0.767746	0.0188773	CRCA2	0.758874	0.000621724	CCMS3	0.716374	0.000655919
	5147722014_I	CRC0126LM	CCS2	0.814752	0.0530693	CRCA4	1.02658	0.55259	CCMS1	0.932407	0.0574438
	5147722014_J	CRC0127LM	CCS2	0.995616	0.326453	CRCA3	0.786302	0.000621724	CCMS3	0.836608	0.000655919
	5147722014_K	CRC0128LM	CCS3	0.605429	0.00198858	CRCA1	0.584435	0.000621724	CCMS4	0.531622	0.000655919
	5147722014_L	CRC0129LM	CCS1	0.684612	0.0116803	CRCA4	0.868932	0.0220995	CCMS5	0.918254	0.148617
	5147722015_A	CRC0106LM	CCS2	0.727486	0.0149445	CRCA2	0.684753	0.000621724	CCMS3	0.557981	0.000655919
	5147722015_B	CRC0107LM	CCS3	0.719832	0.0418313	CRCA1	0.746535	0.000621724	CCMS6	0.794196	0.00188469
	5147722015_C	CRC0108LM	CCS1	0.558849	0.00216302	CRCA3	0.839821	0.000621724	CCMS6	0.844011	0.00188469
	5147722015_D	CRC0109LM	CCS3	0.558995	0.00216302	CRCA1	0.433192	0.000621724	CCMS4	0.543712	0.000655919
	5147722015_E	CRC0110LM	CCS2	0.927807	0.188363	CRCA2	0.921264	0.00873436	CCMS2	0.987044	0.180065
	5147722015_F	CRC0111LM	CCS3	0.444707	0.00216302	CRCA5	0.57225	0.000621724	CCMS4	0.352655	0.000655919
	5147722015_G	CRC0112LM	CCS2	0.95634	0.314083	CRCA2	0.954319	0.108935	CCMS1	0.885543	0.0119335
	5147722015_H	CRC0113LM	CCS3	0.710038	0.0335219	CRCA4	0.838026	0.00196919	CCMS4	0.852092	0.0094856
	5147722015_I	CRC0114LM	CCS1	0.921931	0.230146	CRCA4	0.815133	0.000621724	CCMS5	0.950931	0.121124
	5147722015_J	CRC0115LM	CCS2	0.723	0.0157911	CRCA1	0.792213	0.000621724	CCMS1	0.671309	0.000655919
	5147722015_K	CRC0116LM	CCS1	0.722811	0.0188773	CRCA4	0.869814	0.00300309	CCMS1	0.716932	0.000655919
	5147722015_L	CRC0117LM	CCS1	0.782211	0.0372098	CRCA3	0.879381	0.00196919	CCMS6	0.812846	0.000629147
	5455362015_A	CRC0143LM	CCS1	0.845887	0.126637	CRCA4	0.775511	0.000621724	CCMS5	0.637841	0.000655919
	5455362015_B	CRC0144LM	CCS3	1.02005	0.461983	CRCA4	0.925246	0.0184357	CCMS5	0.749567	0.000655919
	5455362015_C	CRC0145LM	CCS1	0.538712	0.00216302	CRCA2	0.790477	0.000621724	CCMS5	0.845585	0.00315564
	5455362015_D	CRC0146LM	CCS1	0.328893	0.00216302	CRCA4	0.684341	0.000621724	CCMS5	0.619099	0.000655919
	5455362015_E	CRC0168LM	CCS1	0.946761	0.427853	CRCA2	0.879892	0.0157469	CCMS3	0.90757	0.0766945
	5455362015_F	CRC0153LM	CCS1	0.695284	0.00519907	CRCA4	0.939118	0.0532787	CCMS1	0.917879	0.0332461
	5455362015_G	CRC0158LM	CCS1	1.01648	0.405962	CRCA2	0.976943	0.108923	CCMS2	0.848753	0.000629147
	5455362015_H	CRC0162LM	CCS1	0.976522	0.2944	CRCA4	1.02102	0.348942	CCMS1	1.02396	0.397081
	5455362015_I	CRC0163LM	CCS2	0.947752	0.460363	CRCA5	0.962601	0.433706	CCMS2	0.896642	0.0717422
	5455362015_J	CRC0019LM	CCS2	0.948264	0.22076	CRCA1	0.772917	0.000621724	CCMS2	0.717236	0.000655919
	5455362015_K	CRC0156LM	CCS3	0.46131	0.00216302	CRCA5	0.555135	0.000621724	CCMS4	0.48459	0.000655919
	5455362015_L	CRC0166LM	CCS1	0.373218	0.00216302	CRCA4	0.842593	0.000621724	CCMS1	0.857763	0.00294772
	5511045011_A	CRC0149LM	CCS2	0.878622	0.133645	CRCA2	1.06696	0.835706	CCMS1	1.00407	0.361347
	5511045011_B	CRC0154LM	CCS1	0.655736	0.0039265	CRCA3	0.8129	0.000621724	CCMS6	0.854346	0.00379424
	5511045011_C	CRC0160LM	CCS2	0.913369	0.170073	CRCA4	0.995178	0.190435	CCMS3	0.952833	0.0720585
	5511045011_D	CRC0161LM	CCS3	0.593192	0.00198858	CRCA1	0.482177	0.000621724	CCMS4	0.469497	0.000655919
	5511045011_E	CRC0164LM	CCS1	1.02414	0.336742	CRCA1	0.928681	0.00300309	CCMS3	0.871874	0.000889275
	5511045011_F	CRC0165LM	CCS1	0.609488	0.00256859	CRCA4	0.780936	0.000621724	CCMS5	0.83099	0.000655919
	5511045011_G	CRC0169LM	CCS1	0.684024	0.00519907	CRCA4	0.770445	0.000621724	CCMS1	0.684609	0.000655919
	5511045011_H	CRC0170LM	CCS2	0.593029	0.00216302	CRCA1	0.583312	0.000621724	CCMS2	0.632321	0.000655919
	5511045011_I	CRC0171LM	CCS2	0.710381	0.00570138	CRCA2	0.850374	0.000606436	CCMS3	0.760319	0.000655919
	5511045011_J	CRC0173LM	CCS2	0.89577	0.187094	CRCA2	0.942613	0.074215	CCMS3	0.834166	0.000655919
	5511045011_K	CRC0174LM	CCS1	0.867253	0.137905	CRCA4	0.922887	0.0234761	CCMS5	0.890165	0.0104995
	5511045011_L	CRC0177LM	CCS1	0.710604	0.0157911	CRCA4	0.797021	0.000621724	CCMS1	0.661945	0.000655919
	5511045022_A	CRC0021LM	CCS2	1.01467	0.534382	CRCA1	0.780711	0.000621724	CCMS2	0.841326	0.00188469
	5511045022_B	CRC0073LM	CCS1	0.77355	0.0259259	CRCA4	0.865047	0.000606436	CCMS5	0.959299	0.127121
	5511045022_C	CRC0085LM	CCS1	0.840579	0.0930881	CRCA2	0.89391	0.00698462	CCMS1	0.877913	0.00864124
	5511045022_D	CRC0147LM	CCS1	0.622534	0.00256859	CRCA4	0.823888	0.000621724	CCMS6	0.846971	0.00274583
	5511045022_E	CRC0150LM	CCS3	0.951947	0.291526	CRCA1	0.534484	0.000621724	CCMS2	0.848739	0.0011471
	5511045022_F	CRC0151LM	CCS2	0.679336	0.00519907	CRCA4	0.998748	0.122707	CCMS1	0.868839	0.00140128
	5511045022_G	CRC0155LM	CCS1	1.04888	0.53243	CRCA2	0.917185	0.0140924	CCMS3	0.934801	0.0554908
	5511045022_H	CRC0178LM	CCS1	0.638861	0.00256859	CRCA4	0.864228	0.00116055	CCMS5	0.855193	0.00232179
	5511045022_I	CRC0179LM	CCS1	0.847941	0.135253	CRCA3	0.785559	0.000621724	CCMS6	0.7624	0.000655919
