# Supplementary material for: Selective analysis of cancer-cell intrinsic transcriptional traits defines novel clinically relevant subtypes of colorectal cancer
Source: Nat Commun. 2017 May 31;8:15107. doi: 10.1038/ncomms15107 (PMC5499209; doi:10.1038/ncomms15107)
Supplement: Supplementary Data 4 — CRC PDX dataset [file ncomms15107-s5.xlsx]

## Sheet: Supplementary Data 4
	Supplementary Data 4: CRC PDX dataset. List of samples included in the analysis, genetic annotations (1 = positive event, 0 = negative event, empty space = information not available) and response to cetuximab treatment (PD = progressive disease, SD = stable disease, PR= partial response; SDs and PRs were considered cetuximab-sensitive)
	Sample Barcode	Patient ID	MSI status	Genetic Markers of Resistance to Cetuximab									Cetuximab Sensitivity
			Microsatellite Instability	KRAS Mutation	NRAS Mutation	BRAF Mutation	FGFR1 Mutation	PDGFRA Mutation	MAP2K1 Mutation	ERBB2 Mutation	ERBB2 Amplification	MET Amplification	Response to cetuximab: tumor volume variation after 3 weeks of treatment	Response to cetuximab: tumor volume variation after 6 weeks of treatment	Cetuximab Response Class12
	5688887025_K	CRC0014LM	0	0	0	0	0	0	0	0	0	0	-0.33	-0.705	SD-PR
	5688887025_L	CRC0014LM	0	0	0	0	0	0	0	0	0	0	-0.33	-0.705	SD-PR
	7927520027_A	CRC0018LM	0	1	0	0	0	0	0	0	0	0	0.055	-0.56	SD-PR
	7927520027_B	CRC0018LM	0	1	0	0	0	0	0	0	0	0	0.055	-0.56	SD-PR
	7935440035_E	CRC0019LM	0	1	0	0							0.41	0	PD-mild
	7935440035_F	CRC0019LM	0	1	0	0							0.41	0	PD-mild
	5688887025_I	CRC0021LM	0	1	0	0							1.655	0	PD
	5688887025_J	CRC0021LM	0	1	0	0							1.655	0	PD
	8803828062_C	CRC0022LM	0	0	1	0							1.96	0	PD
	8803828062_D	CRC0022LM	0	0	1	0							1.96	0	PD
	9031292069_A	CRC0024LM	0	1	0	0							3.05	0	PD
	7196780098_C	CRC0025LM	0	0	0	0	0	0	0	0	0	0	0.73	0	PD-mild
	7196780098_D	CRC0025LM	0	0	0	0	0	0	0	0	0	0	0.73	0	PD-mild
	7196780065_K	CRC0027LM	0	1	0	0							1.52	0	PD
	7196780065_L	CRC0027LM	0	1	0	0							1.52	0	PD
	7196780065_I	CRC0028LM	0	1	0	0							0.62	0	PD-mild
	7196780065_J	CRC0028LM	0	1	0	0							0.62	0	PD-mild
	9031292069_E	CRC0029LM	0	0	0	0	0	0	0	0	0	0	0.24	1.33	SD-PD
	9031292069_F	CRC0029LM	0	0	0	0	0	0	0	0	0	0	0.24	1.33	SD-PD
	7927520027_I	CRC0030LM	0	0	0	0	0	0	0	0	0	0	0.065	-0.055	SD
	7927520027_J	CRC0030LM	0	0	0	0	0	0	0	0	0	0	0.065	-0.055	SD
	8803828060_A	CRC0031LM	0	1	0	0							0.885	0	PD
	8803828060_B	CRC0031LM	0	1	0	0							0.885	0	PD
	5557641028_G	CRC0031LM	0	1	0	0							0.885	0	PD
	5557641028_H	CRC0031LM	0	1	0	0							0.885	0	PD
	6898368009_G	CRC0032LM	1	0	0	0	0	0	0	0	0	0	-0.215	0.06	SD
	6898368009_H	CRC0032LM	1	0	0	0	0	0	0	0	0	0	-0.215	0.06	SD
	6898368019_K	CRC0050LM	0	1	0	0
	6898368019_L	CRC0050LM	0	1	0	0
	6898368019_A	CRC0051LM	0	1	0	0
	6898368019_B	CRC0051LM	0	1	0	0
	7196780098_G	CRC0053LM	0	1	0	0							2.11	0	PD
	7196780098_H	CRC0053LM	0	1	0	0							2.11	0	PD
	5557641029_E	CRC0053LM	0	1	0	0							2.11	0	PD
	5557641029_H	CRC0053LM	0	1	0	0							2.11	0	PD
	6898368034_C	CRC0054LM	0	0	0	0	0	0	0	0	0	0	-0.4	-0.7	SD-PR
	6898368034_D	CRC0054LM	0	0	0	0	0	0	0	0	0	0	-0.4	-0.7	SD-PR
	6898368051_K	CRC0055LM	0	1	0	0							2.05	0	PD
	6898368051_L	CRC0055LM	0	1	0	0							2.05	0	PD
	5688887025_A	CRC0056LM	0	1	0	0							-0.11	0.4	SD-PD
	5688887025_B	CRC0056LM	0	1	0	0							-0.11	0.4	SD-PD
	5688887010_A	CRC0057LM	0	0	0	0	0	0	0	0	0	0	-0.64	0	SD
	5688887010_B	CRC0057LM	0	0	0	0	0	0	0	0	0	0	-0.64	0	SD
	7927520043_E	CRC0058LM	0	1	0	0	0	0	0	0	0	0	0.965	0	PD
	7927520043_F	CRC0058LM	0	1	0	0	0	0	0	0	0	0	0.965	0	PD
	5753677162_E	CRC0059LM		0	0	0	0	0	0	0	0	0	-0.645	-0.885	PR
	5753677162_F	CRC0059LM		0	0	0	0	0	0	0	0	0	-0.645	-0.885	PR
	5557641029_C	CRC0059LM		0	0	0	0	0	0	0	0	0	-0.645	-0.885	PR
	5557641029_D	CRC0059LM		0	0	0	0	0	0	0	0	0	-0.645	-0.885	PR
	5688887008_I	CRC0060LM	0	1	0	0							0.84	0	PD
	5688887008_J	CRC0060LM	0	1	0	0							0.84	0	PD
	5753677162_G	CRC0061LM	0	0	1	0	0	0	0	0	0	0	2.56	0	PD
	5753677162_H	CRC0061LM	0	0	1	0	0	0	0	0	0	0	2.56	0	PD
	5753677162_K	CRC0062LM	0	0	1	0	0	0	0	0	0	0	3.11	0	PD
	5753677162_L	CRC0062LM	0	0	1	0	0	0	0	0	0	0	3.11	0	PD
	7196780065_A	CRC0063LM	0	1	0	0							2.88	0	PD
	7196780065_B	CRC0063LM	0	1	0	0							2.88	0	PD
	6898368004_A	CRC0064LM	0	1	0	0							2.78	0	PD
	6898368004_B	CRC0064LM	0	1	0	0							2.78	0	PD
	8803801059_I	CRC0065LM	0	0	0	0	0	0	0	0	0	0	-0.405	-0.475	SD
	8803801059_J	CRC0065LM	0	0	0	0	0	0	0	0	0	0	-0.405	-0.475	SD
	5753677162_C	CRC0066LM	0	0	0	0	0	0	0	0	0	0	-0.135	-0.09	SD
	5753677162_D	CRC0066LM	0	0	0	0	0	0	0	0	0	0	-0.135	-0.09	SD
	7196780035_A	CRC0067LM	0	0	1	0	0	0	0	0	0	0	0.46	0.6	PD-mild
	7196780035_B	CRC0067LM	0	0	1	0	0	0	0	0	0	0	0.46	0.6	PD-mild
	7935440035_I	CRC0068LM	0	1	0	0	0	0	0	0	0	0	1.69324	0	PD
	7935440035_J	CRC0068LM	0	1	0	0	0	0	0	0	0	0	1.69324	0	PD
	5753677162_A	CRC0069LM	0	0	0	0							-0.57	-0.655	PR
	5753677162_B	CRC0069LM	0	0	0	0							-0.57	-0.655	PR
	7196780056_E	CRC0070LM	0	1	0	0							2.015	0	PD
	7196780056_F	CRC0070LM	0	1	0	0							2.015	0	PD
	7196780098_A	CRC0071LM	0	1	0	0							0.2	1.72	SD-PD
	7196780098_B	CRC0071LM	0	1	0	0							0.2	1.72	SD-PD
	5688887008_K	CRC0072LM	0	1	0	0
	5688887008_L	CRC0072LM	0	1	0	0
	5688887031_A	CRC0073LM	0	1	0	0							0.72	0	PD-mild
	5688887031_B	CRC0073LM	0	1	0	0							0.72	0	PD-mild
	5688887010_K	CRC0076LM	0	0	0	0	0	0	0	0	0	0	-0.52	-0.82	PR
	5688887010_L	CRC0076LM	0	0	0	0	0	0	0	0	0	0	-0.52	-0.82	PR
	5688887025_E	CRC0077LM	0	1	0	0							1.46	0	PD
	5688887025_F	CRC0077LM	0	1	0	0							1.46	0	PD
	6898368009_K	CRC0078LM	0	0	0	0	0	0	0	0	0	0	-0.025	-0.4	SD
	6898368009_L	CRC0078LM	0	0	0	0	0	0	0	0	0	0	-0.025	-0.4	SD
	8803828062_E	CRC0079LM	0	0	0	1							2.005	0	PD
	8803828062_F	CRC0079LM	0	0	0	1							2.005	0	PD
	7196780098_E	CRC0080LM	0	0	0	0	0	0	0	1	0	0	1.5	0	PD
	7196780098_F	CRC0080LM	0	0	0	0	0	0	0	1	0	0	1.5	0	PD
	7196780028_E	CRC0081LM	0	0	0	0	0	0	0	0	0	0	0.35	0.89	SD-PD
	7196780028_F	CRC0081LM	0	0	0	0	0	0	0	0	0	0	0.35	0.89	SD-PD
	8803828062_G	CRC0082LM	0	1	0	0							0.6	0	PD-mild
	8803828062_H	CRC0082LM	0	1	0	0							0.6	0	PD-mild
	6898368019_I	CRC0085LM	0	1	0	0							1.13	0	PD
	6898368019_J	CRC0085LM	0	1	0	0							1.13	0	PD
	5688887025_C	CRC0086LM	0	1	0	0
	5688887025_D	CRC0086LM	0	1	0	0
	5688887010_G	CRC0094LM	0	1	0	0							0.43	0	PD-mild
	5688887010_H	CRC0094LM	0	1	0	0							0.43	0	PD-mild
	6898368009_E	CRC0095LM	0	0	0	0	0	0	0	0	0	0	0.055	-0.02	SD
	6898368009_F	CRC0095LM	0	0	0	0	0	0	0	0	0	0	0.055	-0.02	SD
	5688887008_E	CRC0096LM	0	0	0	0	0	0	0	0	0	0	-0.72	-0.915	PR
	5688887008_F	CRC0096LM	0	0	0	0	0	0	0	0	0	0	-0.72	-0.915	PR
	7927520027_G	CRC0097LM	0	0	0	0	0	0	0	0	0	0	-0.32	0.18	SD
	7927520027_H	CRC0097LM	0	0	0	0	0	0	0	0	0	0	-0.32	0.18	SD
	5688887008_G	CRC0098LM	0	0	0	0	0	0	0	0	0	0	-0.54	-0.78	PR
	5688887008_H	CRC0098LM	0	0	0	0	0	0	0	0	0	0	-0.54	-0.78	PR
	6898368009_I	CRC0099LM	0	0	0	0	0	0	0	0	0	0	-0.09	0.065	SD
	6898368009_J	CRC0099LM	0	0	0	0	0	0	0	0	0	0	-0.09	0.065	SD
	5688887009_A	CRC0100LM	0	0	1	0							1.935	0	PD
	5688887009_B	CRC0100LM	0	0	1	0							1.935	0	PD
	5557641028_I	CRC0100LM	0	0	1	0							1.935	0	PD
	5557641028_J	CRC0100LM	0	0	1	0							1.935	0	PD
	7196780028_G	CRC0101LM	0	0	0	0	0	0	0	0	0	0	0.025	1.39	SD-PD
	7196780028_H	CRC0101LM	0	0	0	0	0	0	0	0	0	0	0.025	1.39	SD-PD
	7935440035_C	CRC0102LM	0	0	0	0	0	0	0	0	0	0	-0.85	-0.94	PR
	7935440035_D	CRC0102LM	0	0	0	0	0	0	0	0	0	0	-0.85	-0.94	PR
	6898368004_E	CRC0103LM	0	0	0	0	0	0	0	0	0	0	-0.35	-0.29	SD
	6898368004_F	CRC0103LM	0	0	0	0	0	0	0	0	0	0	-0.35	-0.29	SD
	7196780056_A	CRC0104LM	0	0	0	0	0	0	0	0	0	0	1.71	0	PD
	7196780056_B	CRC0104LM	0	0	0	0	0	0	0	0	0	0	1.71	0	PD
	7196780065_F	CRC0105LM	0	0	0	0	0	0	0	0	0	0	0.545	1.39	PD-mild
	7196780065_E	CRC0105LM	0	0	0	0	0	0	0	0	0	0	0.545	1.39	PD-mild
	9967501046_A	CRC0106LM	0	0	0	1							2.35	0	PD
	9967501046_B	CRC0106LM	0	0	0	1							2.35	0	PD
	7927520043_K	CRC0108LM	0	0	0	0	1	0	0	0	0	0
	7927520043_L	CRC0108LM	0	0	0	0	1	0	0	0	0	0
	5688887025_G	CRC0109LM	0	0	0	0	1	0	0	0	0	0	0.2	1.48	SD-PD
	5688887025_H	CRC0109LM	0	0	0	0	1	0	0	0	0	0	0.2	1.48	SD-PD
	6898368004_G	CRC0110LM	0	1	0	0
	6898368004_H	CRC0110LM	0	1	0	0
	5688887009_C	CRC0112LM	0	0	0	0					1		1.65	0	PD
	5688887009_D	CRC0112LM	0	0	0	0					1		1.65	0	PD
	7196780028_A	CRC0113LM	0	0	0	0	0	0	0	0	0	0	-0.76	-0.85	PR
	7196780028_B	CRC0113LM	0	0	0	0	0	0	0	0	0	0	-0.76	-0.85	PR
	5688887010_I	CRC0114LM	0	1	0	0
	5688887010_J	CRC0114LM	0	1	0	0
	8981245029_D	CRC0114LM	0	1	0	0
	5753677155_C	CRC0115LM	0	0	0	0	0	0	0	0	0	0	-0.43	0.07	SD
	5753677155_D	CRC0115LM	0	0	0	0	0	0	0	0	0	0	-0.43	0.07	SD
	5688887010_C	CRC0116LM	0	0	0	0	0	0	0	0	0	0	-0.61	-0.73	PR
	5688887010_D	CRC0116LM	0	0	0	0	0	0	0	0	0	0	-0.61	-0.73	PR
	7196780056_C	CRC0117LM	0	0	0	0	0	0	0	0	0	0	-0.09	0.015	SD
	7196780056_D	CRC0117LM	0	0	0	0	0	0	0	0	0	0	-0.09	0.015	SD
	7196780035_C	CRC0118LM	1	0	0	1							2.87	0	PD
	7196780035_D	CRC0118LM	1	0	0	1							2.87	0	PD
	6898368034_K	CRC0119LM	0	1	0	0
	6898368034_L	CRC0119LM	0	1	0	0
	5688887009_K	CRC0120LM	0	1	0	0
	5688887009_L	CRC0120LM	0	1	0	0
	7927520043_G	CRC0121LM	0	0	0	0	0	0	0	0	0	0	0.02	-0.035	SD
	7927520043_H	CRC0121LM	0	0	0	0	0	0	0	0	0	0	0.02	-0.035	SD
	5688887031_I	CRC0123LM	0	1	0	0
	5688887031_J	CRC0123LM	0	1	0	0
	5688887009_E	CRC0124LM	0	0	0	0	0	0	0	0	1	0	1.005	1.2	PD
	5688887009_F	CRC0124LM	0	0	0	0	0	0	0	0	1	0	1.005	1.2	PD
	5753677162_I	CRC0125LM	0	0	0	0							1.05	0	PD
	5753677162_J	CRC0125LM	0	0	0	0							1.05	0	PD
	5557641028_K	CRC0125LM	0	0	0	0							1.05	0	PD
	5557641028_L	CRC0125LM	0	0	0	0							1.05	0	PD
	5688887008_C	CRC0126LM	0	0	0	0	0	0	0	1	0	0	1.91	0	PD
	5688887008_D	CRC0126LM	0	0	0	0	0	0	0	1	0	0	1.91	0	PD
	6898368004_I	CRC0127LM	0	1	0	0							-0.4	0.43	SD-PD
	6898368004_J	CRC0127LM	0	1	0	0							-0.4	0.43	SD-PD
	9031292069_I	CRC0128LM	0	1	0	0							2.35	0	PD
	9031292069_J	CRC0128LM	0	1	0	0							2.35	0	PD
	7927520043_I	CRC0129LM	0	0	0	0	0	0	0	0	0	0	-0.02	1.76	SD-PD
	7927520043_J	CRC0129LM	0	0	0	0	0	0	0	0	0	0	-0.02	1.76	SD-PD
	5688887031_G	CRC0130LM	0	1	0	0
	5688887031_H	CRC0130LM	0	1	0	0
	7196780028_I	CRC0131LM	0	0	0	0	0	0	0	1	0	0	0.15	0.65	SD-PD
	7196780028_J	CRC0131LM	0	0	0	0	0	0	0	1	0	0	0.15	0.65	SD-PD
	5688887010_E	CRC0133LM	0	0	0	0	0	0	0	0	0	0	-0.34	-0.46	SD
	5688887010_F	CRC0133LM	0	0	0	0	0	0	0	0	0	0	-0.34	-0.46	SD
	7196780065_G	CRC0134LM	0	1	0	0							1.795	0	PD
	7196780065_H	CRC0134LM	0	1	0	0							1.795	0	PD
	6898368040_K	CRC0135LM	0	1	0	0
	6898368040_L	CRC0135LM	0	1	0	0
	6898368009_A	CRC0136LM	0	0	0	0	0	0	0	0	0	0	0.7	0	PD-mild
	6898368009_B	CRC0136LM	0	0	0	0	0	0	0	0	0	0	0.7	0	PD-mild
	5753677155_J	CRC0137LM	0	0	0	0	0	0	0	0	0	0	-0.345	0.135	SD
	5753677155_K	CRC0137LM	0	0	0	0	0	0	0	0	0	0	-0.345	0.135	SD
	5688887031_C	CRC0138LM	0	1	0	0
	5688887031_D	CRC0138LM	0	1	0	0
	7196780098_I	CRC0139LM	0	1	0	0							0.65	0	PD-mild
	7196780098_J	CRC0139LM	0	1	0	0							0.65	0	PD-mild
	5688887031_E	CRC0140LM	0	1	0	0
	5688887031_F	CRC0140LM	0	1	0	0
	6898368051_G	CRC0141LM	0	1	0	0
	6898368051_H	CRC0141LM	0	1	0	0
	7196780028_C	CRC0143LM	0	1	0	0							2.68	0	PD
	7196780028_D	CRC0143LM	0	1	0	0							2.68	0	PD
	6898368031_I	CRC0144LM	0	1	0	0							1.165	0	PD
	6898368031_J	CRC0144LM	0	1	0	0							1.165	0	PD
	5688887008_A	CRC0145LM	0	0	0	0	0	0	0	0	0	0	0.48	0.465	PD-mild
	5688887008_B	CRC0145LM	0	0	0	0	0	0	0	0	0	0	0.48	0.465	PD-mild
	5688887009_G	CRC0146LM	0	0	0	0	0	0	0	0	0	0	-0.25	-0.11	SD
	5688887009_H	CRC0146LM	0	0	0	0	0	0	0	0	0	0	-0.25	-0.11	SD
	5753685002_G	CRC0147LM	0	0	0	0	0	0	0	0	0	0	-0.1	-0.03	SD
	5753685002_H	CRC0147LM	0	0	0	0	0	0	0	0	0	0	-0.1	-0.03	SD
	6898368051_I	CRC0148LM	0	1	0	0							3.44	0	PD
	6898368051_J	CRC0148LM	0	1	0	0							3.44	0	PD
	6898368004_K	CRC0149LM	0	1	0	0							4.665	0	PD
	6898368004_L	CRC0149LM	0	1	0	0							4.665	0	PD
	7196780035_I	CRC0150LM	0	0	1	0	0	0	0	0	0	0	1.44	0	PD
	7196780035_J	CRC0150LM	0	0	1	0	0	0	0	0	0	0	1.44	0	PD
	5688887009_J	CRC0151LM	0	0	0	0	0	0	0	1	0	0	3.255	0	PD
	6898368009_C	CRC0152LM	0	0	1	0	0	0	0	0	0	0	5.25	0	PD
	6898368009_D	CRC0152LM	0	0	1	0	0	0	0	0	0	0	5.25	0	PD
	7927520027_K	CRC0153LM	0	0	0	0	0	0	0	0	0	0	0.03	0.19	SD
	7927520027_L	CRC0153LM	0	0	0	0	0	0	0	0	0	0	0.03	0.19	SD
	6898368031_K	CRC0154LM	0	1	0	0
	6898368031_L	CRC0154LM	0	1	0	0
	7196780056_K	CRC0155LM	0	1	0	0
	7196780056_L	CRC0155LM	0	1	0	0
	6898368031_G	CRC0156LM		1	0	0							3.47	0	PD
	6898368031_H	CRC0156LM		1	0	0							3.47	0	PD
	8803828041_I	CRC0157LM		0	0	0							-0.62	-0.72	PR
	8803828041_J	CRC0157LM		0	0	0							-0.62	-0.72	PR
	6898368051_A	CRC0158LM	0	1	0	0
	6898368051_B	CRC0158LM	0	1	0	0
	7196780098_L	CRC0159LM	0	0	0	0	0	0	0	0	0	0	-0.6	-0.44	SD
	5753677155_I	CRC0159LM	0	0	0	0	0	0	0	0	0	0	-0.6	-0.44	SD
	5688887031_K	CRC0160LM		1	0	0
	5688887031_L	CRC0160LM		1	0	0
	6898368034_E	CRC0161LM	0	0	0	0	0	0	0	0	0	0	1.39	0	PD
	6898368034_F	CRC0161LM	0	0	0	0	0	0	0	0	0	0	1.39	0	PD
	8803828041_G	CRC0162LM	0	1	0	0
	8803828041_H	CRC0162LM	0	1	0	0
	6898368051_C	CRC0165LM	0	1	0	0							1.06	1.37	PD
	6898368051_D	CRC0165LM	0	1	0	0							1.06	1.37	PD
	7935440035_K	CRC0166LM	0	0	0	0	0	0	0	0	0	0	4.275	0.78	PD
	7935440035_L	CRC0166LM	0	0	0	0	0	0	0	0	0	0	4.275	0.78	PD
	7935440035_G	CRC0167LM		1	0	0							0.71	0	PD-mild
	7935440035_H	CRC0167LM		1	0	0							0.71	0	PD-mild
	6898368034_I	CRC0168LM	0	1	0	0
	6898368034_J	CRC0168LM	0	1	0	0
	6898368040_I	CRC0169LM	0	1	0	0
	6898368040_J	CRC0169LM	0	1	0	0
	6898368004_C	CRC0170LM	0	1	0	0
	6898368004_D	CRC0170LM	0	1	0	0
	7196780056_G	CRC0171LM	0	0	0	0	0	0	0	0	0	0	-0.36	-0.66	SD-PR
	7196780056_H	CRC0171LM	0	0	0	0	0	0	0	0	0	0	-0.36	-0.66	SD-PR
	8803828062_I	CRC0173LM		0	1	0							2.63	0	PD
	8803828062_J	CRC0173LM		0	1	0							2.63	0	PD
	7196780035_K	CRC0174LM		0	1	0							2.1125	0	PD
	7196780035_L	CRC0174LM		0	1	0							2.1125	0	PD
	6898368031_C	CRC0175LM	0	1	0	0							1.01	3.63	PD
	6898368031_D	CRC0175LM	0	1	0	0							1.01	3.63	PD
	8803828041_K	CRC0176LM	0	0	0	0	0	0	0	0	1	0	1.1	0	PD
	8803828041_L	CRC0176LM	0	0	0	0	0	0	0	0	1	0	1.1	0	PD
	8981245029_A	CRC0177LM	0	0	0	0	0	0	0	0	0	0	1.665	0	PD
	8981245029_B	CRC0177LM	0	0	0	0	0	0	0	0	0	0	1.665	0	PD
	8981245029_C	CRC0177LM	0	0	0	0	0	0	0	0	0	0	1.665	0	PD
	6898368031_E	CRC0178LM	0	0	0	0	0	0	0	0	0	0
	6898368031_F	CRC0178LM	0	0	0	0	0	0	0	0	0	0
	5753677155_E	CRC0179LM		0	0	0	0	0	0	0	0	0	-0.405	-0.61	SD-PR
	5753677155_F	CRC0179LM		0	0	0	0	0	0	0	0	0	-0.405	-0.61	SD-PR
	6898368051_E	CRC0184LM	0	1	0	0							2.34	0	PD
	6898368051_F	CRC0184LM	0	1	0	0							2.34	0	PD
	5753685002_A	CRC0185LM	0	0	0	0	0	0	0	0	1	0	-0.62	-0.59	PR
	5753685002_B	CRC0185LM	0	0	0	0	0	0	0	0	1	0	-0.62	-0.59	PR
	5753685002_C	CRC0186LM	0	0	0	0	0	0	0	0	1	0	6.66	0	PD
	5753685002_D	CRC0186LM	0	0	0	0	0	0	0	0	1	0	6.66	0	PD
	6898368007_C	CRC0187LM	0	1	0	0							0.12	-0.17	SD
	6898368007_D	CRC0187LM	0	1	0	0							0.12	-0.17	SD
	8803828060_I	CRC0188LM	0	0	0	0	0	0	0	0	0	0	-0.49	-0.56	SD-PR
	8803828060_J	CRC0188LM	0	0	0	0	0	0	0	0	0	0	-0.49	-0.56	SD-PR
	5753685002_K	CRC0190LM	0	0	0	0	0	0	0	0	0	0	-0.115	-0.29	SD
	5753685002_L	CRC0190LM	0	0	0	0	0	0	0	0	0	0	-0.115	-0.29	SD
	7196780056_I	CRC0196LM	0	0	0	0	0	0	0	0	0	1	1.72	0	PD
	7196780056_J	CRC0196LM	0	0	0	0	0	0	0	0	0	1	1.72	0	PD
	6898368007_K	CRC0197LM	0	0	1	0	0	0	0	0	0	0	5.9	0	PD
	6898368007_L	CRC0197LM	0	0	1	0	0	0	0	0	0	0	5.9	0	PD
	9031292069_G	CRC0198LM	0	1	0	0							0.23	0.72	SD-PD
	9031292069_H	CRC0198LM	0	1	0	0							0.23	0.72	SD-PD
	5753685002_E	CRC0199LM	0	0	0	0	0	0	0	0	0	0	0.585825	1.4506	PD-mild
	5753685002_F	CRC0199LM	0	0	0	0	0	0	0	0	0	0	0.585825	1.4506	PD-mild
	6898368007_I	CRC0202LM	0	0	0	0	0	0	0	0	0	0	-0.335	-0.29	SD
	6898368007_J	CRC0202LM	0	0	0	0	0	0	0	0	0	0	-0.335	-0.29	SD
	7196780098_K	CRC0204LM	0	0	0	0	0	0	0	0	0	0	-0.3	-0.43	SD
	5753677155_L	CRC0204LM	0	0	0	0	0	0	0	0	0	0	-0.3	-0.43	SD
	7935440035_A	CRC0207LM	0	1	0	0
	7935440035_B	CRC0207LM	0	1	0	0
	7196780035_G	CRC0214LM	0	0	0	0	0	0	0	0	0	0
	7196780035_H	CRC0214LM	0	0	0	0	0	0	0	0	0	0
	7196780028_K	CRC0216LM	0	1	0	0
	7196780028_L	CRC0216LM	0	1	0	0
	6898368019_E	CRC0217LM	0	1	0	0
	6898368019_F	CRC0217LM	0	1	0	0
	8803828041_A	CRC0218LM	0	1	0	0
	8803828041_B	CRC0218LM	0	1	0	0
	6898368040_A	CRC0219LM	0	0	0	0	0	0	0	0	0	0	-0.863995	-0.923965	PR
	6898368031_A	CRC0219LM	0	0	0	0	0	0	0	0	0	0	-0.863995	-0.923965	PR
	6898368031_B	CRC0219LM	0	0	0	0	0	0	0	0	0	0	-0.863995	-0.923965	PR
	7196780065_C	CRC0221LM	0	0	1	0
	7196780065_D	CRC0221LM	0	0	1	0
	6898368019_G	CRC0229LM	0	1	0	0
	6898368019_H	CRC0229LM	0	1	0	0
	6898368007_E	CRC0231LM	0	1	0	0							4.62	0	PD
	6898368007_F	CRC0231LM	0	1	0	0							4.62	0	PD
	7927520027_E	CRC0237LM	0	1	0	0	0	0	0	0	0	0	-0.23	1.16	SD-PD
	7927520027_F	CRC0237LM	0	1	0	0	0	0	0	0	0	0	-0.23	1.16	SD-PD
	8803828060_K	CRC0239LM		0	0	0	0	0	0	0	0	1	1.71509	0	PD
	8803828060_L	CRC0239LM		0	0	0	0	0	0	0	0	1	1.71509	0	PD
	6898368019_C	CRC0242LM	0	1	0	0							2.17	0	PD
	6898368019_D	CRC0242LM	0	1	0	0							2.17	0	PD
	5753677155_G	CRC0243LM	0	0	0	0	0	0	0	0	0	0	-0.31	-0.36	SD
	5753677155_H	CRC0243LM	0	0	0	0	0	0	0	0	0	0	-0.31	-0.36	SD
	6898368034_A	CRC0246LM	0	0	0	0	0	0	0	0	0	0	-0.66	-0.55	PR
	6898368034_B	CRC0246LM	0	0	0	0	0	0	0	0	0	0	-0.66	-0.55	PR
	5753677155_A	CRC0252LM	0	0	0	0	0	0	0	0	0	0	-0.665	-0.695	PR
	5753677155_B	CRC0252LM	0	0	0	0	0	0	0	0	0	0	-0.665	-0.695	PR
	6898368034_G	CRC0253LM	0	1	0	0
	6898368034_H	CRC0253LM	0	1	0	0
	5753685002_I	CRC0254LM		0	0	0	0	0	0	0	0	0	-0.68	-0.26	SD
	5753685002_J	CRC0254LM		0	0	0	0	0	0	0	0	0	-0.68	-0.26	SD
	8803828035_C	CRC0257LM	0	0	0	0	1	0	0	0	0	0	0.098906	0.021735	SD
	8803828035_D	CRC0257LM	0	0	0	0	1	0	0	0	0	0	0.098906	0.021735	SD
	6898368007_G	CRC0261LM	0	1	0	0							2.49	0	PD
	6898368007_H	CRC0261LM	0	1	0	0							2.49	0	PD
	8803828062_A	CRC0262LM	0	0	0	0	0	0	0	0	0	0	-0.788459	-0.746413	PR
	8803828062_B	CRC0262LM	0	0	0	0	0	0	0	0	0	0	-0.788459	-0.746413	PR
	8803828035_G	CRC0264LM	0	0	0	0	0	0	0	0	0	0	-0.22553	-0.23223	SD
	8803828035_H	CRC0264LM	0	0	0	0	0	0	0	0	0	0	-0.22553	-0.23223	SD
	8803828041_E	CRC0265LM	0	1	0	0							2.70357	0	PD
	8803828041_F	CRC0265LM	0	1	0	0							2.70357	0	PD
	9031292002_I	CRC0276LM	0	0	0	0							0.464514	0.449377	PD-mild
	9031292002_J	CRC0276LM	0	0	0	0							0.464514	0.449377	PD-mild
	8803828062_K	CRC0277LM	0	1	0	0							2.04115	0	PD
	8803828062_L	CRC0277LM	0	1	0	0							2.04115	0	PD
	8803828060_G	CRC0285LM	0	0	0	0	0	0	0	0	0	0	0.248775	1.09441	SD-PD
	8803828060_H	CRC0285LM	0	0	0	0	0	0	0	0	0	0	0.248775	1.09441	SD-PD
	9031292069_K	CRC0291LM	0	1	0	0							1.94364	0	PD
	9031292069_L	CRC0291LM	0	1	0	0							1.94364	0	PD
	8803828035_A	CRC0292LM	0	1	0	0
	8803828035_B	CRC0292LM	0	1	0	0
	8803828060_E	CRC0297LM	0	0	0	0	0	0	0	0	0	0	-0.586773	-0.678287	PR
	8803828060_F	CRC0297LM	0	0	0	0	0	0	0	0	0	0	-0.586773	-0.678287	PR
	8803828035_I	CRC0303LM	0	0	0	0
	8803828035_J	CRC0303LM	0	0	0	0
	6898368035_A	CRC0303LM	0	0	0	0
	6898368035_B	CRC0303LM	0	0	0	0
	8803801059_K	CRC0305LM	0	1	0	0
	8803801059_L	CRC0305LM	0	1	0	0
	6898368035_C	CRC0305LM	0	1	0	0
	8803828035_E	CRC0306LM	0	0	0	0	0	0	0	0	0	0	-0.0183005	0.6692	SD-PD
	8803828035_F	CRC0306LM	0	0	0	0	0	0	0	0	0	0	-0.0183005	0.6692	SD-PD
	6898368035_D	CRC0306LM	0	0	0	0	0	0	0	0	0	0	-0.0183005	0.6692	SD-PD
	7927520043_C	CRC0307LM	0	0	0	0	0	0	0	0	0	0	0.556337	0.729395	PD-mild
	7927520043_D	CRC0307LM	0	0	0	0	0	0	0	0	0	0	0.556337	0.729395	PD-mild
	9031292002_E	CRC0309LM	0	1	0	0							0.42038	0	PD-mild
	9031292002_F	CRC0309LM	0	1	0	0							0.42038	0	PD-mild
	8803828058_A	CRC0310LM	0	1	0	0
	8803828058_B	CRC0310LM	0	1	0	0
	9031292068_A	CRC0312LM	0	1	0	0	0	0	0	0	0	0	0.341739	1.41581	SD-PD
	9031292068_B	CRC0312LM	0	1	0	0	0	0	0	0	0	0	0.341739	1.41581	SD-PD
	8803828035_K	CRC0313LM	0	0	1	0
	8803828035_L	CRC0313LM	0	0	1	0
	6898368035_E	CRC0313LM	0	0	1	0
	9031292002_K	CRC0314LM	0	1	0	0							3.69438	0	PD
	9031292002_L	CRC0314LM	0	1	0	0							3.69438	0	PD
	6898368040_G	CRC0314LM	0	1	0	0							3.69438	0	PD
	9031292068_K	CRC0318LM	0	1	0	0
	9031292068_L	CRC0318LM	0	1	0	0
	9031292069_C	CRC0321LM	0	0	0	0	0	0	0	0	0	0	0.0560816	0.181075	SD
	9031292069_D	CRC0321LM	0	0	0	0	0	0	0	0	0	0	0.0560816	0.181075	SD
	6898368035_G	CRC0321LM	0	0	0	0	0	0	0	0	0	0	0.0560816	0.181075	SD
	6898368035_H	CRC0321LM	0	0	0	0	0	0	0	0	0	0	0.0560816	0.181075	SD
	9031292002_A	CRC0322LM	0	0	0	0							-0.59631	-0.7723	PR
	9031292002_B	CRC0322LM	0	0	0	0							-0.59631	-0.7723	PR
	8981245029_E	CRC0323LM	0	0	0	1							0.778236	2.95502	PD
	8981245029_F	CRC0323LM	0	0	0	1							0.778236	2.95502	PD
	9023874083_A	CRC0324LM	0	1	0	0							3.64992	0	PD
	9023874083_B	CRC0324LM	0	1	0	0							3.64992	0	PD
	9023874083_C	CRC0327LM	0	0	0	0	0	0	0	0	0	0	-0.7885	-0.93426	PR
	9023874083_D	CRC0327LM	0	0	0	0	0	0	0	0	0	0	-0.7885	-0.93426	PR
	9031292020_A	CRC0328LM	0	1	0	0	0	0	0	0	0	0	0.337839	0.904514	SD-PD
	9031292020_B	CRC0328LM	0	1	0	0	0	0	0	0	0	0	0.337839	0.904514	SD-PD
	9031292068_D	CRC0329LM	0	1	0	0
	9031292068_E	CRC0330LM	0	0	1	0
	9031292068_F	CRC0330LM	0	0	1	0
	6898368040_E	CRC0330LM	0	0	1	0
	9031292068_G	CRC0332LM	0	1	0	0
	9031292068_H	CRC0332LM	0	1	0	0
	9023874083_E	CRC0333LM	0	1	1	0
	9023874083_F	CRC0333LM	0	1	1	0
	6898368040_B	CRC0333LM	0	1	1	0
	6898368040_C	CRC0333LM	0	1	1	0
	9031292068_I	CRC0334LM	0	0	0	0	0	0	0	0	0	0	0.228199	0.946149	SD-PD
	9031292068_J	CRC0334LM	0	0	0	0	0	0	0	0	0	0	0.228199	0.946149	SD-PD
	6898368035_I	CRC0334LM	0	0	0	0	0	0	0	0	0	0	0.228199	0.946149	SD-PD
	9023874083_G	CRC0339LM	0	1	0	0
	9023874083_H	CRC0339LM	0	1	0	0
	6898368035_J	CRC0339LM	0	1	0	0
	6898368035_K	CRC0343LM	0	0	0	0	0	0	1	0	0	0	2.73572	0	PD
	6898368035_L	CRC0343LM	0	0	0	0	0	0	1	0	0	0	2.73572	0	PD
	8803828058_C	CRC0343LM	0	0	0	0	0	0	1	0	0	0	2.73572	0	PD
	8803828058_D	CRC0343LM	0	0	0	0	0	0	1	0	0	0	2.73572	0	PD
	9031292011_A	CRC0344LM	0	1	0	0	0	0	0	0	0	0	0.187904	1.62752	SD-PD
	9031292011_B	CRC0344LM	0	1	0	0	0	0	0	0	0	0	0.187904	1.62752	SD-PD
	9031292011_C	CRC0348LM	0	1	0	0							1.44921	0	PD
	9031292011_D	CRC0348LM	0	1	0	0							1.44921	0	PD
	8803828058_E	CRC0349LM	0	1	0	0							0.475496	2.34508	PD-mild
	8803828058_F	CRC0349LM	0	1	0	0							0.475496	2.34508	PD-mild
	9031292011_E	CRC0354LM	0	1	0	0							0.0811998	0.128092	SD
	9031292011_F	CRC0354LM	0	1	0	0							0.0811998	0.128092	SD
	9031292011_G	CRC0356LM	0	0	0	0	0	0	0	0	0	0	-0.237381	-0.546133	SD-PR
	9031292011_H	CRC0356LM	0	0	0	0	0	0	0	0	0	0	-0.237381	-0.546133	SD-PR
	6898368040_D	CRC0358LM	0	0	0	0	0	0	0	0	0	0	2.4	4.84	PD
	6898368040_F	CRC0358LM	0	0	0	0	0	0	0	0	0	0	2.4	4.84	PD
	7927520043_A	CRC0358LM	0	0	0	0	0	0	0	0	0	0	2.4	4.84	PD
	7927520043_B	CRC0358LM	0	0	0	0	0	0	0	0	0	0	2.4	4.84	PD
	7927520027_C	CRC0362LM	0	0	0	0	0	0	0	0	0	0	0.025	0.38	SD-PD
	7927520027_D	CRC0362LM	0	0	0	0	0	0	0	0	0	0	0.025	0.38	SD-PD
	9031292011_I	CRC0370LM	0	0	0	0							-0.324293	-0.344572	SD
	9031292011_J	CRC0370LM	0	0	0	0							-0.324293	-0.344572	SD
	9031292011_K	CRC0371LM	0	0	0	0							1.5518	0	PD
	9031292011_L	CRC0371LM	0	0	0	0							1.5518	0	PD
	9023874083_I	CRC0377LM	0	1	0	0
	9023874083_J	CRC0377LM	0	1	0	0
	8981245029_I	CRC0378LM	0	0	0	0	0	0	0	0	0	0	-0.65029	-0.784692	PR
	8981245029_J	CRC0378LM	0	0	0	0	0	0	0	0	0	0	-0.65029	-0.784692	PR
	9031292002_C	CRC0379LM	0	0	0	0	0	0	0	0	0	0	0.344805	0.367979	SD-PD
	9031292002_D	CRC0379LM	0	0	0	0	0	0	0	0	0	0	0.344805	0.367979	SD-PD
	6898368040_H	CRC0379LM	0	0	0	0	0	0	0	0	0	0	0.344805	0.367979	SD-PD
	8981245029_K	CRC0382LM	0	1	0	0	0	0	0	0	0	0	1.78626	0	PD
	8981245029_L	CRC0382LM	0	1	0	0	0	0	0	0	0	0	1.78626	0	PD
	9023874083_K	CRC0391LM	0	0	0	0							-0.42544	-0.587029	SD-PR
	9023874083_L	CRC0391LM	0	0	0	0							-0.42544	-0.587029	SD-PR
	9031292020_C	CRC0394LM	0	0	0	0	0	0	0	0	0	0	0.239423	0.870738	SD-PD
	9031292020_D	CRC0394LM	0	0	0	0	0	0	0	0	0	0	0.239423	0.870738	SD-PD
	9031292020_E	CRC0396LM	0	0	0	0	0	0	0	0	0	0	-0.856835	-0.947568	PR
	9031292020_F	CRC0396LM	0	0	0	0	0	0	0	0	0	0	-0.856835	-0.947568	PR
	9031292002_G	CRC0399LM	0	0	0	0	0	0	0	0	0	0	-0.553687	-0.847268	PR
	9031292002_H	CRC0399LM	0	0	0	0	0	0	0	0	0	0	-0.553687	-0.847268	PR
	9031292020_I	CRC0400LM	0	0	0	0	0	0	0	0	0	0	0.0192533	0.369043	SD-PD
	9031292020_J	CRC0400LM	0	0	0	0	0	0	0	0	0	0	0.0192533	0.369043	SD-PD
	9031292020_K	CRC0403LM	0	0	0	0	0	0	0	0	0	0	-0.311719	-0.568407	SD-PR
	9031292020_L	CRC0403LM	0	0	0	0	0	0	0	0	0	0	-0.311719	-0.568407	SD-PR
	8981245030_A	CRC0404LM	0	0	0	0	0	0	0	0	0	0	-0.564754	-0.732155	PR
	8981245030_B	CRC0404LM	0	0	0	0	0	0	0	0	0	0	-0.564754	-0.732155	PR
	9031292020_G	CRC0406LM	0	1	0	0
	9031292020_H	CRC0406LM	0	1	0	0
	8981245030_D	CRC0416LM	0	0	0	0							2.69843	-0.430706	PD
	8981245030_E	CRC0419LM	0	0	0	0	0	0	0	0	0	0	-0.757783	-0.909518	PR
	8981245030_F	CRC0419LM	0	0	0	0	0	0	0	0	0	0	-0.757783	-0.909518	PR
	9967501046_C	CRC0420LM	0	0	0	0	0	0	0	0	0	0	0.983299	0	PD
	9967501046_D	CRC0420LM	0	0	0	0	0	0	0	0	0	0	0.983299	0	PD
	9967501046_E	CRC0422LM	0	0	0	0	0	0	0	0	0	0
	9967501046_F	CRC0422LM	0	0	0	0	0	0	0	0	0	0
	9967501046_I	CRC0431LM	0	0	0	0	0	0	0	0	0	0	-0.0120802	-0.523405	SD-PR
	9967501046_J	CRC0431LM	0	0	0	0	0	0	0	0	0	0	-0.0120802	-0.523405	SD-PR
	8981245030_G	CRC0435LM	0	0	0	0							-0.361052	-0.677413	SD-PR
	8981245030_H	CRC0435LM	0	0	0	0							-0.361052	-0.677413	SD-PR
	8981245030_I	CRC0440LM	0	0	0	0	0	0	0	0	0	0	-0.604394	-0.693533	PR
	8981245030_J	CRC0440LM	0	0	0	0	0	0	0	0	0	0	-0.604394	-0.693533	PR
	8981245030_K	CRC0441LM	0	0	0	0	0	0	0	0	0	0	-0.340967	-0.599481	SD-PR
	8981245030_L	CRC0441LM	0	0	0	0	0	0	0	0	0	0	-0.340967	-0.599481	SD-PR
	8803801059_A	CRC0442LM	0	0	0	0							0.221607	2.76817	SD-PD
	8803801059_B	CRC0442LM	0	0	0	0							0.221607	2.76817	SD-PD
	8803801059_C	CRC0456LM	0	0	0	0	0	0	0	0	0	0	-0.807702	-0.870766	PR
	8803801059_D	CRC0456LM	0	0	0	0	0	0	0	0	0	0	-0.807702	-0.870766	PR
	9967501046_K	CRC0458LM	0	0	0	0	0	0	0	0	0	0	-0.036507	0.000992713	SD
	9967501046_L	CRC0458LM	0	0	0	0	0	0	0	0	0	0	-0.036507	0.000992713	SD
	9967453113_A	CRC0465LM	0	0	0	0	0	0	0	0	0	0	-0.698429	-0.269585	SD
	9967453113_B	CRC0465LM	0	0	0	0	0	0	0	0	0	0	-0.698429	-0.269585	SD
	9967453113_C	CRC0475LM	0	0	0	0	0	0	0	0	0	0	-0.478039	-0.339849	SD
	9967453113_D	CRC0475LM	0	0	0	0	0	0	0	0	0	0	-0.478039	-0.339849	SD
	9967453113_E	CRC0477LM	0	0	0	0	1	0	0	0	0	0	0.148314	0.711644	SD-PD
	9967453113_F	CRC0477LM	0	0	0	0	1	0	0	0	0	0	0.148314	0.711644	SD-PD
	8803801059_E	CRC0480LM	0	0	0	1	1	0	0	0	0	0	2.04721	0	PD
	8803801059_F	CRC0480LM	0	0	0	1	1	0	0	0	0	0	2.04721	0	PD
	8803801059_G	CRC0484LM	0	0	0	1							0.715203	0	PD-mild
	8803801059_H	CRC0484LM	0	0	0	1							0.715203	0	PD-mild
	9967453113_G	CRC0488LM	0	0	0	0	0	0	0	0	0	0	3.15127	0	PD
	9967453113_H	CRC0488LM	0	0	0	0	0	0	0	0	0	0	3.15127	0	PD
	9967453113_I	CRC0490LM	0	0	0	0	0	0	0	0	0	0	-0.607742	-0.791594	PR
	9967453113_J	CRC0490LM	0	0	0	0	0	0	0	0	0	0	-0.607742	-0.791594	PR
	9967453113_K	CRC0493LM	0	0	0	0	0	0	0	0	0	0	-0.543553	-0.659208	PR
	9967453113_L	CRC0493LM	0	0	0	0	0	0	0	0	0	0	-0.543553	-0.659208	PR
	9967501035_A	CRC0494LM	0	0	0	0	0	1	0	0	0	0	0.335527	0.298678	SD
	9967501035_B	CRC0494LM	0	0	0	0	0	1	0	0	0	0	0.335527	0.298678	SD
	9967501035_C	CRC0495LM	0	0	0	0	0	0	0	0	0	0	-0.767716	-0.884024	PR
	9967501035_D	CRC0495LM	0	0	0	0	0	0	0	0	0	0	-0.767716	-0.884024	PR
	9967501035_E	CRC0505LM	0	0	0	0	0	0	0	0	0	0	1.99381	0	PD
	9967501035_F	CRC0505LM	0	0	0	0	0	0	0	0	0	0	1.99381	0	PD
	9967501035_G	CRC0508LM	0	0	0	0	0	0	0	0	0	1	1.57104	0	PD
	9967501035_H	CRC0508LM	0	0	0	0	0	0	0	0	0	1	1.57104	0	PD
	9967501035_I	CRC0512LM	0	0	0	0	0	0	0	0	0	0	-0.251741	0	SD
	9967501035_J	CRC0512LM	0	0	0	0	0	0	0	0	0	0	-0.251741	0	SD
	9967501035_K	CRC0515LM	0	0	1	0	0	0	0	0	0	0	1.44465	0	PD
	9967501035_L	CRC0515LM	0	0	1	0	0	0	0	0	0	0	1.44465	0	PD
	9967501012_A	CRC0516LM	0	0	0	0	0	0	0	0	0	0	-0.6	-0.72	PR
	9967501012_B	CRC0516LM	0	0	0	0	0	0	0	0	0	0	-0.6	-0.72	PR
	9967501012_C	CRC0525LM		0	0	0	0	1	0	0	0	0	0.439462	1.28574	PD-mild
	9967501012_D	CRC0525LM		0	0	0	0	1	0	0	0	0	0.439462	1.28574	PD-mild
	9967501012_E	CRC0527LM	0	0	0	0	0	0	0	0	0	0	1.55597	0	PD
	9967501012_F	CRC0527LM	0	0	0	0	0	0	0	0	0	0	1.55597	0	PD
	9967501012_G	CRC0529LM	0	0	0	0	0	0	0	0	0	0
	9967501012_H	CRC0529LM	0	0	0	0	0	0	0	0	0	0
	9967501012_I	CRC0535LM		0	0	0	0	0	0	0	0	0
	9967501012_J	CRC0535LM		0	0	0	0	0	0	0	0	0
	9967501012_K	CRC0537LM		0	0	0	0	0	0	0	0	0	0.144855	1.10496	SD-PD
	9967501012_L	CRC0537LM		0	0	0	0	0	0	0	0	0	0.144855	1.10496	SD-PD
	9967501037_A	CRC0539LM		0	0	0	0	1	0	0	0	0
	9967501037_B	CRC0539LM		0	0	0	0	1	0	0	0	0
	9967501037_C	CRC0556LM		0	0	0	0	0	0	0	0	0	-0.24	0.77	SD-PD
	9967501037_D	CRC0556LM		0	0	0	0	0	0	0	0	0	-0.24	0.77	SD-PD
	9967501037_E	CRC0559LM		0	0	0	0	0	0	0	0	0
	9967501037_F	CRC0559LM		0	0	0	0	0	0	0	0	0
	9967501037_G	CRC0574LM		0	0	0	0	1	0	0	0	0	-0.51	-0.38	SD
	9967501037_H	CRC0574LM		0	0	0	0	1	0	0	0	0	-0.51	-0.38	SD
	9967501037_I	CRC0576LM		0	0	0	0	0	0	0	0	0
	9967501037_J	CRC0576LM		0	0	0	0	0	0	0	0	0
	9967501037_K	CRC0598LM		0	0	0	0	0	0	0	0	0
	9967501037_L	CRC0598LM		0	0	0	0	0	0	0	0	0
