# Supplementary material for: Selective analysis of cancer-cell intrinsic transcriptional traits defines novel clinically relevant subtypes of colorectal cancer
Source: Nat Commun. 2017 May 31;8:15107. doi: 10.1038/ncomms15107 (PMC5499209; doi:10.1038/ncomms15107)
Supplement: Supplementary Data 5 — Classification of the CRC PDX dataset according to three public transcriptional classifiers [file ncomms15107-s6.xlsx]

## Sheet: Supplementary Data 5
	Supplementary Data 5: Classification of the CRC PDX dataset according to three public transcriptional classifiers. The 515 samples of the PDX dataset were classified according to three public CRC classifiers using NTP16. For class assignment by NTP, FDR < 0.2 was considered significant.
	Sample Barcode	Patient ID	CCS Classifier (De Sousa E Melo et al. 2013)			CRCA Classifier (Sadanandam et al. 2013)			CCMS Classifier (Marisa et al. 2013)
			Subtype Assignment	Distance to template	BH FDR	Subtype Assignment	Distance to template	BH FDR	Subtype Assignment	Distance to template	BH FDR
	9031292069_A	CRC0024LM	CCS2	0.804877	0.303022	CRCA1	0.729419	0.00164329	CCMS2	0.737399	0.00134092
	9031292069_C	CRC0321LM	CCS3	0.627602	0.0425478	CRCA4	0.791247	0.00121152	CCMS5	0.780342	0.00122599
	9031292069_D	CRC0321LM	CCS1	0.825859	0.19454	CRCA4	0.819272	0.00130354	CCMS1	0.844529	0.00468104
	9031292069_E	CRC0029LM	CCS1	0.827821	0.196953	CRCA1	0.861578	0.00934407	CCMS1	0.798575	0.00200161
	9031292069_F	CRC0029LM	CCS1	0.632465	0.0429024	CRCA3	0.908384	0.0466149	CCMS6	0.922222	0.0860294
	9031292069_G	CRC0198LM	CCS2	1.09217	0.702601	CRCA5	1.02839	0.623036	CCMS1	0.880568	0.0188175
	9031292069_H	CRC0198LM	CCS3	0.927705	0.454212	CRCA5	0.974059	0.486985	CCMS5	0.948083	0.302069
	9031292069_I	CRC0128LM	CCS3	0.845186	0.267204	CRCA1	0.630475	0.00130354	CCMS2	0.871678	0.0364977
	9031292069_J	CRC0128LM	CCS3	0.810109	0.235144	CRCA2	0.753035	0.00130354	CCMS3	0.820561	0.00676036
	9031292069_K	CRC0291LM	CCS1	0.75729	0.101353	CRCA4	0.860714	0.00471989	CCMS5	0.914297	0.0482442
	9031292069_L	CRC0291LM	CCS1	0.725213	0.0552306	CRCA4	0.865728	0.0024995	CCMS5	0.913615	0.0274307
	9031292068_A	CRC0312LM	CCS3	0.794802	0.127661	CRCA4	0.840687	0.00164329	CCMS5	0.87489	0.0110107
	9031292068_B	CRC0312LM	CCS3	0.645163	0.0361283	CRCA4	0.876959	0.0190955	CCMS5	0.875206	0.0196962
	9031292068_D	CRC0329LM	CCS1	0.770181	0.126727	CRCA4	0.893229	0.0224378	CCMS3	0.926866	0.0870749
	9031292068_E	CRC0330LM	CCS1	0.70489	0.0730546	CRCA3	0.903292	0.0439584	CCMS6	0.832112	0.00270296
	9031292068_F	CRC0330LM	CCS1	0.876254	0.321205	CRCA4	0.941211	0.238875	CCMS5	0.781536	0.00161415
	9031292068_G	CRC0332LM	CCS1	0.78467	0.179781	CRCA3	0.795838	0.00130354	CCMS5	0.828303	0.00539985
	9031292068_H	CRC0332LM	CCS3	1.07712	0.638173	CRCA2	0.982955	0.248925	CCMS2	0.981282	0.263142
	9031292068_I	CRC0334LM	CCS2	0.939611	0.390864	CRCA5	0.968002	0.263452	CCMS1	0.876334	0.0192916
	9031292068_J	CRC0334LM	CCS2	0.864284	0.241406	CRCA5	0.979029	0.283365	CCMS1	0.913853	0.0558505
	9031292068_K	CRC0318LM	CCS3	0.979577	0.486227	CRCA2	0.918932	0.0828726	CCMS3	0.910641	0.070471
	9031292068_L	CRC0318LM	CCS3	0.961972	0.413755	CRCA1	0.938398	0.100867	CCMS3	0.96582	0.208688
	9031292020_A	CRC0328LM	CCS2	0.830824	0.194442	CRCA2	0.981021	0.28807	CCMS4	1.02657	0.594809
	9031292020_B	CRC0328LM	CCS2	0.858994	0.248155	CRCA2	0.946547	0.173275	CCMS3	0.982532	0.373164
	9031292020_C	CRC0394LM	CCS2	1.00975	0.47062	CRCA4	1.05451	0.684341	CCMS1	0.76608	0.00134092
	9031292020_D	CRC0394LM	CCS3	1.00586	0.538861	CRCA4	0.999621	0.460641	CCMS1	0.788322	0.00122599
	9031292020_E	CRC0396LM	CCS3	0.587783	0.0190677	CRCA4	0.824599	0.00121152	CCMS5	0.912391	0.0638961
	9031292020_F	CRC0396LM	CCS3	0.690258	0.0565745	CRCA4	0.86159	0.00826986	CCMS5	0.917203	0.0620675
	9031292020_G	CRC0406LM	CCS3	0.980939	0.463183	CRCA5	0.878732	0.0173366	CCMS1	0.879726	0.0274307
	9031292020_H	CRC0406LM	CCS3	1.0318	0.656424	CRCA5	0.91641	0.108945	CCMS5	0.880176	0.038496
	9031292020_I	CRC0400LM	CCS3	1.06629	0.684704	CRCA5	1.1017	0.971237	CCMS5	0.847346	0.00754058
	9031292020_J	CRC0400LM	CCS3	1.01419	0.520144	CRCA5	1.07906	0.901628	CCMS5	0.905747	0.0406129
	9031292020_K	CRC0403LM	CCS2	0.729575	0.0708479	CRCA4	1.07604	0.874714	CCMS5	0.784299	0.00134092
	9031292020_L	CRC0403LM	CCS2	0.797013	0.169204	CRCA4	0.984535	0.358448	CCMS5	0.736026	0.00134092
	9031292011_A	CRC0344LM	CCS1	0.473155	0.0156009	CRCA4	0.762526	0.00130354	CCMS5	0.964628	0.263679
	9031292011_B	CRC0344LM	CCS1	0.690044	0.0444456	CRCA4	0.88072	0.00506456	CCMS3	0.98986	0.242139
	9031292011_C	CRC0348LM	CCS1	0.789201	0.163398	CRCA3	0.821705	0.00121152	CCMS6	0.743009	0.00134092
	9031292011_D	CRC0348LM	CCS1	0.763654	0.13785	CRCA5	0.820548	0.0024995	CCMS6	0.799512	0.00122599
	9031292011_E	CRC0354LM	CCS1	0.715383	0.0954729	CRCA4	0.812929	0.00365337	CCMS6	0.74883	0.00134092
	9031292011_F	CRC0354LM	CCS1	0.781102	0.161709	CRCA3	0.835754	0.00400352	CCMS6	0.767772	0.00134092
	9031292011_G	CRC0356LM	CCS1	0.756928	0.120236	CRCA3	0.98226	0.307814	CCMS1	0.968809	0.226436
	9031292011_H	CRC0356LM	CCS1	0.928312	0.362575	CRCA3	0.98905	0.368316	CCMS1	0.827416	0.00339877
	9031292011_I	CRC0370LM	CCS3	0.800572	0.196846	CRCA4	0.923104	0.141379	CCMS1	0.864061	0.0248635
	9031292011_J	CRC0370LM	CCS3	0.701186	0.0728465	CRCA5	0.925795	0.135215	CCMS5	0.889472	0.050157
	9031292011_K	CRC0371LM	CCS2	0.929244	0.378176	CRCA1	0.828175	0.00329911	CCMS2	0.7832	0.00235767
	9031292011_L	CRC0371LM	CCS2	0.853314	0.245156	CRCA1	0.893776	0.0342218	CCMS2	0.78455	0.00122599
	9031292002_A	CRC0322LM	CCS3	0.91965	0.370732	CRCA5	0.949223	0.157787	CCMS1	0.814254	0.00200161
	9031292002_B	CRC0322LM	CCS1	0.670076	0.0633122	CRCA4	0.893987	0.0604413	CCMS1	0.822038	0.00610269
	9031292002_C	CRC0379LM	CCS1	0.981091	0.472525	CRCA4	0.927787	0.0963441	CCMS1	0.983999	0.362796
	9031292002_D	CRC0379LM	CCS1	0.645023	0.0552306	CRCA4	0.754399	0.00130354	CCMS1	0.914189	0.107527
	9031292002_E	CRC0309LM	CCS1	1.02241	0.495633	CRCA4	0.874645	0.00365337	CCMS5	0.912814	0.031832
	9031292002_F	CRC0309LM	CCS2	0.956668	0.385503	CRCA2	0.99769	0.36449	CCMS1	1.02501	0.556632
	9031292002_G	CRC0399LM	CCS1	0.873674	0.257414	CRCA2	0.906488	0.0336966	CCMS3	0.757784	0.00134092
	9031292002_H	CRC0399LM	CCS1	0.800319	0.235073	CRCA4	0.832077	0.0105427	CCMS3	0.807188	0.00468104
	9031292002_I	CRC0276LM	CCS3	0.84387	0.285471	CRCA3	0.909996	0.124739	CCMS6	0.842974	0.0178251
	9031292002_J	CRC0276LM	CCS3	0.923894	0.480823	CRCA3	0.930615	0.311177	CCMS6	0.876238	0.0778609
	9031292002_K	CRC0314LM	CCS3	0.894804	0.300185	CRCA3	0.717756	0.00130354	CCMS6	0.761771	0.00122599
	9031292002_L	CRC0314LM	CCS3	0.884126	0.308694	CRCA3	0.80011	0.00121152	CCMS6	0.867812	0.0219697
	9023874083_A	CRC0324LM	CCS2	0.875422	0.245601	CRCA2	0.763044	0.00130354	CCMS3	0.654109	0.00134092
	9023874083_B	CRC0324LM	CCS2	0.768582	0.105254	CRCA2	0.809353	0.00130354	CCMS3	0.679237	0.00134092
	9023874083_C	CRC0327LM	CCS1	0.974598	0.440862	CRCA4	0.965362	0.212128	CCMS1	0.928325	0.0887423
	9023874083_D	CRC0327LM	CCS1	1.06212	0.647	CRCA4	0.895214	0.0224378	CCMS1	0.91458	0.0629191
	9023874083_E	CRC0333LM	CCS1	0.704209	0.0679962	CRCA4	0.673906	0.00130354	CCMS5	0.830172	0.00437041
	9023874083_F	CRC0333LM	CCS1	0.688958	0.0592358	CRCA4	0.667913	0.00130354	CCMS5	0.862286	0.0121006
	9023874083_G	CRC0339LM	CCS3	0.767868	0.13295	CRCA4	0.809826	0.00121152	CCMS3	0.983095	0.388965
	9023874083_H	CRC0339LM	CCS3	0.706801	0.0728465	CRCA4	0.783707	0.00130354	CCMS3	1.00465	0.498812
	9023874083_I	CRC0377LM	CCS3	0.874449	0.266431	CRCA2	0.939173	0.108468	CCMS3	0.822907	0.00200161
	9023874083_J	CRC0377LM	CCS3	0.656934	0.0552306	CRCA2	0.888971	0.0369349	CCMS3	0.84347	0.0115495
	9023874083_K	CRC0391LM	CCS3	0.971522	0.437687	CRCA4	0.839582	0.00329911	CCMS4	0.977717	0.292287
	9023874083_L	CRC0391LM	CCS2	0.942904	0.440862	CRCA3	0.89277	0.0523624	CCMS6	0.906579	0.0826248
	8981245030_A	CRC0404LM	CCS3	0.62905	0.0456025	CRCA4	0.806174	0.00400352	CCMS5	0.701654	0.00134092
	8981245030_B	CRC0404LM	CCS3	0.549739	0.0190677	CRCA4	0.834965	0.00999054	CCMS5	0.801587	0.00235767
	8981245030_D	CRC0416LM	CCS1	0.559443	0.0160884	CRCA4	0.916076	0.171067	CCMS1	0.766356	0.00122599
	8981245030_E	CRC0419LM	CCS2	0.698571	0.0826268	CRCA4	0.787037	0.00164329	CCMS5	0.782117	0.00122599
	8981245030_F	CRC0419LM	CCS1	0.562701	0.0317795	CRCA4	0.764326	0.00130354	CCMS5	0.867384	0.0420093
	8981245030_G	CRC0435LM	CCS1	0.508368	0.0160884	CRCA3	0.756296	0.00130354	CCMS6	0.766771	0.00122599
	8981245030_H	CRC0435LM	CCS1	0.483178	0.0156009	CRCA4	0.880902	0.0746188	CCMS5	0.80052	0.00437041
	8981245030_I	CRC0440LM	CCS2	0.978662	0.463426	CRCA1	0.987819	0.329266	CCMS1	0.85955	0.0105421
	8981245030_J	CRC0440LM	CCS2	0.92405	0.427541	CRCA1	1.00523	0.68728	CCMS1	0.872063	0.0386308
	8981245030_K	CRC0441LM	CCS1	0.664361	0.0722566	CRCA4	0.976202	0.596405	CCMS5	0.83578	0.0178251
	8981245030_L	CRC0441LM	CCS1	0.534255	0.0156009	CRCA3	0.897517	0.113561	CCMS5	0.782327	0.00235767
	8803828062_A	CRC0262LM	CCS3	0.939583	0.387129	CRCA3	0.897971	0.0262786	CCMS2	0.901326	0.0436168
	8803828062_B	CRC0262LM	CCS3	0.976814	0.483697	CRCA3	0.897956	0.0469465	CCMS2	0.844191	0.00861637
	8803828062_C	CRC0022LM	CCS3	1.12634	0.728071	CRCA4	0.870893	0.00290765	CCMS5	0.821591	0.00235767
	8803828062_D	CRC0022LM	CCS1	1.09076	0.685057	CRCA4	0.929265	0.0550954	CCMS5	0.819334	0.00161415
	8803828062_E	CRC0079LM	CCS2	0.720174	0.0727159	CRCA2	0.703284	0.00130354	CCMS3	0.58177	0.00134092
	8803828062_F	CRC0079LM	CCS2	0.791044	0.165889	CRCA2	0.682074	0.00130354	CCMS3	0.578166	0.00134092
	8803828062_G	CRC0082LM	CCS3	0.796935	0.189439	CRCA2	0.488262	0.00130354	CCMS3	0.486714	0.00134092
	8803828062_H	CRC0082LM	CCS3	0.584294	0.0317795	CRCA2	0.452648	0.00130354	CCMS3	0.367526	0.00134092
	8803828062_I	CRC0173LM	CCS2	0.785106	0.147094	CRCA2	0.92993	0.112035	CCMS3	0.900005	0.0489076
	8803828062_J	CRC0173LM	CCS2	0.814754	0.205792	CRCA5	0.908206	0.069024	CCMS4	0.941932	0.197517
	8803828062_K	CRC0277LM	CCS2	0.83097	0.21909	CRCA2	0.658163	0.00130354	CCMS3	0.524348	0.00134092
	8803828062_L	CRC0277LM	CCS2	0.916389	0.322884	CRCA2	0.659521	0.00130354	CCMS3	0.515705	0.00134092
	8803828060_A	CRC0031LM	CCS2	0.802135	0.185098	CRCA2	0.961368	0.276214	CCMS5	0.910377	0.0813248
	8803828060_B	CRC0031LM	CCS2	0.745331	0.127042	CRCA1	0.985344	0.53587	CCMS5	0.867988	0.0328615
	8803828060_E	CRC0297LM	CCS1	0.681441	0.0490313	CRCA4	0.940989	0.165884	CCMS1	0.996094	0.475952
	8803828060_F	CRC0297LM	CCS1	0.649924	0.0477324	CRCA2	0.976456	0.483823	CCMS1	0.953519	0.319467
	8803828060_G	CRC0285LM	CCS1	0.484622	0.0156009	CRCA4	0.717954	0.00130354	CCMS1	0.850739	0.0163743
	8803828060_H	CRC0285LM	CCS1	0.545234	0.0132007	CRCA4	0.737526	0.00130354	CCMS5	0.837744	0.00946037
	8803828060_I	CRC0188LM	CCS1	0.692642	0.072804	CRCA4	0.87128	0.0283637	CCMS1	0.937574	0.226301
	8803828060_J	CRC0188LM	CCS1	0.914354	0.369656	CRCA4	0.853321	0.00967852	CCMS2	0.849226	0.0123503
	8803828060_K	CRC0239LM	CCS2	0.889505	0.362575	CRCA1	0.703868	0.00130354	CCMS2	0.940715	0.272945
	8803828060_L	CRC0239LM	CCS2	0.819705	0.234663	CRCA1	0.745432	0.00130354	CCMS1	0.957659	0.340091
	8803828041_A	CRC0218LM	CCS1	0.598958	0.0269947	CRCA4	0.703924	0.00130354	CCMS5	0.784465	0.00134092
	8803828041_B	CRC0218LM	CCS1	0.632839	0.0444456	CRCA4	0.717317	0.00130354	CCMS5	0.778132	0.00134092
	8803828041_E	CRC0265LM	CCS2	0.725184	0.0726314	CRCA5	0.862959	0.00506456	CCMS5	0.940599	0.120147
	8803828041_F	CRC0265LM	CCS2	0.770985	0.199496	CRCA5	0.786696	0.00208566	CCMS4	0.829831	0.0151356
	8803828041_G	CRC0162LM	CCS2	0.889416	0.266753	CRCA4	0.998741	0.346064	CCMS5	1.06946	0.805699
	8803828041_H	CRC0162LM	CCS2	0.869851	0.253124	CRCA5	1.00779	0.449229	CCMS4	1.04969	0.729629
	8803828041_I	CRC0157LM	CCS1	0.731141	0.161661	CRCA4	0.781418	0.00208566	CCMS5	0.724776	0.00134092
	8803828041_J	CRC0157LM	CCS1	0.684242	0.0867476	CRCA4	0.765249	0.00121152	CCMS5	0.717569	0.00134092
	8803828041_K	CRC0176LM	CCS1	0.702097	0.0783009	CRCA4	0.836136	0.00646145	CCMS1	0.924015	0.169701
	8803828041_L	CRC0176LM	CCS1	0.899286	0.341789	CRCA4	0.880796	0.0288727	CCMS5	0.87969	0.036885
	8803828035_A	CRC0292LM	CCS2	0.667711	0.0429024	CRCA2	0.888344	0.00471989	CCMS6	0.894809	0.0140176
	8803828035_B	CRC0292LM	CCS1	0.63882	0.0283067	CRCA4	0.882657	0.00436353	CCMS6	0.897347	0.0217997
	8803828035_C	CRC0257LM	CCS1	0.821541	0.255919	CRCA4	0.755793	0.00130354	CCMS5	0.818348	0.00702828
	8803828035_D	CRC0257LM	CCS1	0.682369	0.0761225	CRCA4	0.698264	0.00130354	CCMS5	0.831469	0.0115495
	8803828035_E	CRC0306LM	CCS1	0.53929	0.0132007	CRCA4	0.794789	0.00121152	CCMS1	0.902068	0.0314159
	8803828035_F	CRC0306LM	CCS1	0.470972	0.0156009	CRCA4	0.798731	0.00164329	CCMS1	0.886712	0.0433261
	8803828035_G	CRC0264LM	CCS2	0.908133	0.339384	CRCA4	0.981057	0.378389	CCMS1	1.03699	0.726355
	8803828035_H	CRC0264LM	CCS1	0.925228	0.378896	CRCA4	1.01114	0.610595	CCMS1	1.00148	0.507905
	8803828035_I	CRC0303LM	CCS2	0.928257	0.462899	CRCA5	0.917585	0.163153	CCMS1	0.871538	0.0433238
	8803828035_J	CRC0303LM	CCS1	0.935458	0.472623	CRCA5	0.882746	0.0642207	CCMS6	0.870576	0.0485768
	8803828035_K	CRC0313LM	CCS1	1.11183	0.751508	CRCA4	0.841266	0.00290765	CCMS5	0.877233	0.0201927
	8803828035_L	CRC0313LM	CCS1	0.877082	0.272325	CRCA4	0.840395	0.0024995	CCMS5	0.851979	0.00754058
	8803801059_A	CRC0442LM	CCS1	0.84423	0.335418	CRCA4	0.753781	0.00130354	CCMS5	0.660982	0.00134092
	8803801059_B	CRC0442LM	CCS1	0.747977	0.149147	CRCA4	0.782166	0.00121152	CCMS5	0.72943	0.00134092
	8803801059_C	CRC0456LM	CCS1	0.875128	0.377083	CRCA3	1.05867	0.97377	CCMS1	0.833501	0.0158206
	8803801059_D	CRC0456LM	CCS1	0.80042	0.248495	CRCA3	0.974853	0.612489	CCMS1	0.780305	0.00235767
	8803801059_E	CRC0480LM	CCS2	0.933423	0.486554	CRCA5	0.870122	0.0643269	CCMS2	0.824687	0.0147118
	8803801059_F	CRC0480LM	CCS2	0.970246	0.518633	CRCA5	0.851616	0.0171341	CCMS2	0.872783	0.0433238
	8803801059_G	CRC0484LM	CCS1	0.782184	0.209822	CRCA4	0.721357	0.00130354	CCMS5	0.738074	0.00134092
	8803801059_H	CRC0484LM	CCS1	0.710599	0.127081	CRCA4	0.707957	0.00130354	CCMS1	0.742491	0.00122599
	8803801059_I	CRC0065LM	CCS1	0.887951	0.389186	CRCA4	0.85297	0.0224378	CCMS1	0.823196	0.00861637
	8803801059_J	CRC0065LM	CCS1	0.917996	0.480112	CRCA4	0.888722	0.120655	CCMS1	0.747802	0.00134092
	8803801059_K	CRC0305LM	CCS1	0.994435	0.565978	CRCA4	0.783943	0.00121152	CCMS5	0.937502	0.190453
	8803801059_L	CRC0305LM	CCS1	0.79376	0.179781	CRCA4	0.683976	0.00130354	CCMS5	0.803172	0.00161415
	7935440035_A	CRC0207LM	CCS1	0.635986	0.0429024	CRCA4	0.82751	0.0024995	CCMS1	0.770829	0.00122599
	7935440035_B	CRC0207LM	CCS1	0.65688	0.0514828	CRCA4	0.860977	0.00540902	CCMS1	0.82632	0.00306497
	7935440035_C	CRC0102LM	CCS3	1.09624	0.829668	CRCA1	0.68151	0.00130354	CCMS5	0.776242	0.00200161
	7935440035_D	CRC0102LM	CCS2	1.04602	0.785314	CRCA1	0.684925	0.00130354	CCMS5	0.773041	0.00306497
	7935440035_E	CRC0019LM	CCS2	0.884914	0.285466	CRCA1	0.871049	0.013849	CCMS2	0.770752	0.00122599
	7935440035_F	CRC0019LM	CCS2	1.00793	0.59501	CRCA2	0.843916	0.00755447	CCMS2	0.774774	0.00122599
	7935440035_G	CRC0167LM	CCS1	0.755798	0.117359	CRCA4	0.745444	0.00130354	CCMS1	0.70352	0.00134092
	7935440035_H	CRC0167LM	CCS1	0.385902	0.0156009	CRCA4	0.721171	0.00130354	CCMS1	0.733525	0.00134092
	7935440035_I	CRC0068LM	CCS3	0.948969	0.369053	CRCA3	0.89303	0.0133458	CCMS2	0.864249	0.00810611
	7935440035_J	CRC0068LM	CCS3	1.09607	0.658012	CRCA3	0.930056	0.04305	CCMS2	0.945401	0.0856082
	7935440035_K	CRC0166LM	CCS1	0.543009	0.0132007	CRCA5	0.814994	0.00130354	CCMS4	0.839262	0.00371332
	7935440035_L	CRC0166LM	CCS1	0.481353	0.0156009	CRCA5	0.785311	0.0024995	CCMS4	0.833965	0.0194787
	7927520027_A	CRC0018LM	CCS2	0.754494	0.132737	CRCA4	0.892208	0.0516356	CCMS5	0.785938	0.00161415
	7927520027_B	CRC0018LM	CCS2	0.79781	0.129813	CRCA4	0.897272	0.0173366	CCMS5	0.77679	0.00134092
	7927520027_C	CRC0362LM	CCS2	0.779313	0.172408	CRCA4	0.897667	0.0822746	CCMS5	0.749846	0.00122599
	7927520027_D	CRC0362LM	CCS2	0.619481	0.0160884	CRCA4	0.933867	0.0262786	CCMS5	0.896659	0.0105421
	7927520027_E	CRC0237LM	CCS2	0.90965	0.292372	CRCA3	0.696066	0.00130354	CCMS6	0.679823	0.00134092
	7927520027_F	CRC0237LM	CCS2	0.813082	0.181614	CRCA3	0.704203	0.00130354	CCMS6	0.731102	0.00134092
	7927520027_G	CRC0097LM	CCS1	0.58327	0.0156009	CRCA4	0.832489	0.00130354	CCMS5	0.6877	0.00134092
	7927520027_H	CRC0097LM	CCS1	0.71252	0.0575124	CRCA4	0.808311	0.00130354	CCMS5	0.666891	0.00134092
	7927520027_I	CRC0030LM	CCS2	1.10315	0.601719	CRCA5	1.06791	0.571619	CCMS5	0.876857	0.00371332
	7927520027_J	CRC0030LM	CCS1	0.910877	0.251976	CRCA4	0.951803	0.0491087	CCMS5	0.743054	0.00134092
	7927520027_K	CRC0153LM	CCS2	0.920915	0.305711	CRCA1	0.608015	0.00130354	CCMS2	0.72049	0.00134092
	7927520027_L	CRC0153LM	CCS1	0.7833	0.127081	CRCA4	0.843935	0.00164329	CCMS1	0.893679	0.0160077
	7196780098_A	CRC0071LM	CCS3	1.02512	0.612481	CRCA4	0.919293	0.117911	CCMS5	0.799646	0.00270296
	7196780098_B	CRC0071LM	CCS3	0.933695	0.321642	CRCA4	0.999105	0.285927	CCMS5	0.873403	0.00972169
	7196780098_C	CRC0025LM	CCS2	0.849508	0.2321	CRCA3	0.815093	0.00121152	CCMS6	0.779601	0.00134092
	7196780098_D	CRC0025LM	CCS2	0.816049	0.188024	CRCA3	0.823715	0.00208566	CCMS3	0.818735	0.00200161
	7196780098_E	CRC0080LM	CCS1	0.576088	0.0132007	CRCA4	0.78819	0.00130354	CCMS1	0.783155	0.00122599
	7196780098_F	CRC0080LM	CCS1	0.580774	0.0190677	CRCA4	0.851043	0.00576685	CCMS1	0.711839	0.00134092
	7196780098_G	CRC0053LM	CCS2	1.01553	0.555032	CRCA2	0.950344	0.155455	CCMS3	0.954291	0.18803
	7196780098_H	CRC0053LM	CCS3	1.04816	0.524299	CRCA2	0.909543	0.0188168	CCMS3	0.984304	0.215677
	7196780098_I	CRC0139LM	CCS1	0.903505	0.244702	CRCA4	0.921543	0.0228475	CCMS5	0.886878	0.0110107
	7196780098_J	CRC0139LM	CCS3	1.03061	0.447337	CRCA2	0.921077	0.0117901	CCMS3	0.931726	0.0328615
	7196780098_K	CRC0204LM	CCS1	0.89758	0.370193	CRCA4	0.944449	0.256289	CCMS5	0.881216	0.0440819
	7196780098_L	CRC0159LM	CCS1	0.761487	0.120561	CRCA4	0.819573	0.00121152	CCMS1	0.986152	0.372174
	7196780065_A	CRC0063LM	CCS2	0.732859	0.11403	CRCA1	0.587466	0.00130354	CCMS2	0.64536	0.00134092
	7196780065_B	CRC0063LM	CCS2	0.913869	0.377174	CRCA1	0.492822	0.00130354	CCMS2	0.698124	0.00134092
	7196780065_C	CRC0221LM	CCS1	0.64858	0.0384642	CRCA4	0.842667	0.00329911	CCMS1	0.829755	0.00270296
	7196780065_D	CRC0221LM	CCS1	0.573684	0.0211864	CRCA4	0.86706	0.00755447	CCMS1	0.784415	0.00134092
	7196780065_E	CRC0105LM	CCS1	0.80382	0.14861	CRCA4	0.954153	0.14828	CCMS5	0.824067	0.00235767
	7196780065_F	CRC0105LM	CCS1	0.91734	0.32183	CRCA4	0.989165	0.291417	CCMS5	0.818163	0.00161415
	7196780065_G	CRC0134LM	CCS1	0.723475	0.0716946	CRCA3	0.947583	0.121122	CCMS6	0.915921	0.0566089
	7196780065_H	CRC0134LM	CCS1	0.688569	0.0708479	CRCA4	0.893752	0.0527951	CCMS5	0.917869	0.112008
	7196780065_I	CRC0028LM	CCS1	1.02044	0.588427	CRCA3	1.01674	0.621599	CCMS5	0.931545	0.127242
	7196780065_J	CRC0028LM	CCS1	0.876362	0.322448	CRCA3	0.89832	0.0766868	CCMS6	0.896661	0.0791681
	7196780065_K	CRC0027LM	CCS3	1.08867	0.65877	CRCA5	1.0242	0.511099	CCMS1	0.947307	0.11018
	7196780065_L	CRC0027LM	CCS3	1.00451	0.488605	CRCA5	1.00457	0.411054	CCMS1	1.02144	0.541189
	7196780056_A	CRC0104LM	CCS2	0.805737	0.154702	CRCA4	0.920245	0.0473434	CCMS1	0.941737	0.106562
	7196780056_B	CRC0104LM	CCS2	0.805062	0.156541	CRCA4	0.944463	0.12205	CCMS1	0.900595	0.0402428
	7196780056_C	CRC0117LM	CCS1	1.09132	0.569824	CRCA3	0.709698	0.00130354	CCMS6	0.680495	0.00134092
	7196780056_D	CRC0117LM	CCS1	0.787563	0.145914	CRCA3	0.63972	0.00130354	CCMS6	0.6036	0.00134092
	7196780056_E	CRC0070LM	CCS2	0.634576	0.0317795	CRCA5	1.00538	0.433157	CCMS2	0.916027	0.0534946
	7196780056_F	CRC0070LM	CCS2	0.786298	0.100879	CRCA5	0.948976	0.0674403	CCMS1	0.981225	0.189725
	7196780056_G	CRC0171LM	CCS3	0.742007	0.0867476	CRCA2	0.807548	0.00121152	CCMS3	0.754427	0.00134092
	7196780056_H	CRC0171LM	CCS3	0.845746	0.198743	CRCA2	0.83356	0.00329911	CCMS3	0.785369	0.00134092
	7196780056_I	CRC0196LM	CCS2	0.821841	0.156467	CRCA1	0.723409	0.00130354	CCMS2	0.707733	0.00134092
	7196780056_J	CRC0196LM	CCS2	0.814486	0.182147	CRCA1	0.795588	0.00121152	CCMS2	0.708116	0.00134092
	7196780056_K	CRC0155LM	CCS2	1.02033	0.480348	CRCA2	0.959351	0.0876134	CCMS3	0.982214	0.192663
	7196780056_L	CRC0155LM	CCS1	0.941628	0.313858	CRCA2	0.945904	0.0510471	CCMS3	0.919928	0.0274307
	7196780035_A	CRC0067LM	CCS3	0.930097	0.331485	CRCA1	0.926258	0.0532253	CCMS2	0.772407	0.00134092
	7196780035_B	CRC0067LM	CCS3	0.775595	0.126727	CRCA5	0.89147	0.017565	CCMS2	0.845314	0.00339877
	7196780035_C	CRC0118LM	CCS2	0.762987	0.129682	CRCA1	0.502058	0.00130354	CCMS2	0.492319	0.00134092
	7196780035_D	CRC0118LM	CCS2	0.752942	0.146963	CRCA1	0.512139	0.00130354	CCMS2	0.478191	0.00134092
	7196780035_G	CRC0214LM	CCS2	0.962863	0.46274	CRCA4	1.02084	0.677074	CCMS5	0.818142	0.00270296
	7196780035_H	CRC0214LM	CCS2	1.09561	0.719674	CRCA5	1.09803	0.976896	CCMS1	0.898243	0.0524957
	7196780035_I	CRC0150LM	CCS2	0.923309	0.32077	CRCA1	0.929852	0.0510496	CCMS2	0.826522	0.00339877
	7196780035_J	CRC0150LM	CCS3	0.896386	0.281772	CRCA1	0.860709	0.00471989	CCMS2	0.773685	0.00134092
	7196780035_K	CRC0174LM	CCS1	0.569232	0.030284	CRCA4	0.876199	0.0135876	CCMS5	0.836645	0.00404807
	7196780035_L	CRC0174LM	CCS1	0.487932	0.0156009	CRCA4	0.895335	0.0495607	CCMS5	0.864881	0.0219697
	7196780028_A	CRC0113LM	CCS1	0.563163	0.0132007	CRCA4	0.67611	0.00130354	CCMS1	0.83757	0.00780173
	7196780028_B	CRC0113LM	CCS1	0.552711	0.0190677	CRCA4	0.628813	0.00130354	CCMS1	0.812535	0.00339877
	7196780028_C	CRC0143LM	CCS2	0.820048	0.174358	CRCA4	0.940291	0.0944423	CCMS5	0.757074	0.00122599
	7196780028_D	CRC0143LM	CCS2	0.855989	0.234903	CRCA4	0.812849	0.00121152	CCMS5	0.729109	0.00134092
	7196780028_E	CRC0081LM	CCS2	0.691323	0.0726314	CRCA5	0.972936	0.354584	CCMS1	0.749441	0.00122599
	7196780028_F	CRC0081LM	CCS2	0.807151	0.180681	CRCA5	1.01133	0.610194	CCMS1	0.829495	0.00676036
	7196780028_G	CRC0101LM	CCS1	0.625066	0.0317795	CRCA3	0.87088	0.00365337	CCMS5	0.876307	0.0128886
	7196780028_H	CRC0101LM	CCS1	0.6008	0.0283067	CRCA4	0.923508	0.1087	CCMS5	0.842989	0.00837259
	7196780028_I	CRC0131LM	CCS1	0.521733	0.0156009	CRCA3	0.825309	0.00611759	CCMS6	0.863086	0.0331231
	7196780028_J	CRC0131LM	CCS1	0.666975	0.0584202	CRCA3	0.756235	0.00130354	CCMS6	0.8179	0.00468104
	7196780028_K	CRC0216LM	CCS1	0.684621	0.0456025	CRCA3	0.923146	0.0231044	CCMS1	0.91955	0.0247503
	7196780028_L	CRC0216LM	CCS1	0.729603	0.095611	CRCA3	0.887072	0.0291029	CCMS6	0.881006	0.0280014
	6898368051_A	CRC0158LM	CCS2	0.948453	0.390302	CRCA2	0.878506	0.0105427	CCMS2	0.769912	0.00134092
	6898368051_B	CRC0158LM	CCS1	0.850381	0.225258	CRCA1	0.844407	0.00471989	CCMS2	0.776987	0.00122599
	6898368051_C	CRC0165LM	CCS1	0.875327	0.218598	CRCA4	0.841005	0.00164329	CCMS5	0.678449	0.00134092
	6898368051_D	CRC0165LM	CCS1	0.70048	0.0592358	CRCA4	0.708943	0.00130354	CCMS5	0.587884	0.00134092
	6898368051_E	CRC0184LM	CCS3	0.930142	0.420775	CRCA2	0.518415	0.00130354	CCMS3	0.360188	0.00134092
	6898368051_F	CRC0184LM	CCS3	0.908196	0.359337	CRCA2	0.475268	0.00130354	CCMS3	0.355948	0.00134092
	6898368051_G	CRC0141LM	CCS3	1.06852	0.569196	CRCA5	0.920678	0.0311481	CCMS4	0.848393	0.00306497
	6898368051_H	CRC0141LM	CCS3	0.964707	0.385503	CRCA2	1.02126	0.445461	CCMS2	0.971712	0.17937
	6898368051_I	CRC0148LM	CCS3	0.780511	0.152919	CRCA2	0.997597	0.525848	CCMS2	0.951084	0.222792
	6898368051_J	CRC0148LM	CCS2	0.796163	0.19706	CRCA1	0.975405	0.442319	CCMS2	0.847061	0.0168159
	6898368051_K	CRC0055LM	CCS2	0.792298	0.132302	CRCA1	0.733035	0.00130354	CCMS3	0.709806	0.00134092
	6898368051_L	CRC0055LM	CCS2	0.901296	0.285111	CRCA3	0.810664	0.00121152	CCMS3	0.750602	0.00134092
	6898368040_A	CRC0219LM	CCS2	0.809143	0.225258	CRCA1	0.81641	0.00208566	CCMS6	0.913671	0.143555
	6898368040_B	CRC0333LM	CCS1	0.657576	0.0514828	CRCA4	0.603769	0.00130354	CCMS5	0.790972	0.00122599
	6898368040_C	CRC0333LM	CCS1	0.816448	0.216228	CRCA4	0.66485	0.00130354	CCMS5	0.809287	0.00306497
	6898368040_D	CRC0358LM	CCS3	0.830715	0.292667	CRCA5	0.652647	0.00130354	CCMS1	0.799113	0.00702828
	6898368040_E	CRC0330LM	CCS1	0.759781	0.144853	CRCA1	0.78726	0.00121152	CCMS2	0.786758	0.00235767
	6898368040_F	CRC0358LM	CCS2	0.837103	0.31856	CRCA5	0.674269	0.00130354	CCMS5	0.781649	0.00270296
	6898368040_G	CRC0314LM	CCS3	0.799147	0.198967	CRCA5	0.698269	0.00130354	CCMS4	0.731367	0.00134092
	6898368040_H	CRC0379LM	CCS2	0.903768	0.337434	CRCA4	0.928438	0.117874	CCMS1	0.912351	0.0830575
	6898368040_I	CRC0169LM	CCS2	0.853501	0.265907	CRCA5	0.918201	0.0933502	CCMS1	0.913537	0.0914431
	6898368040_J	CRC0169LM	CCS1	0.837447	0.273678	CRCA4	0.780139	0.00130354	CCMS1	0.752948	0.00161415
	6898368040_K	CRC0135LM	CCS3	0.791528	0.198967	CRCA1	0.583294	0.00130354	CCMS2	0.708146	0.00134092
	6898368040_L	CRC0135LM	CCS3	0.738282	0.122578	CRCA2	0.830294	0.00506456	CCMS2	0.939379	0.192616
	6898368035_A	CRC0303LM	CCS1	0.858886	0.299668	CRCA5	0.838414	0.00611759	CCMS4	0.863023	0.0274307
	6898368035_B	CRC0303LM	CCS2	0.815809	0.248431	CRCA5	0.859376	0.0283637	CCMS1	0.876614	0.0464076
	6898368035_C	CRC0305LM	CCS1	1.04242	0.585298	CRCA4	0.815411	0.00121152	CCMS5	0.917585	0.0638961
	6898368035_D	CRC0306LM	CCS1	0.491623	0.0156009	CRCA4	0.817079	0.00164329	CCMS1	0.886855	0.0420093
	6898368035_E	CRC0313LM	CCS1	0.755394	0.122272	CRCA4	0.727773	0.00130354	CCMS5	0.805441	0.00200161
	6898368035_G	CRC0321LM	CCS1	0.806988	0.217418	CRCA3	0.784611	0.00130354	CCMS6	0.770953	0.00134092
	6898368035_H	CRC0321LM	CCS2	0.733171	0.143781	CRCA4	0.904543	0.134956	CCMS1	0.73773	0.00134092
	6898368035_I	CRC0334LM	CCS2	0.785617	0.215718	CRCA5	0.956921	0.426752	CCMS1	0.854122	0.0296372
	6898368035_J	CRC0339LM	CCS3	0.665768	0.0727159	CRCA4	0.807417	0.00400352	CCMS4	0.930045	0.309127
	6898368035_K	CRC0343LM	CCS2	0.857441	0.315459	CRCA2	0.825041	0.00611759	CCMS2	0.896649	0.0944835
	6898368035_L	CRC0343LM	CCS1	0.852939	0.284845	CRCA4	0.77419	0.00130354	CCMS4	0.889309	0.0677404
	6898368034_A	CRC0246LM	CCS2	1.04144	0.604788	CRCA1	0.727003	0.00130354	CCMS2	0.800178	0.00134092
	6898368034_B	CRC0246LM	CCS1	1.06732	0.678432	CRCA1	0.840638	0.00400352	CCMS5	0.865757	0.0134679
	6898368034_C	CRC0054LM	CCS1	0.524562	0.0156009	CRCA4	0.671624	0.00130354	CCMS5	0.802897	0.00270296
	6898368034_D	CRC0054LM	CCS1	0.416476	0.0156009	CRCA4	0.678912	0.00130354	CCMS5	0.841607	0.00235767
	6898368034_E	CRC0161LM	CCS2	0.937816	0.386568	CRCA5	0.983327	0.341119	CCMS2	0.889421	0.0324995
	6898368034_F	CRC0161LM	CCS2	0.999442	0.524278	CRCA1	0.96203	0.246214	CCMS4	0.88544	0.0344764
	6898368034_G	CRC0253LM	CCS1	1.01246	0.410652	CRCA4	0.880462	0.00164329	CCMS1	1.0004	0.215774
	6898368034_H	CRC0253LM	CCS1	0.894958	0.223897	CRCA4	0.936738	0.0272879	CCMS5	0.970405	0.116898
	6898368034_I	CRC0168LM	CCS2	0.823577	0.173982	CRCA2	0.843613	0.0024995	CCMS3	0.773029	0.00134092
	6898368034_J	CRC0168LM	CCS2	0.927795	0.334954	CRCA3	0.855965	0.0024995	CCMS6	0.81647	0.00122599
	6898368034_K	CRC0119LM	CCS1	0.765502	0.16673	CRCA4	0.922156	0.173275	CCMS5	0.763295	0.00134092
	6898368034_L	CRC0119LM	CCS2	0.887864	0.253604	CRCA4	1.00074	0.303079	CCMS5	0.842254	0.00306497
	6898368019_A	CRC0051LM	CCS2	0.92227	0.285742	CRCA2	0.919828	0.0278498	CCMS4	0.913457	0.0269755
	6898368019_B	CRC0051LM	CCS1	0.811213	0.152255	CRCA2	0.891694	0.0135876	CCMS4	0.868034	0.00999833
	6898368019_C	CRC0242LM	CCS1	0.655078	0.0429024	CRCA4	0.850319	0.0024995	CCMS1	0.783355	0.00122599
	6898368019_D	CRC0242LM	CCS1	0.70985	0.0708479	CRCA4	0.882579	0.0130537	CCMS1	0.800191	0.00161415
	6898368019_E	CRC0217LM	CCS1	0.863314	0.299537	CRCA4	0.903187	0.0842805	CCMS1	0.833595	0.0105421
	6898368019_F	CRC0217LM	CCS1	0.534712	0.0132007	CRCA4	0.723401	0.00130354	CCMS1	0.793692	0.00161415
	6898368019_G	CRC0229LM	CCS1	0.884877	0.301867	CRCA4	0.852086	0.00540902	CCMS1	0.846661	0.00730375
	6898368019_H	CRC0229LM	CCS1	0.697724	0.0689646	CRCA4	0.817693	0.00121152	CCMS1	0.871834	0.0161923
	6898368019_I	CRC0085LM	CCS1	0.811011	0.202429	CRCA4	0.885493	0.0434733	CCMS5	0.911348	0.106204
	6898368019_J	CRC0085LM	CCS1	0.820346	0.196544	CRCA4	0.895734	0.0270484	CCMS5	0.850112	0.00676036
	6898368019_K	CRC0050LM	CCS2	0.680449	0.0545112	CRCA2	0.601168	0.00130354	CCMS3	0.658778	0.00134092
	6898368019_L	CRC0050LM	CCS2	0.701449	0.0589908	CRCA2	0.629949	0.00130354	CCMS3	0.685537	0.00134092
	6898368009_A	CRC0136LM	CCS1	0.46555	0.0156009	CRCA4	0.774114	0.00130354	CCMS6	0.811309	0.00371332
	6898368009_B	CRC0136LM	CCS1	0.393651	0.0156009	CRCA4	0.76545	0.00130354	CCMS6	0.818263	0.00539985
	6898368009_C	CRC0152LM	CCS2	0.948399	0.487773	CRCA2	0.981437	0.575264	CCMS2	0.868141	0.0412221
	6898368009_D	CRC0152LM	CCS2	0.956594	0.524237	CRCA3	0.913617	0.16207	CCMS2	0.845287	0.022138
	6898368009_E	CRC0095LM	CCS3	1.03453	0.666516	CRCA5	0.850789	0.0135876	CCMS4	0.876712	0.0455987
	6898368009_F	CRC0095LM	CCS2	0.861395	0.353202	CRCA5	0.799439	0.00208566	CCMS4	0.809178	0.00730375
	6898368009_G	CRC0032LM	CCS1	0.742763	0.129813	CRCA4	0.707203	0.00130354	CCMS5	0.716094	0.00134092
	6898368009_H	CRC0032LM	CCS1	0.415156	0.0156009	CRCA4	0.69071	0.00130354	CCMS5	0.689496	0.00134092
	6898368009_I	CRC0099LM	CCS1	0.919326	0.369122	CRCA4	0.797662	0.00130354	CCMS5	0.85795	0.0110107
	6898368009_J	CRC0099LM	CCS1	1.01813	0.52388	CRCA4	0.898179	0.0212712	CCMS5	0.850894	0.00702828
	6898368009_K	CRC0078LM	CCS1	0.492626	0.0132007	CRCA3	0.713691	0.00130354	CCMS5	0.722687	0.00134092
	6898368009_L	CRC0078LM	CCS1	0.611932	0.0317795	CRCA4	0.798075	0.00130354	CCMS5	0.810087	0.00161415
	6898368007_C	CRC0187LM	CCS3	0.723267	0.095611	CRCA2	0.915697	0.088729	CCMS2	0.963084	0.29254
	6898368007_D	CRC0187LM	CCS3	0.684765	0.0819627	CRCA2	0.904233	0.171632	CCMS5	0.900291	0.162841
	6898368007_E	CRC0231LM	CCS3	0.791737	0.181525	CRCA2	0.52387	0.00130354	CCMS3	0.565435	0.00134092
	6898368007_F	CRC0231LM	CCS3	0.801988	0.293584	CRCA2	0.66156	0.00130354	CCMS3	0.681256	0.00134092
	6898368007_G	CRC0261LM	CCS1	0.764741	0.0956708	CRCA3	0.778183	0.00130354	CCMS6	0.78065	0.00134092
	6898368007_H	CRC0261LM	CCS1	0.753916	0.0783009	CRCA3	0.899704	0.0108399	CCMS3	0.955994	0.10159
	6898368007_I	CRC0202LM	CCS2	0.828799	0.127193	CRCA3	1.00986	0.250692	CCMS1	0.906697	0.016582
	6898368007_J	CRC0202LM	CCS2	0.740187	0.0761225	CRCA5	1.02367	0.483823	CCMS1	0.912868	0.0387648
	6898368007_K	CRC0197LM	CCS2	0.761846	0.0963834	CRCA2	1.04135	0.69225	CCMS1	0.973804	0.268048
	6898368007_L	CRC0197LM	CCS2	0.821181	0.196741	CRCA2	0.983608	0.307592	CCMS1	0.932173	0.0945253
	6898368004_A	CRC0064LM	CCS3	0.734954	0.0956708	CRCA1	0.856951	0.00540902	CCMS2	0.738804	0.00134092
	6898368004_B	CRC0064LM	CCS3	0.749356	0.127042	CRCA3	0.815217	0.00329911	CCMS2	0.763048	0.00134092
	6898368004_C	CRC0170LM	CCS2	0.684837	0.0589908	CRCA1	0.768319	0.00130354	CCMS3	0.653168	0.00134092
	6898368004_D	CRC0170LM	CCS2	0.650576	0.0537572	CRCA1	0.763526	0.00130354	CCMS2	0.639206	0.00134092
	6898368004_E	CRC0103LM	CCS1	0.361475	0.0156009	CRCA3	0.649237	0.00130354	CCMS6	0.590786	0.00134092
	6898368004_F	CRC0103LM	CCS1	0.360428	0.0156009	CRCA3	0.671997	0.00130354	CCMS6	0.597821	0.00134092
	6898368004_G	CRC0110LM	CCS3	0.853841	0.251976	CRCA2	0.866819	0.0102599	CCMS3	0.850488	0.00837259
	6898368004_H	CRC0110LM	CCS3	0.884917	0.284845	CRCA2	0.855257	0.00400352	CCMS3	0.859989	0.00946037
	6898368004_I	CRC0127LM	CCS3	0.784532	0.127963	CRCA5	0.954579	0.141222	CCMS4	0.885745	0.02142
	6898368004_J	CRC0127LM	CCS2	0.856021	0.245879	CRCA2	0.967121	0.26579	CCMS2	0.881688	0.0310437
	6898368004_K	CRC0149LM	CCS3	0.799753	0.244336	CRCA5	0.908573	0.182968	CCMS4	0.81948	0.00946037
	6898368004_L	CRC0149LM	CCS3	0.851458	0.334978	CRCA5	0.904877	0.173401	CCMS4	0.809008	0.00810611
	5753685002_A	CRC0185LM	CCS3	0.723324	0.072804	CRCA4	0.794944	0.00130354	CCMS5	0.811332	0.00161415
	5753685002_B	CRC0185LM	CCS3	0.90886	0.290827	CRCA4	0.884947	0.0108399	CCMS2	0.886836	0.0153302
	5753685002_C	CRC0186LM	CCS3	0.951933	0.393488	CRCA2	0.962183	0.19449	CCMS6	0.99927	0.407813
	5753685002_D	CRC0186LM	CCS3	0.960918	0.438328	CRCA1	0.989003	0.411701	CCMS2	0.885017	0.0332768
	5753685002_E	CRC0199LM	CCS3	0.736061	0.132521	CRCA1	0.673797	0.00130354	CCMS3	0.59591	0.00134092
	5753685002_F	CRC0199LM	CCS3	0.787988	0.230353	CRCA2	0.720575	0.00130354	CCMS3	0.645335	0.00134092
	5753685002_G	CRC0147LM	CCS1	0.724255	0.0730546	CRCA3	0.804548	0.00130354	CCMS6	0.834839	0.00200161
	5753685002_H	CRC0147LM	CCS1	0.694767	0.0537572	CRCA3	0.813014	0.00130354	CCMS6	0.825041	0.00200161
	5753685002_I	CRC0254LM	CCS1	1.0623	0.581789	CRCA4	1.03339	0.534652	CCMS1	0.973486	0.192327
	5753685002_J	CRC0254LM	CCS3	0.87643	0.270484	CRCA1	0.67057	0.00130354	CCMS2	0.77553	0.00161415
	5753685002_K	CRC0190LM	CCS1	0.890512	0.270724	CRCA2	0.918363	0.0485667	CCMS1	0.873694	0.0140176
	5753685002_L	CRC0190LM	CCS1	0.804022	0.173198	CRCA5	0.941982	0.142281	CCMS1	0.908883	0.0649679
	5753677162_A	CRC0069LM	CCS2	1.11232	0.767195	CRCA5	0.868488	0.0117901	CCMS4	0.969045	0.289188
	5753677162_B	CRC0069LM	CCS2	1.18389	0.853715	CRCA5	0.872296	0.00611759	CCMS6	0.92024	0.0584109
	5753677162_C	CRC0066LM	CCS1	0.895904	0.292667	CRCA3	0.953308	0.164085	CCMS6	0.910936	0.0583389
	5753677162_D	CRC0066LM	CCS1	0.879435	0.271527	CRCA3	0.941351	0.0949965	CCMS6	0.996216	0.359665
	5753677162_E	CRC0059LM	CCS1	1.01565	0.494051	CRCA3	0.937135	0.0739126	CCMS6	0.979846	0.229839
	5753677162_F	CRC0059LM	CCS1	0.854133	0.265642	CRCA3	0.897535	0.0510496	CCMS6	0.920091	0.117226
	5753677162_G	CRC0061LM	CCS3	0.96298	0.484958	CRCA1	0.884757	0.0473434	CCMS2	0.838819	0.00999833
	5753677162_H	CRC0061LM	CCS3	0.960338	0.433873	CRCA1	0.880088	0.0197122	CCMS2	0.817092	0.00235767
	5753677162_I	CRC0125LM	CCS2	0.803388	0.148877	CRCA1	0.79897	0.00130354	CCMS4	0.757915	0.00134092
	5753677162_J	CRC0125LM	CCS2	0.882915	0.299859	CRCA1	0.731001	0.00130354	CCMS4	0.735262	0.00134092
	5753677162_K	CRC0062LM	CCS3	0.645184	0.0466965	CRCA5	0.648131	0.00130354	CCMS4	0.715445	0.00134092
	5753677162_L	CRC0062LM	CCS3	0.603277	0.0269947	CRCA5	0.64775	0.00130354	CCMS4	0.678034	0.00134092
	5753677155_A	CRC0252LM	CCS1	0.575071	0.0132007	CRCA4	0.817855	0.00164329	CCMS5	0.858283	0.00676036
	5753677155_B	CRC0252LM	CCS1	0.551984	0.0156009	CRCA3	0.81556	0.00130354	CCMS5	0.802152	0.00134092
	5753677155_C	CRC0115LM	CCS2	0.859025	0.224102	CRCA1	0.878662	0.011504	CCMS2	0.84095	0.00339877
	5753677155_D	CRC0115LM	CCS2	0.79591	0.127042	CRCA1	0.879344	0.00999054	CCMS1	0.718356	0.00134092
	5753677155_E	CRC0179LM	CCS1	0.575206	0.0190677	CRCA3	0.731904	0.00130354	CCMS6	0.618589	0.00134092
	5753677155_F	CRC0179LM	CCS1	0.597048	0.0407209	CRCA3	0.868782	0.0485667	CCMS5	0.748456	0.00134092
	5753677155_G	CRC0243LM	CCS1	0.901748	0.245514	CRCA4	0.878749	0.00436353	CCMS6	0.79315	0.00134092
	5753677155_H	CRC0243LM	CCS1	0.721682	0.0727159	CRCA3	0.745986	0.00130354	CCMS6	0.649982	0.00134092
	5753677155_I	CRC0159LM	CCS2	0.828515	0.245879	CRCA4	0.966776	0.345479	CCMS1	0.922039	0.122855
	5753677155_J	CRC0137LM	CCS1	0.646823	0.0432202	CRCA4	0.824722	0.00329911	CCMS5	0.696293	0.00134092
	5753677155_K	CRC0137LM	CCS3	0.66918	0.0575124	CRCA4	0.878909	0.0299692	CCMS5	0.878142	0.033679
	5753677155_L	CRC0204LM	CCS1	0.806542	0.152255	CRCA3	0.937315	0.0705034	CCMS6	0.917128	0.0511702
	5688887031_A	CRC0073LM	CCS3	0.998755	0.389186	CRCA1	1.00958	0.231645	CCMS5	1.07844	0.696817
	5688887031_B	CRC0073LM	CCS3	1.01472	0.458169	CRCA2	1.00564	0.262424	CCMS2	1.09254	0.803593
	5688887031_C	CRC0138LM	CCS3	1.02259	0.511015	CRCA1	0.787961	0.00130354	CCMS4	0.889588	0.0223402
	5688887031_D	CRC0138LM	CCS3	1.10137	0.640509	CRCA1	0.828238	0.00130354	CCMS4	0.896891	0.0161923
	5688887031_E	CRC0140LM	CCS1	1.00215	0.439204	CRCA4	0.967868	0.124539	CCMS6	1.01048	0.347691
	5688887031_F	CRC0140LM	CCS1	1.03487	0.479871	CRCA2	1.01005	0.275682	CCMS2	1.0159	0.317281
	5688887031_G	CRC0130LM	CCS1	0.802149	0.0958646	CRCA4	0.800303	0.00130354	CCMS5	1.02018	0.275275
	5688887031_H	CRC0130LM	CCS1	0.985417	0.377359	CRCA4	0.952333	0.0508979	CCMS1	1.01152	0.287629
	5688887031_I	CRC0123LM	CCS2	0.797994	0.148877	CRCA2	0.659805	0.00130354	CCMS3	0.567794	0.00134092
	5688887031_J	CRC0123LM	CCS2	0.766485	0.130889	CRCA2	0.627963	0.00130354	CCMS3	0.661473	0.00134092
	5688887031_K	CRC0160LM	CCS2	1.00367	0.501038	CRCA2	0.853696	0.00365337	CCMS6	0.840371	0.00371332
	5688887031_L	CRC0160LM	CCS2	0.887097	0.258899	CRCA1	0.839554	0.00164329	CCMS3	0.891027	0.024365
	5688887025_A	CRC0056LM	CCS1	0.795241	0.17934	CRCA4	0.941039	0.146156	CCMS5	0.766433	0.00134092
	5688887025_B	CRC0056LM	CCS1	0.788927	0.150703	CRCA4	0.938021	0.104552	CCMS5	0.785656	0.00134092
	5688887025_C	CRC0086LM	CCS3	0.885536	0.279598	CRCA1	0.869715	0.0102599	CCMS2	0.839936	0.00437041
	5688887025_D	CRC0086LM	CCS2	0.960221	0.377906	CRCA1	0.931652	0.0467812	CCMS2	0.825301	0.00200161
	5688887025_E	CRC0077LM	CCS3	0.910681	0.32949	CRCA2	0.476274	0.00130354	CCMS3	0.501955	0.00134092
	5688887025_F	CRC0077LM	CCS3	1.01295	0.481372	CRCA2	0.549324	0.00130354	CCMS3	0.572038	0.00134092
	5688887025_G	CRC0109LM	CCS3	1.0301	0.619084	CRCA1	0.745238	0.00130354	CCMS3	0.851944	0.0145351
	5688887025_H	CRC0109LM	CCS2	1.09849	0.736434	CRCA1	0.766972	0.00130354	CCMS2	0.918374	0.0856077
	5688887025_I	CRC0021LM	CCS3	0.910423	0.388517	CRCA1	0.551848	0.00130354	CCMS2	0.746068	0.00134092
	5688887025_J	CRC0021LM	CCS3	0.947272	0.484958	CRCA1	0.687684	0.00130354	CCMS2	0.830898	0.0126204
	5688887025_K	CRC0014LM	CCS1	0.75183	0.166753	CRCA3	0.835183	0.0133458	CCMS6	0.878464	0.0761159
	5688887025_L	CRC0014LM	CCS2	0.906803	0.299859	CRCA3	0.958033	0.148419	CCMS1	0.989971	0.329446
	5688887010_A	CRC0057LM	CCS1	0.852023	0.181525	CRCA4	0.940588	0.042934	CCMS1	0.838497	0.00122599
	5688887010_B	CRC0057LM	CCS1	0.699308	0.0597645	CRCA4	0.853282	0.00436353	CCMS5	0.81894	0.00161415
	5688887010_C	CRC0116LM	CCS1	0.726452	0.0660036	CRCA4	0.859533	0.00121152	CCMS1	0.766586	0.00134092
	5688887010_D	CRC0116LM	CCS1	0.694337	0.0477324	CRCA4	0.895119	0.0102599	CCMS1	0.81132	0.00122599
	5688887010_E	CRC0133LM	CCS3	0.999665	0.420913	CRCA3	1.01676	0.339632	CCMS1	0.918788	0.0263854
	5688887010_F	CRC0133LM	CCS2	0.825768	0.168387	CRCA3	0.983022	0.291417	CCMS1	0.939407	0.11018
	5688887010_G	CRC0094LM	CCS3	0.857124	0.229917	CRCA1	0.885923	0.0173366	CCMS3	0.998913	0.409065
	5688887010_H	CRC0094LM	CCS3	0.860931	0.197168	CRCA1	0.939419	0.0629791	CCMS3	0.916826	0.0363556
	5688887010_I	CRC0114LM	CCS3	1.0596	0.449141	CRCA2	0.925732	0.011504	CCMS6	0.962376	0.052178
	5688887010_J	CRC0114LM	CCS3	1.10847	0.569448	CRCA2	0.834801	0.00130354	CCMS6	1.04574	0.37729
	5688887010_K	CRC0076LM	CCS1	0.79351	0.11627	CRCA3	0.599118	0.00130354	CCMS6	0.583315	0.00134092
	5688887010_L	CRC0076LM	CCS1	0.78278	0.09923	CRCA3	0.72051	0.00130354	CCMS6	0.722069	0.00134092
	5688887009_A	CRC0100LM	CCS1	1.01926	0.569824	CRCA1	0.758959	0.00130354	CCMS6	0.843949	0.00837259
	5688887009_B	CRC0100LM	CCS1	1.0928	0.672835	CRCA1	0.732465	0.00130354	CCMS6	0.903764	0.0329686
	5688887009_C	CRC0112LM	CCS2	1.04882	0.684708	CRCA4	0.93871	0.209526	CCMS4	1.00318	0.594652
	5688887009_D	CRC0112LM	CCS2	1.01997	0.539878	CRCA4	0.931034	0.0859513	CCMS5	1.02457	0.577328
	5688887009_E	CRC0124LM	CCS2	0.952599	0.391359	CRCA3	0.916998	0.0510496	CCMS6	0.918896	0.0634795
	5688887009_F	CRC0124LM	CCS2	0.94157	0.378084	CRCA1	0.786901	0.00130354	CCMS6	0.928157	0.0819764
	5688887009_G	CRC0146LM	CCS1	1.03041	0.509095	CRCA3	0.985573	0.229632	CCMS1	0.980827	0.223803
	5688887009_H	CRC0146LM	CCS2	1.02706	0.485775	CRCA1	0.916442	0.0178498	CCMS1	0.903308	0.020686
	5688887009_J	CRC0151LM	CCS2	0.933018	0.33697	CRCA2	1.03952	0.64218	CCMS1	0.912041	0.0439676
	5688887009_K	CRC0120LM	CCS3	0.938296	0.369405	CRCA1	0.948035	0.121077	CCMS4	0.96671	0.206875
	5688887009_L	CRC0120LM	CCS3	1.01003	0.540682	CRCA1	0.908496	0.0418159	CCMS4	1.01997	0.573203
	5688887008_A	CRC0145LM	CCS1	0.96161	0.390667	CRCA3	0.866763	0.00755447	CCMS6	0.911071	0.04279
	5688887008_B	CRC0145LM	CCS3	0.978166	0.438558	CRCA1	0.935594	0.0909115	CCMS2	0.872177	0.0121006
	5688887008_C	CRC0126LM	CCS3	1.1054	0.690918	CRCA1	0.655547	0.00130354	CCMS3	1.06508	0.765847
	5688887008_D	CRC0126LM	CCS2	0.668748	0.0537572	CRCA1	0.589342	0.00130354	CCMS4	0.989389	0.468995
	5688887008_E	CRC0096LM	CCS3	0.903505	0.251976	CRCA2	0.960716	0.108454	CCMS4	0.910032	0.0247503
	5688887008_F	CRC0096LM	CCS3	0.886242	0.259781	CRCA1	0.90459	0.022589	CCMS4	0.939815	0.0853952
	5688887008_G	CRC0098LM	CCS1	0.813012	0.141764	CRCA4	0.942332	0.0652766	CCMS1	0.955265	0.124557
	5688887008_H	CRC0098LM	CCS1	0.860817	0.270242	CRCA4	0.854351	0.00682515	CCMS5	0.813512	0.00339877
	5688887008_I	CRC0060LM	CCS2	1.0544	0.593362	CRCA2	0.920828	0.0489525	CCMS3	0.934213	0.0860289
	5688887008_J	CRC0060LM	CCS3	1.09564	0.710367	CRCA4	0.86764	0.00682515	CCMS5	0.920014	0.0688725
	5688887008_K	CRC0072LM	CCS3	0.979819	0.557545	CRCA1	0.758935	0.00130354	CCMS2	0.817674	0.00754058
	5688887008_L	CRC0072LM	CCS3	0.955252	0.439137	CRCA1	0.739403	0.00130354	CCMS2	0.812721	0.00235767
	7927520043_A	CRC0358LM	CCS2	0.712219	0.120882	CRCA5	0.718533	0.00130354	CCMS4	0.806873	0.00610269
	7927520043_B	CRC0358LM	CCS2	0.7584	0.261247	CRCA5	0.760847	0.00290765	CCMS5	0.758904	0.00339877
	7927520043_C	CRC0307LM	CCS1	0.642479	0.0556053	CRCA4	0.865098	0.04305	CCMS1	0.83392	0.0158206
	7927520043_D	CRC0307LM	CCS1	0.549001	0.0132007	CRCA4	0.924519	0.0760675	CCMS6	0.941913	0.141059
	7927520043_E	CRC0058LM	CCS3	0.966835	0.637203	CRCA3	0.499121	0.00130354	CCMS6	0.490547	0.00134092
	7927520043_F	CRC0058LM	CCS3	0.866998	0.412639	CRCA3	0.628423	0.00130354	CCMS6	0.673447	0.00134092
	7927520043_G	CRC0121LM	CCS1	0.617912	0.0432202	CRCA4	0.671493	0.00130354	CCMS5	0.687686	0.00134092
	7927520043_H	CRC0121LM	CCS1	0.691006	0.0597645	CRCA4	0.664475	0.00130354	CCMS1	0.870052	0.0192916
	7927520043_I	CRC0129LM	CCS1	0.619579	0.0425478	CRCA4	0.849997	0.00934407	CCMS6	0.850135	0.018022
	7927520043_J	CRC0129LM	CCS2	0.785639	0.21036	CRCA5	0.995876	0.706785	CCMS1	0.910889	0.167172
	7927520043_K	CRC0108LM	CCS1	0.488473	0.0156009	CRCA3	0.78603	0.00130354	CCMS5	0.689501	0.00134092
	7927520043_L	CRC0108LM	CCS1	0.605761	0.0283067	CRCA3	0.880351	0.00861425	CCMS5	0.814179	0.00161415
	8981245029_A	CRC0177LM	CCS1	0.739097	0.109103	CRCA5	0.931257	0.135215	CCMS5	0.772342	0.00134092
	8981245029_B	CRC0177LM	CCS1	0.566825	0.0283067	CRCA4	0.918573	0.126957	CCMS1	0.793913	0.00235767
	8981245029_C	CRC0177LM	CCS1	0.794858	0.23935	CRCA4	0.875831	0.0745427	CCMS5	0.658983	0.00134092
	8981245029_D	CRC0114LM	CCS3	0.881372	0.283625	CRCA2	0.899608	0.0323197	CCMS6	0.882212	0.0233558
	8981245029_E	CRC0323LM	CCS2	0.88356	0.390987	CRCA3	0.679962	0.00130354	CCMS6	0.62644	0.00134092
	8981245029_F	CRC0323LM	CCS3	0.843425	0.285742	CRCA3	0.675227	0.00130354	CCMS6	0.614623	0.00134092
	8981245029_I	CRC0378LM	CCS1	0.671421	0.0556053	CRCA4	0.769395	0.00130354	CCMS6	0.877959	0.0271146
	8981245029_J	CRC0378LM	CCS1	0.558971	0.0211864	CRCA4	0.8526	0.0151908	CCMS6	0.816374	0.00610269
	8981245029_K	CRC0382LM	CCS1	0.948001	0.484544	CRCA2	0.69573	0.00130354	CCMS3	0.562566	0.00134092
	8981245029_L	CRC0382LM	CCS1	0.929155	0.470723	CRCA3	0.68836	0.00130354	CCMS3	0.646953	0.00134092
	8803828058_A	CRC0310LM	CCS3	0.944858	0.457625	CRCA2	1.08949	0.976197	CCMS1	0.968176	0.36223
	8803828058_B	CRC0310LM	CCS1	0.931841	0.442063	CRCA4	1.09418	0.984203	CCMS1	0.892611	0.069132
	8803828058_C	CRC0343LM	CCS1	0.901334	0.368538	CRCA2	0.898566	0.061046	CCMS3	0.971413	0.380528
	8803828058_D	CRC0343LM	CCS1	0.759817	0.253604	CRCA2	1.02938	0.979707	CCMS2	0.888811	0.231563
	8803828058_E	CRC0349LM	CCS2	0.898425	0.266948	CRCA2	0.738601	0.00130354	CCMS3	0.566931	0.00134092
	8803828058_F	CRC0349LM	CCS3	1.01755	0.608728	CRCA3	0.676457	0.00130354	CCMS3	0.624097	0.00134092
	9967453113_A	CRC0465LM	CCS3	1.02797	0.658657	CRCA1	0.822404	0.00365337	CCMS2	0.873436	0.0338301
	9967453113_B	CRC0465LM	CCS3	0.913727	0.369078	CRCA1	0.953756	0.25431	CCMS4	0.91755	0.0963149
	9967453113_C	CRC0475LM	CCS3	0.96078	0.432405	CRCA5	0.855422	0.00826986	CCMS4	0.844862	0.0091949
	9967453113_D	CRC0475LM	CCS3	0.875334	0.305311	CRCA5	0.846561	0.00999054	CCMS4	0.844144	0.0163743
	9967453113_E	CRC0477LM	CCS1	0.944299	0.4269	CRCA4	0.721676	0.00130354	CCMS5	0.888084	0.0433261
	9967453113_F	CRC0477LM	CCS2	1.00432	0.571665	CRCA4	0.740537	0.00130354	CCMS5	0.976647	0.401529
	9967453113_G	CRC0488LM	CCS3	1.07537	0.70973	CRCA3	0.8206	0.00329911	CCMS3	0.844056	0.0105421
	9967453113_H	CRC0488LM	CCS2	0.90975	0.390789	CRCA3	0.868855	0.0264804	CCMS6	0.890865	0.0632001
	9967453113_I	CRC0490LM	CCS1	0.896542	0.308591	CRCA4	0.925486	0.104556	CCMS1	0.966137	0.277192
	9967453113_J	CRC0490LM	CCS1	0.647526	0.0670094	CRCA4	0.752126	0.00121152	CCMS5	0.802657	0.00754058
	9967453113_K	CRC0493LM	CCS2	1.12002	0.71538	CRCA3	0.902739	0.0161674	CCMS6	0.881012	0.0149118
	9967453113_L	CRC0493LM	CCS2	1.04594	0.655781	CRCA3	0.831765	0.00400352	CCMS6	0.845427	0.00861637
	9967501012_A	CRC0516LM	CCS1	0.835678	0.24587	CRCA4	0.872059	0.0210024	CCMS5	0.875859	0.0310437
	9967501012_B	CRC0516LM	CCS1	0.718228	0.0945096	CRCA4	0.786234	0.00130354	CCMS1	0.850855	0.0147118
	9967501012_C	CRC0525LM	CCS3	0.661404	0.0514828	CRCA4	0.906826	0.0592563	CCMS3	0.870381	0.0215932
	9967501012_D	CRC0525LM	CCS1	0.710187	0.0711174	CRCA4	0.88672	0.0151908	CCMS3	0.874157	0.0160077
	9967501012_E	CRC0527LM	CCS2	0.796836	0.174358	CRCA2	0.98317	0.4104	CCMS1	0.856981	0.0151356
	9967501012_F	CRC0527LM	CCS2	0.811072	0.198743	CRCA2	0.886771	0.0328523	CCMS1	0.948557	0.201637
	9967501012_G	CRC0529LM	CCS1	0.523353	0.0156009	CRCA3	0.708624	0.00130354	CCMS6	0.711922	0.00134092
	9967501012_H	CRC0529LM	CCS1	0.748703	0.149608	CRCA3	0.69619	0.00130354	CCMS6	0.697172	0.00134092
	9967501012_I	CRC0535LM	CCS2	0.838056	0.284043	CRCA4	0.81399	0.00290765	CCMS5	0.790616	0.00404807
	9967501012_J	CRC0535LM	CCS2	0.647616	0.0589908	CRCA4	0.791308	0.00208566	CCMS5	0.824038	0.0107682
	9967501012_K	CRC0537LM	CCS3	0.898873	0.420775	CRCA1	1.03863	0.92115	CCMS1	0.892023	0.103596
	9967501012_L	CRC0537LM	CCS3	1.10963	0.783829	CRCA3	1.06975	0.92276	CCMS1	0.822755	0.00371332
	9967501035_A	CRC0494LM	CCS1	0.736232	0.150596	CRCA4	0.796004	0.0024995	CCMS5	0.916099	0.221777
	9967501035_B	CRC0494LM	CCS1	0.62902	0.060568	CRCA4	0.798709	0.00365337	CCMS5	0.902371	0.166578
	9967501035_C	CRC0495LM	CCS1	0.919077	0.423701	CRCA4	0.958544	0.393885	CCMS1	0.860908	0.0269755
	9967501035_D	CRC0495LM	CCS1	0.859804	0.26669	CRCA3	0.902856	0.0458365	CCMS1	0.925249	0.111947
	9967501035_E	CRC0505LM	CCS3	0.871662	0.335968	CRCA5	0.7483	0.00130354	CCMS4	0.819578	0.00754058
	9967501035_F	CRC0505LM	CCS2	0.89822	0.389271	CRCA5	0.723945	0.00130354	CCMS5	0.834113	0.0170482
	9967501035_G	CRC0508LM	CCS1	0.582915	0.0211864	CRCA4	0.824846	0.00471989	CCMS4	0.903658	0.0983429
	9967501035_H	CRC0508LM	CCS1	0.625498	0.0269947	CRCA4	0.861104	0.00121152	CCMS4	0.925711	0.0472121
	9967501035_I	CRC0512LM	CCS2	0.866371	0.285837	CRCA4	0.863954	0.0127585	CCMS5	0.780107	0.00122599
	9967501035_J	CRC0512LM	CCS1	0.671213	0.0716946	CRCA4	0.753119	0.00130354	CCMS5	0.607142	0.00134092
	9967501035_K	CRC0515LM	CCS3	0.820605	0.221606	CRCA4	0.817174	0.00121152	CCMS4	0.896043	0.0573632
	9967501035_L	CRC0515LM	CCS1	0.832092	0.306445	CRCA4	0.692059	0.00130354	CCMS5	0.880027	0.0945043
	9967501037_A	CRC0539LM	CCS1	0.778252	0.147223	CRCA5	0.907209	0.0611618	CCMS5	0.903349	0.0628597
	9967501037_B	CRC0539LM	CCS1	0.740834	0.132081	CRCA4	0.76698	0.00130354	CCMS5	0.719995	0.00134092
	9967501037_C	CRC0556LM	CCS1	0.712231	0.119907	CRCA4	0.743972	0.00130354	CCMS5	0.573087	0.00134092
	9967501037_D	CRC0556LM	CCS1	0.825216	0.279598	CRCA4	0.768352	0.00130354	CCMS5	0.632467	0.00134092
	9967501037_E	CRC0559LM	CCS1	0.661984	0.0506028	CRCA4	0.786384	0.00121152	CCMS5	0.810635	0.00437041
	9967501037_F	CRC0559LM	CCS1	0.741554	0.127042	CRCA4	0.716354	0.00130354	CCMS5	0.760393	0.00122599
	9967501037_G	CRC0574LM	CCS1	0.691142	0.0765642	CRCA3	0.829554	0.00540902	CCMS6	0.836633	0.0145351
	9967501037_H	CRC0574LM	CCS3	0.846093	0.281017	CRCA4	0.911245	0.102453	CCMS5	0.833677	0.00888962
	9967501037_I	CRC0576LM	CCS1	1.09681	0.801179	CRCA4	0.959142	0.378755	CCMS5	0.885684	0.0667725
	9967501037_J	CRC0576LM	CCS3	1.07554	0.712708	CRCA4	0.954734	0.229814	CCMS1	0.968253	0.314016
	9967501037_K	CRC0598LM	CCS2	0.880172	0.339395	CRCA5	0.798812	0.00164329	CCMS4	0.881553	0.0623529
	9967501037_L	CRC0598LM	CCS3	0.814869	0.269754	CRCA5	0.743161	0.00130354	CCMS4	0.890602	0.0937152
	9967501046_A	CRC0106LM	CCS2	0.581118	0.0269947	CRCA2	0.638604	0.00130354	CCMS3	0.535602	0.00134092
	9967501046_B	CRC0106LM	CCS2	0.673023	0.0732562	CRCA2	0.666375	0.00130354	CCMS3	0.526449	0.00134092
	9967501046_C	CRC0420LM	CCS2	0.87614	0.269427	CRCA4	0.884141	0.0171341	CCMS5	0.754116	0.00134092
	9967501046_D	CRC0420LM	CCS2	1.04203	0.646017	CRCA4	0.906081	0.0678157	CCMS5	0.73957	0.00134092
	9967501046_E	CRC0422LM	CCS1	0.568639	0.0211864	CRCA3	0.901518	0.04536	CCMS4	0.85829	0.0147118
	9967501046_F	CRC0422LM	CCS1	0.642357	0.0466965	CRCA4	0.97635	0.337246	CCMS4	0.954289	0.226369
	9967501046_I	CRC0431LM	CCS1	1.07343	0.703599	CRCA5	0.957029	0.240676	CCMS1	0.960784	0.262148
	9967501046_J	CRC0431LM	CCS2	0.85776	0.256214	CRCA3	0.942553	0.16423	CCMS6	0.936497	0.14231
	9967501046_K	CRC0458LM	CCS1	0.789112	0.152542	CRCA4	0.961727	0.26579	CCMS1	0.825511	0.00404807
	9967501046_L	CRC0458LM	CCS1	0.713576	0.0732562	CRCA4	0.922786	0.0604413	CCMS1	0.806591	0.00134092
	5557641028_G	CRC0031LM	CCS2	0.917075	0.294789	CRCA2	0.955983	0.098479	CCMS2	0.963997	0.139209
	5557641028_H	CRC0031LM	CCS2	0.882924	0.240382	CRCA2	0.979796	0.205005	CCMS2	1.02053	0.462699
	5557641028_I	CRC0100LM	CCS1	0.956558	0.373584	CRCA1	0.854569	0.00208566	CCMS6	0.844296	0.00437041
	5557641028_J	CRC0100LM	CCS1	0.999638	0.389186	CRCA1	0.801458	0.00130354	CCMS6	0.922355	0.0265694
	5557641028_K	CRC0125LM	CCS2	1.07438	0.648931	CRCA2	0.878444	0.0120937	CCMS3	0.853715	0.00730375
	5557641028_L	CRC0125LM	CCS2	1.05513	0.609286	CRCA1	0.847117	0.00329911	CCMS3	0.809395	0.00161415
	5557641029_C	CRC0059LM	CCS1	0.926748	0.323001	CRCA3	0.88384	0.0127585	CCMS6	0.904407	0.0398706
	5557641029_D	CRC0059LM	CCS1	1.127	0.682964	CRCA3	1.03549	0.371251	CCMS1	1.01477	0.277415
	5557641029_E	CRC0053LM	CCS2	1.01083	0.470426	CRCA2	0.947622	0.0781223	CCMS3	1.05381	0.667669
	5557641029_H	CRC0053LM	CCS3	1.06482	0.539824	CRCA2	0.924953	0.0224378	CCMS3	0.980176	0.165982
	6898368031_A	CRC0219LM	CCS1	0.825837	0.181525	CRCA1	0.81702	0.00130354	CCMS5	0.977298	0.262148
	6898368031_B	CRC0219LM	CCS1	0.721329	0.095611	CRCA1	0.722236	0.00130354	CCMS5	0.927283	0.149498
	6898368031_C	CRC0175LM	CCS1	0.760824	0.11627	CRCA4	0.722455	0.00130354	CCMS5	0.686845	0.00134092
	6898368031_D	CRC0175LM	CCS1	0.943253	0.439137	CRCA4	0.821469	0.00208566	CCMS5	0.772706	0.00122599
	6898368031_E	CRC0178LM	CCS1	0.735652	0.127927	CRCA3	0.894266	0.0670629	CCMS5	0.857462	0.0247503
	6898368031_F	CRC0178LM	CCS1	0.635464	0.0429024	CRCA3	0.768546	0.00130354	CCMS6	0.780811	0.00200161
	6898368031_G	CRC0156LM	CCS3	0.759462	0.0799984	CRCA2	0.689936	0.00130354	CCMS3	0.558652	0.00134092
	6898368031_H	CRC0156LM	CCS3	0.778018	0.158281	CRCA2	0.733787	0.00130354	CCMS3	0.617958	0.00134092
	6898368031_I	CRC0144LM	CCS2	1.14984	0.717701	CRCA2	1.01261	0.286887	CCMS2	0.949869	0.067476
	6898368031_J	CRC0144LM	CCS2	0.983979	0.464474	CRCA2	1.00014	0.414934	CCMS2	0.894999	0.0292095
	6898368031_K	CRC0154LM	CCS1	0.902766	0.322567	CRCA3	0.802587	0.00121152	CCMS6	0.867377	0.0153302
	6898368031_L	CRC0154LM	CCS1	0.798379	0.151973	CRCA3	0.825979	0.00121152	CCMS6	0.877948	0.02142
