# Supplementary material for: Selective analysis of cancer-cell intrinsic transcriptional traits defines novel clinically relevant subtypes of colorectal cancer
Source: Nat Commun. 2017 May 31;8:15107. doi: 10.1038/ncomms15107 (PMC5499209; doi:10.1038/ncomms15107)
Supplement: Supplementary Data 6 — Correlation between PDX and CRC-LM gene expression profiles [file ncomms15107-s7.xlsx]

## Sheet: Supplentary Data 6
	Supplementary Data 6: Correlation between PDX and CRC-LM gene expression profiles. For each PDX, the best correlate among the CRC-LM dataset is shown.
	PDX	LM	Pearson's Correlation
	CRC0149LM	CRC0149LM	0.801612
	CRC0149LM	CRC0149LM	0.787245
	CRC0171LM	CRC0171LM	0.785885
	CRC0081LM	CRC0081LM	0.78264
	CRC0082LM	CRC0082LM	0.767042
	CRC0171LM	CRC0171LM	0.761825
	CRC0085LM	CRC0085LM	0.757597
	CRC0085LM	CRC0085LM	0.75136
	CRC0021LM	CRC0021LM	0.750329
	CRC0062LM	CRC0062LM	0.748015
	CRC0123LM	CRC0123LM	0.738503
	CRC0123LM	CRC0123LM	0.737769
	CRC0062LM	CRC0062LM	0.733177
	CRC0081LM	CRC0081LM	0.722675
	CRC0079LM	CRC0079LM	0.719269
	CRC0079LM	CRC0079LM	0.717896
	CRC0086LM	CRC0086LM	0.717869
	CRC0170LM	CRC0170LM	0.71568
	CRC0170LM	CRC0170LM	0.714363
	CRC0021LM	CRC0021LM	0.711058
	CRC0061LM	CRC0061LM	0.707273
	CRC0067LM	CRC0067LM	0.700751
	CRC0116LM	CRC0116LM	0.699315
	CRC0106LM	CRC0106LM	0.697921
	CRC0098LM	CRC0098LM	0.697593
	CRC0177LM	CRC0177LM	0.697344
	CRC0145LM	CRC0145LM	0.694626
	CRC0169LM	CRC0169LM	0.690403
	CRC0178LM	CRC0178LM	0.689184
	CRC0086LM	CRC0086LM	0.683467
	CRC0118LM	CRC0118LM	0.682672
	CRC0114LM	CRC0114LM	0.678915
	CRC0020LM	CRC0179LM	0.678741
	CRC0067LM	CRC0067LM	0.67845
	CRC0114LM	CRC0114LM	0.676842
	CRC0019LM	CRC0019LM	0.676586
	CRC0116LM	CRC0116LM	0.676215
	CRC0106LM	CRC0106LM	0.675237
	CRC0138LM	CRC0138LM	0.671003
	CRC0118LM	CRC0118LM	0.67091
	CRC0114LM	CRC0114LM	0.665305
	CRC0061LM	CRC0061LM	0.663526
	CRC0110LM	CRC0110LM	0.662317
	CRC0055LM	CRC0055LM	0.662303
	CRC0173LM	CRC0173LM	0.661735
	CRC0110LM	CRC0110LM	0.661501
	CRC0076LM	CRC0076LM	0.658689
	CRC0177LM	CRC0177LM	0.652652
	CRC0063LM	CRC0063LM	0.6496
	CRC0179LM	CRC0179LM	0.648288
	CRC0168LM	CRC0168LM	0.647874
	CRC0168LM	CRC0168LM	0.647448
	CRC0174LM	CRC0174LM	0.646455
	CRC0177LM	CRC0177LM	0.646025
	CRC0019LM	CRC0019LM	0.644248
	CRC0158LM	CRC0158LM	0.640401
	CRC0108LM	CRC0108LM	0.638803
	CRC0082LM	CRC0082LM	0.638242
	CRC0125LM	CRC0125LM	0.637889
	CRC0174LM	CRC0174LM	0.636458
	CRC0125LM	CRC0125LM	0.636432
	CRC0076LM	CRC0076LM	0.635804
	CRC0120LM	CRC0120LM	0.634634
	CRC0027LM	CRC0027LM	0.632979
	CRC0178LM	CRC0178LM	0.631854
	CRC0115LM	CRC0115LM	0.630783
	CRC0064LM	CRC0064LM	0.629995
	CRC0117LM	CRC0117LM	0.628546
	CRC0131LM	CRC0131LM	0.62746
	CRC0112LM	CRC0112LM	0.62728
	CRC0135LM	CRC0135LM	0.626937
	CRC0063LM	CRC0063LM	0.626269
	CRC0125LM	CRC0125LM	0.622913
	CRC0115LM	CRC0115LM	0.622201
	CRC0143LM	CRC0143LM	0.62215
	CRC0108LM	CRC0108LM	0.622109
	CRC0112LM	CRC0112LM	0.620169
	CRC0158LM	CRC0158LM	0.619551
	CRC0032LM	CRC0032LM	0.616032
	CRC0166LM	CRC0166LM	0.615893
	CRC0127LM	CRC0127LM	0.614428
	CRC0027LM	CRC0027LM	0.608472
	CRC0072LM	CRC0072LM	0.608093
	CRC0145LM	CRC0145LM	0.607243
	CRC0069LM	CRC0069LM	0.606614
	CRC0072LM	CRC0072LM	0.604302
	CRC0119LM	CRC0119LM	0.602486
	CRC0121LM	CRC0121LM	0.601881
	CRC0124LM	CRC0124LM	0.601619
	CRC0029LM	CRC0029LM	0.601568
	CRC0098LM	CRC0098LM	0.601378
	CRC0117LM	CRC0117LM	0.600706
	CRC0143LM	CRC0143LM	0.600466
	CRC0169LM	CRC0169LM	0.599704
	CRC0059LM	CRC0059LM	0.592618
	CRC0056LM	CRC0056LM	0.592535
	CRC0051LM	CRC0051LM	0.588488
	CRC0135LM	CRC0135LM	0.582252
	CRC0126LM	CRC0126LM	0.580877
	CRC0099LM	CRC0099LM	0.580414
	CRC0126LM	CRC0126LM	0.576364
	CRC0055LM	CRC0055LM	0.575553
	CRC0100LM	CRC0100LM	0.575028
	CRC0059LM	CRC0059LM	0.573303
	CRC0121LM	CRC0121LM	0.572526
	CRC0059LM	CRC0059LM	0.568965
	CRC0099LM	CRC0099LM	0.56876
	CRC0057LM	CRC0057LM	0.568156
	CRC0173LM	CRC0173LM	0.56626
	CRC0119LM	CRC0119LM	0.566124
	CRC0100LM	CRC0100LM	0.562913
	CRC0138LM	CRC0138LM	0.558629
	CRC0125LM	CRC0125LM	0.558583
	CRC0056LM	CRC0056LM	0.556377
	CRC0162LM	CRC0162LM	0.551453
	CRC0014LM	CRC0014LM	0.551427
	CRC0146LM	CRC0146LM	0.551097
	CRC0141LM	CRC0141LM	0.548042
	CRC0154LM	CRC0154LM	0.542141
	CRC0064LM	CRC0064LM	0.541948
	CRC0100LM	CRC0100LM	0.540692
	CRC0104LM	CRC0104LM	0.540538
	CRC0127LM	CRC0127LM	0.539821
	CRC0147LM	CRC0147LM	0.539264
	CRC0166LM	CRC0166LM	0.53923
	CRC0057LM	CRC0057LM	0.539097
	CRC0120LM	CRC0120LM	0.537536
	CRC0104LM	CRC0104LM	0.536837
	CRC0060LM	CRC0060LM	0.536787
	CRC0051LM	CRC0051LM	0.535305
	CRC0131LM	CRC0131LM	0.535107
	CRC0162LM	CRC0162LM	0.534635
	CRC0165LM	CRC0165LM	0.534238
	CRC0100LM	CRC0100LM	0.532997
	CRC0070LM	CRC0070LM	0.531814
	CRC0105LM	CRC0105LM	0.531636
	CRC0101LM	CRC0101LM	0.531411
	CRC0165LM	CRC0165LM	0.529294
	CRC0103LM	CRC0103LM	0.526877
	CRC0105LM	CRC0105LM	0.524285
	CRC0095LM	CRC0095LM	0.523415
	CRC0069LM	CRC0069LM	0.520352
	CRC0140LM	CRC0140LM	0.51828
	CRC0101LM	CRC0101LM	0.517547
	CRC0022LM	CRC0022LM	0.517191
	CRC0077LM	CRC0077LM	0.514969
	CRC0073LM	CRC0073LM	0.514469
	CRC0151LM	CRC0151LM	0.514031
	CRC0054LM	CRC0054LM	0.511965
	CRC0059LM	CRC0059LM	0.510731
	CRC0153LM	CRC0153LM	0.507705
	CRC0140LM	CRC0140LM	0.507632
	CRC0054LM	CRC0054LM	0.507523
	CRC0154LM	CRC0154LM	0.503219
	CRC0079LM	CRC0058LM	0.501123
	CRC0077LM	CRC0077LM	0.499338
	CRC0130LM	CRC0130LM	0.499106
	CRC0156LM	CRC0156LM	0.496746
	CRC0130LM	CRC0130LM	0.496358
	CRC0073LM	CRC0073LM	0.494896
	CRC0032LM	CRC0032LM	0.491667
	CRC0112LM	CRC0080LM	0.490857
	CRC0029LM	CRC0029LM	0.489887
	CRC0124LM	CRC0124LM	0.48671
	CRC0144LM	CRC0144LM	0.486084
	CRC0066LM	CRC0066LM	0.4805
	CRC0112LM	CRC0080LM	0.479925
	CRC0146LM	CRC0146LM	0.478488
	CRC0094LM	CRC0094LM	0.471468
	CRC0022LM	CRC0022LM	0.468453
	CRC0136LM	CRC0136LM	0.468011
	CRC0014LM	CRC0014LM	0.467371
	CRC0094LM	CRC0094LM	0.462936
	CRC0053LM	CRC0060LM	0.462853
	CRC0053LM	CRC0053LM	0.459987
	CRC0155LM	CRC0155LM	0.459042
	CRC0053LM	CRC0053LM	0.454921
	CRC0103LM	CRC0103LM	0.453956
	CRC0128LM	CRC0128LM	0.452286
	CRC0079LM	CRC0058LM	0.449447
	CRC0136LM	CRC0136LM	0.447675
	CRC0082LM	CRC0050LM	0.444451
	CRC0082LM	CRC0050LM	0.442893
	CRC0069LM	CRC0102LM	0.441191
	CRC0096LM	CRC0096LM	0.434762
	CRC0155LM	CRC0155LM	0.433659
	CRC0156LM	CRC0156LM	0.43293
	CRC0030LM	CRC0030LM	0.431138
	CRC0150LM	CRC0150LM	0.428796
	CRC0135LM	CRC0128LM	0.42831
	CRC0028LM	CRC0028LM	0.428029
	CRC0030LM	CRC0030LM	0.424226
	CRC0069LM	CRC0102LM	0.423233
	CRC0137LM	CRC0137LM	0.420037
	CRC0053LM	CRC0053LM	0.416042
	CRC0147LM	CRC0147LM	0.406157
	CRC0144LM	CRC0144LM	0.40482
	CRC0095LM	CRC0095LM	0.403355
	CRC0015LM	CRC0024LM	0.402918
	CRC0028LM	CRC0028LM	0.401255
	CRC0141LM	CRC0141LM	0.400385
	CRC0133LM	CRC0133LM	0.400368
	CRC0053LM	CRC0053LM	0.390468
	CRC0096LM	CRC0096LM	0.388831
	CRC0133LM	CRC0133LM	0.385138
	CRC0085LM	CRC0031LM	0.381561
	CRC0137LM	CRC0137LM	0.377184
	CRC0163LM	CRC0025LM	0.375476
	CRC0097LM	CRC0097LM	0.371015
	CRC0098LM	CRC0065LM	0.369609
	CRC0070LM	CRC0070LM	0.368355
	CRC0071LM	CRC0071LM	0.367429
	CRC0078LM	CRC0078LM	0.364841
	CRC0085LM	CRC0031LM	0.357933
	CRC0063LM	CRC0109LM	0.354424
	CRC0150LM	CRC0150LM	0.354119
	CRC0066LM	CRC0066LM	0.352247
	CRC0160LM	CRC0160LM	0.347397
	CRC0129LM	CRC0129LM	0.345037
	CRC0085LM	CRC0031LM	0.344808
	CRC0134LM	CRC0134LM	0.335613
	CRC0098LM	CRC0065LM	0.333385
	CRC0144LM	CRC0160LM	0.330736
	CRC0010LM	CRC0078LM	0.328464
	CRC0134LM	CRC0134LM	0.325438
	CRC0063LM	CRC0109LM	0.32539
	CRC0139LM	CRC0139LM	0.315772
	CRC0071LM	CRC0071LM	0.315745
	CRC0161LM	CRC0161LM	0.314291
	CRC0083LM	CRC0129LM	0.312868
	CRC0013LM	CRC0025LM	0.30758
	CRC0139LM	CRC0139LM	0.306632
	CRC0097LM	CRC0097LM	0.306428
	CRC0113LM	CRC0113LM	0.297074
	CRC0145LM	CRC0031LM	0.292016
	CRC0113LM	CRC0113LM	0.28886
	CRC0161LM	CRC0161LM	0.271587
	CRC0161LM	CRC0153LM	0.261886
	CRC0054LM	CRC0018LM	0.202114
	CRC0054LM	CRC0018LM	0.197371
