# Supplementary material for: Selective analysis of cancer-cell intrinsic transcriptional traits defines novel clinically relevant subtypes of colorectal cancer
Source: Nat Commun. 2017 May 31;8:15107. doi: 10.1038/ncomms15107 (PMC5499209; doi:10.1038/ncomms15107)
Supplement: Supplementary Data 7 — Identification of CRC subtypes in the PDX dataset and NTP-based CRIS classification [file ncomms15107-s8.xlsx]

## Sheet: Supplementary Data 7
	Supplementary Data 7: Identification of CRC subtypes in the PDX dataset and NTP-based CRIS classification. NMF class assignement for K5 sample clustering and corresponding NTP-based CRIS classification. For class assignment by NTP, FDR < 0.2 was considered significant.
	Sample Barcode	Patient ID	NMF analysis - cluster ID	NTP analysis - CRIS assignment	NTP analysis - distance to Template	NTP analysis - BH.FDR
	5688887025_G	CRC0109LM	1	CRISA	0.844433	0.000568162
	9031292011_B	CRC0344LM	1	CRISA	0.896209	0.000568162
	9031292068_H	CRC0332LM	1	CRISA	0.850269	0.000568162
	9031292068_L	CRC0318LM	1	CRISA	0.86053	0.000568162
	5557641028_K	CRC0125LM	1	CRISA	0.657867	0.00058511
	5557641028_L	CRC0125LM	1	CRISA	0.645464	0.00058511
	5688887010_H	CRC0094LM	1	CRISA	0.817911	0.00058511
	5688887025_E	CRC0077LM	1	CRISA	0.45873	0.00058511
	5688887025_F	CRC0077LM	1	CRISA	0.494637	0.00058511
	5688887031_I	CRC0123LM	1	CRISA	0.536035	0.00058511
	5688887031_J	CRC0123LM	1	CRISA	0.541216	0.00058511
	5753677162_I	CRC0125LM	1	CRISA	0.585818	0.00058511
	5753677162_J	CRC0125LM	1	CRISA	0.552721	0.00058511
	5753685002_E	CRC0199LM	1	CRISA	0.56067	0.00058511
	5753685002_F	CRC0199LM	1	CRISA	0.630916	0.00058511
	6898368004_C	CRC0170LM	1	CRISA	0.583378	0.00058511
	6898368004_D	CRC0170LM	1	CRISA	0.620186	0.00058511
	6898368004_J	CRC0127LM	1	CRISA	0.834223	0.00058511
	6898368007_E	CRC0231LM	1	CRISA	0.473906	0.00058511
	6898368007_F	CRC0231LM	1	CRISA	0.496447	0.00058511
	6898368007_G	CRC0261LM	1	CRISA	0.859972	0.00058511
	6898368019_A	CRC0051LM	1	CRISA	0.874777	0.00058511
	6898368019_K	CRC0050LM	1	CRISA	0.724554	0.00058511
	6898368019_L	CRC0050LM	1	CRISA	0.724479	0.00058511
	6898368031_G	CRC0156LM	1	CRISA	0.58178	0.00058511
	6898368031_H	CRC0156LM	1	CRISA	0.576341	0.00058511
	6898368034_I	CRC0168LM	1	CRISA	0.604237	0.00058511
	6898368034_J	CRC0168LM	1	CRISA	0.605792	0.00058511
	6898368040_K	CRC0135LM	1	CRISA	0.741699	0.00058511
	6898368051_A	CRC0158LM	1	CRISA	0.707971	0.00058511
	6898368051_B	CRC0158LM	1	CRISA	0.756379	0.00058511
	6898368051_E	CRC0184LM	1	CRISA	0.537126	0.00058511
	6898368051_F	CRC0184LM	1	CRISA	0.519217	0.00058511
	6898368051_K	CRC0055LM	1	CRISA	0.701531	0.00058511
	6898368051_L	CRC0055LM	1	CRISA	0.701106	0.00058511
	7196780056_G	CRC0171LM	1	CRISA	0.765476	0.00058511
	7196780056_H	CRC0171LM	1	CRISA	0.786518	0.00058511
	7196780056_I	CRC0196LM	1	CRISA	0.764768	0.00058511
	7196780098_C	CRC0025LM	1	CRISA	0.728555	0.00058511
	7196780098_D	CRC0025LM	1	CRISA	0.727508	0.00058511
	8803828035_A	CRC0292LM	1	CRISA	0.818897	0.00058511
	8803828035_B	CRC0292LM	1	CRISA	0.805207	0.00058511
	8803828058_A	CRC0310LM	1	CRISA	0.835545	0.00058511
	8803828058_E	CRC0349LM	1	CRISA	0.446397	0.00058511
	8803828058_F	CRC0349LM	1	CRISA	0.469523	0.00058511
	8803828062_E	CRC0079LM	1	CRISA	0.561388	0.00058511
	8803828062_F	CRC0079LM	1	CRISA	0.539342	0.00058511
	8803828062_G	CRC0082LM	1	CRISA	0.370053	0.00058511
	8803828062_H	CRC0082LM	1	CRISA	0.397597	0.00058511
	8803828062_I	CRC0173LM	1	CRISA	0.828915	0.00058511
	8803828062_K	CRC0277LM	1	CRISA	0.370824	0.00058511
	8803828062_L	CRC0277LM	1	CRISA	0.380733	0.00058511
	8981245029_E	CRC0323LM	1	CRISA	0.506797	0.00058511
	8981245029_F	CRC0323LM	1	CRISA	0.506456	0.00058511
	8981245029_K	CRC0382LM	1	CRISA	0.374921	0.00058511
	8981245029_L	CRC0382LM	1	CRISA	0.424054	0.00058511
	9023874083_A	CRC0324LM	1	CRISA	0.520168	0.00058511
	9023874083_B	CRC0324LM	1	CRISA	0.545089	0.00058511
	9023874083_I	CRC0377LM	1	CRISA	0.748042	0.00058511
	9023874083_J	CRC0377LM	1	CRISA	0.624038	0.00058511
	9031292002_G	CRC0399LM	1	CRISA	0.825484	0.00058511
	9031292002_H	CRC0399LM	1	CRISA	0.789074	0.00058511
	9031292011_A	CRC0344LM	1	CRISA	0.855756	0.00058511
	9031292011_C	CRC0348LM	1	CRISA	0.837075	0.00058511
	9031292011_D	CRC0348LM	1	CRISA	0.826429	0.00058511
	9031292011_E	CRC0354LM	1	CRISA	0.604351	0.00058511
	9031292011_F	CRC0354LM	1	CRISA	0.620841	0.00058511
	9031292068_D	CRC0329LM	1	CRISA	0.767743	0.00058511
	9031292068_E	CRC0330LM	1	CRISA	0.768132	0.00058511
	9031292068_K	CRC0318LM	1	CRISA	0.832899	0.00058511
	9031292069_A	CRC0024LM	1	CRISA	0.607317	0.00058511
	9031292069_I	CRC0128LM	1	CRISA	0.578097	0.00058511
	9031292069_J	CRC0128LM	1	CRISA	0.542339	0.00058511
	9967453113_G	CRC0488LM	1	CRISA	0.69837	0.00058511
	9967501046_A	CRC0106LM	1	CRISA	0.512263	0.00058511
	9967501046_B	CRC0106LM	1	CRISA	0.524456	0.00058511
	5688887010_G	CRC0094LM	1	CRISA	0.874322	0.00107973
	6898368004_I	CRC0127LM	1	CRISA	0.869771	0.00107973
	7196780065_B	CRC0063LM	1	CRISA	0.858108	0.00107973
	6898368019_G	CRC0229LM	1	CRISA	0.878622	0.00158025
	6898368035_K	CRC0343LM	1	CRISA	0.859068	0.00327318
	7196780065_A	CRC0063LM	1	CRISA	0.904613	0.0260943
	6898368007_H	CRC0261LM	1	CRISA	0.956531	0.0357888
	9967501012_F	CRC0527LM	1	CRISA	0.930945	0.0642213
	5688887025_H	CRC0109LM	1	CRISA	0.991974	0.385035
	8803828058_D	CRC0343LM	1	CRISA	0.946898	0.690104
	9967501012_E	CRC0527LM	1	CRISA	1.04699	0.88394
	5688887010_L	CRC0076LM	2	CRISA	0.868184	0.00058511
	6898368019_B	CRC0051LM	2	CRISA	0.81408	0.00058511
	7927520043_I	CRC0129LM	2	CRISA	0.851776	0.00158025
	6898368004_A	CRC0064LM	3	CRISA	0.754356	0.00058511
	7196780035_D	CRC0118LM	3	CRISA	0.613945	0.00058511
	7196780056_J	CRC0196LM	3	CRISA	0.829256	0.00058511
	7927520043_E	CRC0058LM	3	CRISA	0.610882	0.00058511
	7927520043_F	CRC0058LM	3	CRISA	0.549451	0.00058511
	5688887008_C	CRC0126LM	3	CRISA	0.921854	0.0114017
	5688887025_J	CRC0021LM	3	CRISA	0.883668	0.0235113
	5688887008_D	CRC0126LM	3	CRISA	0.962242	0.238245
	8803828041_E	CRC0265LM	5	CRISA	0.949133	0.0681283
	5688887010_F	CRC0133LM	5	CRISA	1.00306	0.36882
	7927520027_K	CRC0153LM	2	CRISB	0.962129	0.0800704
	7196780065_L	CRC0027LM	2	CRISB	0.959944	0.090799
	5753685002_C	CRC0186LM	3	CRISB	0.845737	0.000568162
	9031292069_K	CRC0291LM	3	CRISB	0.870908	0.000568162
	5557641028_I	CRC0100LM	3	CRISB	0.62535	0.00058511
	5557641028_J	CRC0100LM	3	CRISB	0.686199	0.00058511
	5688887008_K	CRC0072LM	3	CRISB	0.763719	0.00058511
	5688887008_L	CRC0072LM	3	CRISB	0.782032	0.00058511
	5688887009_A	CRC0100LM	3	CRISB	0.626513	0.00058511
	5688887009_B	CRC0100LM	3	CRISB	0.628766	0.00058511
	5688887025_C	CRC0086LM	3	CRISB	0.591508	0.00058511
	5688887025_D	CRC0086LM	3	CRISB	0.592511	0.00058511
	5688887025_I	CRC0021LM	3	CRISB	0.790542	0.00058511
	5688887031_C	CRC0138LM	3	CRISB	0.655164	0.00058511
	5688887031_D	CRC0138LM	3	CRISB	0.662346	0.00058511
	5753677162_B	CRC0069LM	3	CRISB	0.857377	0.00058511
	5753677162_G	CRC0061LM	3	CRISB	0.759363	0.00058511
	5753677162_H	CRC0061LM	3	CRISB	0.783341	0.00058511
	5753677162_K	CRC0062LM	3	CRISB	0.670154	0.00058511
	5753677162_L	CRC0062LM	3	CRISB	0.613009	0.00058511
	5753685002_B	CRC0185LM	3	CRISB	0.740629	0.00058511
	5753685002_D	CRC0186LM	3	CRISB	0.647726	0.00058511
	5753685002_J	CRC0254LM	3	CRISB	0.776364	0.00058511
	6898368004_B	CRC0064LM	3	CRISB	0.730775	0.00058511
	6898368004_G	CRC0110LM	3	CRISB	0.735212	0.00058511
	6898368004_H	CRC0110LM	3	CRISB	0.686204	0.00058511
	6898368009_C	CRC0152LM	3	CRISB	0.731447	0.00058511
	6898368009_D	CRC0152LM	3	CRISB	0.668856	0.00058511
	6898368034_A	CRC0246LM	3	CRISB	0.814887	0.00058511
	6898368034_B	CRC0246LM	3	CRISB	0.779989	0.00058511
	6898368034_F	CRC0161LM	3	CRISB	0.824726	0.00058511
	6898368040_G	CRC0314LM	3	CRISB	0.602238	0.00058511
	6898368051_G	CRC0141LM	3	CRISB	0.672028	0.00058511
	7196780028_L	CRC0216LM	3	CRISB	0.753099	0.00058511
	7196780035_A	CRC0067LM	3	CRISB	0.736614	0.00058511
	7196780035_B	CRC0067LM	3	CRISB	0.722618	0.00058511
	7196780035_C	CRC0118LM	3	CRISB	0.64965	0.00058511
	7196780035_I	CRC0150LM	3	CRISB	0.833131	0.00058511
	7196780056_C	CRC0117LM	3	CRISB	0.678407	0.00058511
	7196780056_D	CRC0117LM	3	CRISB	0.757102	0.00058511
	7927520027_E	CRC0237LM	3	CRISB	0.825627	0.00058511
	7927520027_F	CRC0237LM	3	CRISB	0.777635	0.00058511
	7927520027_G	CRC0097LM	3	CRISB	0.786244	0.00058511
	7935440035_E	CRC0019LM	3	CRISB	0.844682	0.00058511
	7935440035_F	CRC0019LM	3	CRISB	0.774485	0.00058511
	7935440035_I	CRC0068LM	3	CRISB	0.710408	0.00058511
	7935440035_J	CRC0068LM	3	CRISB	0.809776	0.00058511
	8803801059_E	CRC0480LM	3	CRISB	0.652584	0.00058511
	8803801059_F	CRC0480LM	3	CRISB	0.662458	0.00058511
	8803828041_H	CRC0162LM	3	CRISB	0.768495	0.00058511
	8803828060_J	CRC0188LM	3	CRISB	0.63796	0.00058511
	8803828062_D	CRC0022LM	3	CRISB	0.797466	0.00058511
	9031292069_G	CRC0198LM	3	CRISB	0.813658	0.00058511
	9031292069_H	CRC0198LM	3	CRISB	0.696147	0.00058511
	9967453113_B	CRC0465LM	3	CRISB	0.802114	0.00058511
	9967453113_C	CRC0475LM	3	CRISB	0.709946	0.00058511
	9967453113_D	CRC0475LM	3	CRISB	0.780748	0.00058511
	6898368034_E	CRC0161LM	3	CRISB	0.8659	0.00107973
	5688887009_K	CRC0120LM	3	CRISB	0.882364	0.00158025
	7927520027_H	CRC0097LM	3	CRISB	0.909522	0.00233455
	8803828041_G	CRC0162LM	3	CRISB	0.901761	0.00281085
	8803828041_F	CRC0265LM	3	CRISB	0.84905	0.00304748
	8803828062_A	CRC0262LM	3	CRISB	0.887149	0.00327318
	9031292011_K	CRC0371LM	3	CRISB	0.885715	0.00521101
	9031292011_L	CRC0371LM	3	CRISB	0.906156	0.0109553
	8803828041_K	CRC0176LM	3	CRISB	0.8798	0.011845
	8803828062_B	CRC0262LM	3	CRISB	0.907228	0.0179505
	8803828041_L	CRC0176LM	3	CRISB	0.903496	0.0248087
	6898368009_J	CRC0099LM	3	CRISB	0.943541	0.0409629
	5688887009_L	CRC0120LM	3	CRISB	0.941539	0.0495574
	9031292069_L	CRC0291LM	3	CRISB	0.995144	0.180267
	8803828060_I	CRC0188LM	3	CRISB	0.965361	0.361572
	9967453113_A	CRC0465LM	3	CRISB	0.969678	0.36894
	8803828062_C	CRC0022LM	4	CRISB	0.877818	0.000568162
	6898368007_I	CRC0202LM	4	CRISB	0.953747	0.0136826
	5688887008_A	CRC0145LM	5	CRISB	0.814311	0.00058511
	9967501046_I	CRC0431LM	5	CRISB	0.941188	0.0950579
	7196780065_J	CRC0028LM	1	CRISC	0.957044	0.280205
	5688887008_F	CRC0096LM	2	CRISC	0.877224	0.000568162
	5688887009_E	CRC0124LM	2	CRISC	0.850555	0.000568162
	7196780065_H	CRC0134LM	2	CRISC	0.83143	0.000568162
	8803801059_J	CRC0065LM	2	CRISC	0.806884	0.000568162
	8981245029_I	CRC0378LM	2	CRISC	0.795013	0.000568162
	9031292069_E	CRC0029LM	2	CRISC	0.825248	0.000568162
	9967501046_C	CRC0420LM	2	CRISC	0.854265	0.000568162
	5557641029_C	CRC0059LM	2	CRISC	0.703379	0.00058511
	5557641029_D	CRC0059LM	2	CRISC	0.757117	0.00058511
	5688887008_G	CRC0098LM	2	CRISC	0.800772	0.00058511
	5688887008_H	CRC0098LM	2	CRISC	0.742897	0.00058511
	5688887009_F	CRC0124LM	2	CRISC	0.805927	0.00058511
	5688887009_G	CRC0146LM	2	CRISC	0.818954	0.00058511
	5688887009_H	CRC0146LM	2	CRISC	0.820737	0.00058511
	5688887010_A	CRC0057LM	2	CRISC	0.847906	0.00058511
	5688887010_B	CRC0057LM	2	CRISC	0.825142	0.00058511
	5688887010_C	CRC0116LM	2	CRISC	0.694838	0.00058511
	5688887010_D	CRC0116LM	2	CRISC	0.727708	0.00058511
	5688887010_K	CRC0076LM	2	CRISC	0.7876	0.00058511
	5753677155_A	CRC0252LM	2	CRISC	0.717921	0.00058511
	5753677155_B	CRC0252LM	2	CRISC	0.691668	0.00058511
	5753677155_C	CRC0115LM	2	CRISC	0.851714	0.00058511
	5753677155_D	CRC0115LM	2	CRISC	0.774332	0.00058511
	5753677155_E	CRC0179LM	2	CRISC	0.660714	0.00058511
	5753677155_F	CRC0179LM	2	CRISC	0.760105	0.00058511
	5753677155_G	CRC0243LM	2	CRISC	0.801845	0.00058511
	5753677155_H	CRC0243LM	2	CRISC	0.759861	0.00058511
	5753677155_I	CRC0159LM	2	CRISC	0.800104	0.00058511
	5753677155_L	CRC0204LM	2	CRISC	0.782895	0.00058511
	5753677162_C	CRC0066LM	2	CRISC	0.775062	0.00058511
	5753677162_D	CRC0066LM	2	CRISC	0.862746	0.00058511
	5753677162_E	CRC0059LM	2	CRISC	0.756979	0.00058511
	5753677162_F	CRC0059LM	2	CRISC	0.715428	0.00058511
	5753685002_K	CRC0190LM	2	CRISC	0.784469	0.00058511
	5753685002_L	CRC0190LM	2	CRISC	0.750528	0.00058511
	6898368004_E	CRC0103LM	2	CRISC	0.733588	0.00058511
	6898368004_F	CRC0103LM	2	CRISC	0.718879	0.00058511
	6898368009_A	CRC0136LM	2	CRISC	0.608981	0.00058511
	6898368009_B	CRC0136LM	2	CRISC	0.611451	0.00058511
	6898368009_K	CRC0078LM	2	CRISC	0.677554	0.00058511
	6898368009_L	CRC0078LM	2	CRISC	0.801243	0.00058511
	6898368031_B	CRC0219LM	2	CRISC	0.793082	0.00058511
	6898368031_E	CRC0178LM	2	CRISC	0.684788	0.00058511
	6898368031_F	CRC0178LM	2	CRISC	0.676825	0.00058511
	6898368034_D	CRC0054LM	2	CRISC	0.766671	0.00058511
	6898368035_D	CRC0306LM	2	CRISC	0.756862	0.00058511
	6898368035_G	CRC0321LM	2	CRISC	0.517177	0.00058511
	6898368035_H	CRC0321LM	2	CRISC	0.609657	0.00058511
	6898368040_A	CRC0219LM	2	CRISC	0.830292	0.00058511
	6898368040_E	CRC0330LM	2	CRISC	0.823727	0.00058511
	7196780028_A	CRC0113LM	2	CRISC	0.731151	0.00058511
	7196780028_B	CRC0113LM	2	CRISC	0.738062	0.00058511
	7196780028_G	CRC0101LM	2	CRISC	0.719711	0.00058511
	7196780028_H	CRC0101LM	2	CRISC	0.789262	0.00058511
	7196780028_I	CRC0131LM	2	CRISC	0.704715	0.00058511
	7196780028_J	CRC0131LM	2	CRISC	0.735522	0.00058511
	7196780028_K	CRC0216LM	2	CRISC	0.768546	0.00058511
	7196780035_K	CRC0174LM	2	CRISC	0.760814	0.00058511
	7196780035_L	CRC0174LM	2	CRISC	0.779015	0.00058511
	7196780098_K	CRC0204LM	2	CRISC	0.796518	0.00058511
	7196780098_L	CRC0159LM	2	CRISC	0.745606	0.00058511
	7927520043_C	CRC0307LM	2	CRISC	0.726595	0.00058511
	7927520043_D	CRC0307LM	2	CRISC	0.787011	0.00058511
	7927520043_K	CRC0108LM	2	CRISC	0.720908	0.00058511
	7927520043_L	CRC0108LM	2	CRISC	0.78461	0.00058511
	7935440035_H	CRC0167LM	2	CRISC	0.750977	0.00058511
	7935440035_K	CRC0166LM	2	CRISC	0.790894	0.00058511
	7935440035_L	CRC0166LM	2	CRISC	0.678764	0.00058511
	8803801059_C	CRC0456LM	2	CRISC	0.789427	0.00058511
	8803801059_D	CRC0456LM	2	CRISC	0.745457	0.00058511
	8803801059_I	CRC0065LM	2	CRISC	0.762824	0.00058511
	8803828035_C	CRC0257LM	2	CRISC	0.714248	0.00058511
	8803828035_D	CRC0257LM	2	CRISC	0.651937	0.00058511
	8803828035_E	CRC0306LM	2	CRISC	0.840555	0.00058511
	8803828035_F	CRC0306LM	2	CRISC	0.740482	0.00058511
	8803828041_I	CRC0157LM	2	CRISC	0.747182	0.00058511
	8803828041_J	CRC0157LM	2	CRISC	0.755931	0.00058511
	8981245029_J	CRC0378LM	2	CRISC	0.715301	0.00058511
	8981245030_A	CRC0404LM	2	CRISC	0.77116	0.00058511
	8981245030_D	CRC0416LM	2	CRISC	0.690711	0.00058511
	8981245030_G	CRC0435LM	2	CRISC	0.819398	0.00058511
	8981245030_H	CRC0435LM	2	CRISC	0.798044	0.00058511
	8981245030_L	CRC0441LM	2	CRISC	0.77456	0.00058511
	9023874083_C	CRC0327LM	2	CRISC	0.717174	0.00058511
	9023874083_D	CRC0327LM	2	CRISC	0.685172	0.00058511
	9031292002_B	CRC0322LM	2	CRISC	0.753795	0.00058511
	9031292011_G	CRC0356LM	2	CRISC	0.715485	0.00058511
	9031292011_H	CRC0356LM	2	CRISC	0.785826	0.00058511
	9031292011_I	CRC0370LM	2	CRISC	0.783118	0.00058511
	9031292011_J	CRC0370LM	2	CRISC	0.770448	0.00058511
	9031292068_G	CRC0332LM	2	CRISC	0.773836	0.00058511
	9031292069_C	CRC0321LM	2	CRISC	0.533476	0.00058511
	9031292069_D	CRC0321LM	2	CRISC	0.638031	0.00058511
	9031292069_F	CRC0029LM	2	CRISC	0.725155	0.00058511
	9967453113_E	CRC0477LM	2	CRISC	0.759696	0.00058511
	9967453113_H	CRC0488LM	2	CRISC	0.774206	0.00058511
	9967453113_K	CRC0493LM	2	CRISC	0.8271	0.00058511
	9967453113_L	CRC0493LM	2	CRISC	0.790263	0.00058511
	9967501012_A	CRC0516LM	2	CRISC	0.754332	0.00058511
	9967501012_B	CRC0516LM	2	CRISC	0.676528	0.00058511
	9967501012_G	CRC0529LM	2	CRISC	0.641732	0.00058511
	9967501012_H	CRC0529LM	2	CRISC	0.702361	0.00058511
	9967501035_C	CRC0495LM	2	CRISC	0.753631	0.00058511
	9967501035_D	CRC0495LM	2	CRISC	0.718138	0.00058511
	9967501035_G	CRC0508LM	2	CRISC	0.760614	0.00058511
	9967501035_H	CRC0508LM	2	CRISC	0.793278	0.00058511
	9967501037_E	CRC0559LM	2	CRISC	0.6932	0.00058511
	9967501037_F	CRC0559LM	2	CRISC	0.830834	0.00058511
	9967501037_G	CRC0574LM	2	CRISC	0.600239	0.00058511
	9967501037_H	CRC0574LM	2	CRISC	0.681103	0.00058511
	9967501046_E	CRC0422LM	2	CRISC	0.771262	0.00058511
	9967501046_F	CRC0422LM	2	CRISC	0.813508	0.00058511
	5688887008_E	CRC0096LM	2	CRISC	0.899127	0.00107973
	6898368031_A	CRC0219LM	2	CRISC	0.88335	0.00107973
	7927520027_D	CRC0362LM	2	CRISC	0.897912	0.00107973
	5688887025_K	CRC0014LM	2	CRISC	0.828183	0.00158025
	8981245030_F	CRC0419LM	2	CRISC	0.829673	0.00158025
	8981245030_B	CRC0404LM	2	CRISC	0.856643	0.00208566
	5688887025_B	CRC0056LM	2	CRISC	0.893876	0.00257449
	5753685002_H	CRC0147LM	2	CRISC	0.892191	0.00257449
	7927520027_L	CRC0153LM	2	CRISC	0.899282	0.00257449
	9031292002_A	CRC0322LM	2	CRISC	0.884272	0.00281085
	9967453113_J	CRC0490LM	2	CRISC	0.840635	0.00448821
	8981245030_K	CRC0441LM	2	CRISC	0.845562	0.00472611
	6898368035_A	CRC0303LM	2	CRISC	0.878385	0.00807202
	8803828035_J	CRC0303LM	2	CRISC	0.867842	0.0100051
	5688887025_A	CRC0056LM	2	CRISC	0.90284	0.0114017
	8803828035_G	CRC0264LM	2	CRISC	0.906984	0.0122996
	8803801059_A	CRC0442LM	2	CRISC	0.858462	0.0148482
	7196780065_D	CRC0221LM	2	CRISC	0.916607	0.0173414
	7196780065_C	CRC0221LM	2	CRISC	0.91726	0.0205016
	9967501046_D	CRC0420LM	2	CRISC	0.920232	0.0392193
	7196780098_A	CRC0071LM	2	CRISC	0.920604	0.0561294
	9967501046_J	CRC0431LM	2	CRISC	0.936772	0.0743243
	5688887025_L	CRC0014LM	2	CRISC	0.953157	0.0750566
	8803828060_E	CRC0297LM	2	CRISC	0.943174	0.0928358
	9967501046_L	CRC0458LM	2	CRISC	0.956671	0.0992625
	8803828035_H	CRC0264LM	2	CRISC	0.955017	0.152371
	9031292002_I	CRC0276LM	2	CRISC	0.94099	0.1921
	7196780065_I	CRC0028LM	2	CRISC	0.966027	0.218274
	8803828060_F	CRC0297LM	2	CRISC	0.947798	0.225665
	7196780056_A	CRC0104LM	2	CRISC	1.00138	0.328782
	7196780056_B	CRC0104LM	2	CRISC	0.995092	0.337706
	6898368035_B	CRC0303LM	2	CRISC	0.975973	0.494588
	9031292002_J	CRC0276LM	2	CRISC	0.963273	0.525093
	9967501046_K	CRC0458LM	2	CRISC	1.01576	0.659921
	9031292020_D	CRC0394LM	2	CRISC	1.04542	0.810787
	8803828035_I	CRC0303LM	2	CRISC	1.05812	0.972605
	5753685002_G	CRC0147LM	3	CRISC	0.835851	0.000568162
	9031292068_F	CRC0330LM	3	CRISC	0.849661	0.000823835
	7196780098_B	CRC0071LM	3	CRISC	0.897898	0.00107973
	6898368009_I	CRC0099LM	3	CRISC	0.900537	0.0127521
	7927520043_J	CRC0129LM	3	CRISC	0.96854	0.509369
	7196780065_G	CRC0134LM	5	CRISC	0.92519	0.0175183
	7196780098_E	CRC0080LM	5	CRISC	0.931264	0.0368606
	7196780098_F	CRC0080LM	5	CRISC	0.936153	0.0501287
	9967453113_I	CRC0490LM	5	CRISC	0.995847	0.461044
	5753685002_I	CRC0254LM	2	CRISD	0.97461	0.103852
	9031292020_C	CRC0394LM	2	CRISD	1.04214	0.60302
	9967501037_J	CRC0576LM	2	CRISD	1.02184	0.715
	7935440035_C	CRC0102LM	3	CRISD	0.780458	0.00058511
	7935440035_D	CRC0102LM	3	CRISD	0.7839	0.00058511
	6898368009_F	CRC0095LM	4	CRISD	0.823862	0.000568162
	6898368004_K	CRC0149LM	4	CRISD	0.604111	0.00058511
	6898368004_L	CRC0149LM	4	CRISD	0.593724	0.00058511
	6898368019_C	CRC0242LM	4	CRISD	0.755806	0.00058511
	6898368019_D	CRC0242LM	4	CRISD	0.856739	0.00058511
	6898368031_C	CRC0175LM	4	CRISD	0.700114	0.00058511
	6898368031_D	CRC0175LM	4	CRISD	0.78652	0.00058511
	6898368034_G	CRC0253LM	4	CRISD	0.884343	0.00058511
	6898368034_H	CRC0253LM	4	CRISD	0.89509	0.00058511
	6898368035_I	CRC0334LM	4	CRISD	0.777042	0.00058511
	6898368040_D	CRC0358LM	4	CRISD	0.364321	0.00058511
	6898368040_F	CRC0358LM	4	CRISD	0.36914	0.00058511
	6898368040_I	CRC0169LM	4	CRISD	0.698722	0.00058511
	6898368040_J	CRC0169LM	4	CRISD	0.58963	0.00058511
	7196780028_E	CRC0081LM	4	CRISD	0.620124	0.00058511
	7196780028_F	CRC0081LM	4	CRISD	0.648092	0.00058511
	7196780035_G	CRC0214LM	4	CRISD	0.659545	0.00058511
	7196780035_H	CRC0214LM	4	CRISD	0.746405	0.00058511
	7196780056_F	CRC0070LM	4	CRISD	0.851617	0.00058511
	7927520027_I	CRC0030LM	4	CRISD	0.80902	0.00058511
	7927520043_A	CRC0358LM	4	CRISD	0.388833	0.00058511
	7927520043_B	CRC0358LM	4	CRISD	0.369966	0.00058511
	7935440035_A	CRC0207LM	4	CRISD	0.735328	0.00058511
	7935440035_B	CRC0207LM	4	CRISD	0.76506	0.00058511
	8803801059_B	CRC0442LM	4	CRISD	0.693738	0.00058511
	8803828060_G	CRC0285LM	4	CRISD	0.728576	0.00058511
	8803828060_H	CRC0285LM	4	CRISD	0.675272	0.00058511
	8981245029_A	CRC0177LM	4	CRISD	0.620647	0.00058511
	8981245029_B	CRC0177LM	4	CRISD	0.61562	0.00058511
	8981245029_C	CRC0177LM	4	CRISD	0.559407	0.00058511
	9031292020_G	CRC0406LM	4	CRISD	0.634987	0.00058511
	9031292020_H	CRC0406LM	4	CRISD	0.602119	0.00058511
	9031292068_I	CRC0334LM	4	CRISD	0.707488	0.00058511
	9031292068_J	CRC0334LM	4	CRISD	0.800704	0.00058511
	9967501012_C	CRC0525LM	4	CRISD	0.793313	0.00058511
	9967501012_D	CRC0525LM	4	CRISD	0.810207	0.00058511
	9967501035_E	CRC0505LM	4	CRISD	0.459962	0.00058511
	9967501035_F	CRC0505LM	4	CRISD	0.410262	0.00058511
	9967501037_A	CRC0539LM	4	CRISD	0.747409	0.00058511
	9967501037_B	CRC0539LM	4	CRISD	0.539895	0.00058511
	9967501037_K	CRC0598LM	4	CRISD	0.457947	0.00058511
	9967501037_L	CRC0598LM	4	CRISD	0.473609	0.00058511
	5753677162_A	CRC0069LM	4	CRISD	0.852179	0.000823835
	8803828062_J	CRC0173LM	4	CRISD	0.848767	0.00107973
	6898368009_E	CRC0095LM	4	CRISD	0.853365	0.00233455
	6898368019_H	CRC0229LM	4	CRISD	0.884176	0.00304748
	6898368007_J	CRC0202LM	4	CRISD	0.905217	0.0034993
	7196780065_K	CRC0027LM	4	CRISD	0.916219	0.00617383
	7196780056_E	CRC0070LM	4	CRISD	0.934287	0.0295223
	9967501035_B	CRC0494LM	4	CRISD	0.875191	0.0388471
	8803828041_B	CRC0218LM	4	CRISD	0.912019	0.0470372
	9967501012_L	CRC0537LM	4	CRISD	0.941075	0.0952944
	9031292020_L	CRC0403LM	4	CRISD	0.957508	0.130239
	9031292020_K	CRC0403LM	4	CRISD	0.973848	0.147453
	8803828058_B	CRC0310LM	4	CRISD	0.938671	0.152371
	9967501037_I	CRC0576LM	4	CRISD	0.952398	0.273841
	9967501012_K	CRC0537LM	4	CRISD	0.997067	0.768122
	7927520027_J	CRC0030LM	5	CRISD	0.883754	0.00058511
	9031292020_J	CRC0400LM	5	CRISD	0.923241	0.0173414
	9031292020_B	CRC0328LM	1	CRISE	0.855086	0.000568162
	5688887031_L	CRC0160LM	1	CRISE	0.889051	0.00132877
	7196780056_L	CRC0155LM	1	CRISE	0.934582	0.00736444
	5688887031_H	CRC0130LM	2	CRISE	0.890432	0.000568162
	7935440035_G	CRC0167LM	2	CRISE	0.869616	0.000568162
	9967453113_F	CRC0477LM	2	CRISE	0.752449	0.00058511
	9967501035_L	CRC0515LM	2	CRISE	0.849707	0.00736444
	9023874083_L	CRC0391LM	2	CRISE	0.915676	0.0471609
	9967501035_K	CRC0515LM	2	CRISE	0.929425	0.0777918
	8981245030_E	CRC0419LM	2	CRISE	0.92633	0.116478
	6898368040_H	CRC0379LM	2	CRISE	0.996618	0.510606
	9031292002_F	CRC0309LM	2	CRISE	1.04549	0.73597
	7927520027_C	CRC0362LM	3	CRISE	0.831251	0.00058511
	9031292002_L	CRC0314LM	3	CRISE	0.815286	0.00058511
	7196780056_K	CRC0155LM	3	CRISE	0.909573	0.000823835
	5688887009_J	CRC0151LM	3	CRISE	1.01346	0.42963
	9031292068_A	CRC0312LM	4	CRISE	0.909828	0.00327318
	8803828041_A	CRC0218LM	4	CRISE	0.913121	0.0150352
	9967501035_A	CRC0494LM	4	CRISE	0.873725	0.024396
	5688887008_B	CRC0145LM	5	CRISE	0.870979	0.000568162
	7196780065_E	CRC0105LM	5	CRISE	0.847704	0.000568162
	9023874083_H	CRC0339LM	5	CRISE	0.839135	0.000568162
	5557641028_G	CRC0031LM	5	CRISE	0.745316	0.00058511
	5557641028_H	CRC0031LM	5	CRISE	0.698409	0.00058511
	5557641029_E	CRC0053LM	5	CRISE	0.648628	0.00058511
	5557641029_H	CRC0053LM	5	CRISE	0.668186	0.00058511
	5688887008_I	CRC0060LM	5	CRISE	0.698537	0.00058511
	5688887008_J	CRC0060LM	5	CRISE	0.616259	0.00058511
	5688887010_I	CRC0114LM	5	CRISE	0.521891	0.00058511
	5688887010_J	CRC0114LM	5	CRISE	0.536834	0.00058511
	5688887031_A	CRC0073LM	5	CRISE	0.67904	0.00058511
	5688887031_B	CRC0073LM	5	CRISE	0.708888	0.00058511
	5688887031_E	CRC0140LM	5	CRISE	0.763284	0.00058511
	5688887031_F	CRC0140LM	5	CRISE	0.766736	0.00058511
	5688887031_G	CRC0130LM	5	CRISE	0.767173	0.00058511
	5688887031_K	CRC0160LM	5	CRISE	0.776622	0.00058511
	5753677155_J	CRC0137LM	5	CRISE	0.821525	0.00058511
	5753685002_A	CRC0185LM	5	CRISE	0.809228	0.00058511
	6898368007_C	CRC0187LM	5	CRISE	0.636617	0.00058511
	6898368007_D	CRC0187LM	5	CRISE	0.62296	0.00058511
	6898368007_L	CRC0197LM	5	CRISE	0.82947	0.00058511
	6898368019_F	CRC0217LM	5	CRISE	0.727226	0.00058511
	6898368019_I	CRC0085LM	5	CRISE	0.632832	0.00058511
	6898368019_J	CRC0085LM	5	CRISE	0.610657	0.00058511
	6898368031_K	CRC0154LM	5	CRISE	0.744795	0.00058511
	6898368031_L	CRC0154LM	5	CRISE	0.763733	0.00058511
	6898368034_C	CRC0054LM	5	CRISE	0.763311	0.00058511
	6898368034_K	CRC0119LM	5	CRISE	0.699533	0.00058511
	6898368034_L	CRC0119LM	5	CRISE	0.691281	0.00058511
	6898368035_C	CRC0305LM	5	CRISE	0.709929	0.00058511
	6898368035_E	CRC0313LM	5	CRISE	0.632162	0.00058511
	6898368035_J	CRC0339LM	5	CRISE	0.794268	0.00058511
	6898368035_L	CRC0343LM	5	CRISE	0.783869	0.00058511
	6898368040_B	CRC0333LM	5	CRISE	0.640097	0.00058511
	6898368040_C	CRC0333LM	5	CRISE	0.63781	0.00058511
	6898368040_L	CRC0135LM	5	CRISE	0.822921	0.00058511
	6898368051_C	CRC0165LM	5	CRISE	0.750147	0.00058511
	6898368051_D	CRC0165LM	5	CRISE	0.639636	0.00058511
	6898368051_I	CRC0148LM	5	CRISE	0.758646	0.00058511
	6898368051_J	CRC0148LM	5	CRISE	0.785284	0.00058511
	7196780028_C	CRC0143LM	5	CRISE	0.680921	0.00058511
	7196780028_D	CRC0143LM	5	CRISE	0.619766	0.00058511
	7196780035_J	CRC0150LM	5	CRISE	0.676011	0.00058511
	7196780098_G	CRC0053LM	5	CRISE	0.767571	0.00058511
	7196780098_H	CRC0053LM	5	CRISE	0.620737	0.00058511
	7196780098_J	CRC0139LM	5	CRISE	0.86015	0.00058511
	8803801059_G	CRC0484LM	5	CRISE	0.707744	0.00058511
	8803801059_H	CRC0484LM	5	CRISE	0.761599	0.00058511
	8803801059_K	CRC0305LM	5	CRISE	0.775589	0.00058511
	8803801059_L	CRC0305LM	5	CRISE	0.605463	0.00058511
	8803828035_K	CRC0313LM	5	CRISE	0.757027	0.00058511
	8803828035_L	CRC0313LM	5	CRISE	0.708914	0.00058511
	8803828058_C	CRC0343LM	5	CRISE	0.812606	0.00058511
	8803828060_A	CRC0031LM	5	CRISE	0.693875	0.00058511
	8803828060_B	CRC0031LM	5	CRISE	0.673289	0.00058511
	8981245029_D	CRC0114LM	5	CRISE	0.475786	0.00058511
	9023874083_E	CRC0333LM	5	CRISE	0.657723	0.00058511
	9023874083_F	CRC0333LM	5	CRISE	0.668694	0.00058511
	9023874083_G	CRC0339LM	5	CRISE	0.808518	0.00058511
	9023874083_K	CRC0391LM	5	CRISE	0.767363	0.00058511
	9031292002_E	CRC0309LM	5	CRISE	0.82482	0.00058511
	9031292002_K	CRC0314LM	5	CRISE	0.775714	0.00058511
	9031292020_E	CRC0396LM	5	CRISE	0.78916	0.00058511
	9031292020_F	CRC0396LM	5	CRISE	0.86214	0.00058511
	9967501012_I	CRC0535LM	5	CRISE	0.75569	0.00058511
	9967501035_J	CRC0512LM	5	CRISE	0.77614	0.00058511
	9967501037_C	CRC0556LM	5	CRISE	0.745173	0.00058511
	9967501037_D	CRC0556LM	5	CRISE	0.768703	0.00058511
	9031292020_A	CRC0328LM	5	CRISE	0.877572	0.00107973
	6898368031_I	CRC0144LM	5	CRISE	0.915277	0.00132877
	9031292002_D	CRC0379LM	5	CRISE	0.857268	0.00182958
	7196780065_F	CRC0105LM	5	CRISE	0.897721	0.00233455
	6898368009_H	CRC0032LM	5	CRISE	0.86159	0.00281085
	9031292068_B	CRC0312LM	5	CRISE	0.883603	0.00327318
	9967501035_I	CRC0512LM	5	CRISE	0.868739	0.00327318
	6898368007_K	CRC0197LM	5	CRISE	0.902671	0.00569357
	5688887010_E	CRC0133LM	5	CRISE	0.933924	0.00665178
	6898368019_E	CRC0217LM	5	CRISE	0.885296	0.0150352
	7927520027_A	CRC0018LM	5	CRISE	0.905465	0.0249859
	9967501012_J	CRC0535LM	5	CRISE	0.887484	0.0317752
	5753677155_K	CRC0137LM	5	CRISE	0.914851	0.0335551
	7927520027_B	CRC0018LM	5	CRISE	0.960398	0.0639105
	6898368009_G	CRC0032LM	5	CRISE	0.913138	0.0708965
	5688887009_C	CRC0112LM	5	CRISE	0.925981	0.082783
	7196780098_I	CRC0139LM	5	CRISE	0.984762	0.0921511
	9031292002_C	CRC0379LM	5	CRISE	0.94848	0.0970636
	7927520043_H	CRC0121LM	5	CRISE	0.955184	0.125357
	6898368051_H	CRC0141LM	5	CRISE	0.980354	0.126177
	5688887009_D	CRC0112LM	5	CRISE	0.970475	0.162193
	8803828060_L	CRC0239LM	5	CRISE	0.943272	0.189935
	8803828060_K	CRC0239LM	5	CRISE	0.938731	0.206172
	9031292020_I	CRC0400LM	5	CRISE	0.972077	0.225413
	8981245030_I	CRC0440LM	5	CRISE	0.988166	0.269558
	7927520043_G	CRC0121LM	5	CRISE	0.939026	0.323171
	8981245030_J	CRC0440LM	5	CRISE	0.973853	0.429666
	6898368031_J	CRC0144LM	5	CRISE	1.03138	0.66146
