# Supplementary material for: Selective analysis of cancer-cell intrinsic transcriptional traits defines novel clinically relevant subtypes of colorectal cancer
Source: Nat Commun. 2017 May 31;8:15107. doi: 10.1038/ncomms15107 (PMC5499209; doi:10.1038/ncomms15107)
Supplement: Supplementary Data 8 — CRIS Classifier [file ncomms15107-s9.xlsx]

## Sheet: Supplementary Data 8
	Supplementary Data 8: CRIS Classifier. List of gene symbols positively associated with each subtype.
	Gene ID	CRIS Class
	REG4	CRIS-A
	MUC2	CRIS-A
	FCGBP	CRIS-A
	ZG16	CRIS-A
	SPINK4	CRIS-A
	ST6GALNAC1	CRIS-A
	FAM3D	CRIS-A
	CLCA1	CRIS-A
	ITLN1	CRIS-A
	TFF1	CRIS-A
	CDC42EP5	CRIS-A
	TCN1	CRIS-A
	CA2	CRIS-A
	BCL2L15	CRIS-A
	PIGR	CRIS-A
	CTSE	CRIS-A
	IL1R2	CRIS-A
	LRRC26	CRIS-A
	DHRS9	CRIS-A
	TPSG1	CRIS-A
	AGR3	CRIS-A
	AGR2	CRIS-A
	REP15	CRIS-A
	MLPH	CRIS-A
	SPDEF	CRIS-A
	KLK12	CRIS-A
	HEPACAM2	CRIS-A
	WFDC2	CRIS-A
	HYAL1	CRIS-A
	LGALS9	CRIS-A
	SLC9A2	CRIS-A
	PFKP	CRIS-A
	TRIM7	CRIS-A
	TMEM173	CRIS-A
	RAB27B	CRIS-A
	SCNN1A	CRIS-A
	PALLD	CRIS-A
	ARHGDIB	CRIS-A
	CA9	CRIS-A
	MRAP2	CRIS-A
	L1TD1	CRIS-A
	MMP7	CRIS-A
	MGST1	CRIS-A
	ATOH1	CRIS-A
	IQGAP2	CRIS-A
	FOXA1	CRIS-A
	C12orf36	CRIS-A
	OASL	CRIS-A
	GSDMB	CRIS-A
	CKAP4	CRIS-A
	FHL2	CRIS-A
	PLA2G3	CRIS-A
	KLF2	CRIS-A
	KLF9	CRIS-A
	BCAS1	CRIS-A
	PLA2G2A	CRIS-A
	CAPN9	CRIS-A
	F3	CRIS-A
	NGFRAP1	CRIS-A
	XK	CRIS-A
	MT1E	CRIS-A
	ST3GAL4	CRIS-A
	KLK1	CRIS-A
	ANGPTL4	CRIS-A
	SOCS2	CRIS-A
	KIT	CRIS-A
	DLL1	CRIS-A
	CAPN8	CRIS-A
	CYB5R2	CRIS-A
	KLF4	CRIS-A
	FAM107B	CRIS-A
	C8orf4	CRIS-A
	FGFBP1	CRIS-A
	FAM46A	CRIS-A
	RIMS3	CRIS-A
	RARRES3	CRIS-A
	LEFTY1	CRIS-A
	KCNN4	CRIS-A
	QSOX1	CRIS-A
	SGPP2	CRIS-A
	WBP5	CRIS-A
	FAM46C	CRIS-A
	SERPINA1	CRIS-A
	HES4	CRIS-A
	PHLDA1	CRIS-A
	FAM174B	CRIS-A
	CLIC4	CRIS-A
	MT2A	CRIS-A
	VSIG2	CRIS-A
	MUC4	CRIS-A
	SLC16A9	CRIS-A
	RNF144A	CRIS-A
	LMO4	CRIS-A
	SLC28A2	CRIS-A
	PNMA2	CRIS-A
	SERPINB6	CRIS-A
	EIF4E3	CRIS-A
	ALDH3A1	CRIS-A
	CA12	CRIS-A
	MT1X	CRIS-A
	SIPA1L2	CRIS-A
	CD163L1	CRIS-A
	NT5E	CRIS-A
	BIK	CRIS-A
	LIPG	CRIS-A
	ADM	CRIS-A
	WISP3	CRIS-A
	NFIC	CRIS-A
	LXN	CRIS-A
	SCGB2A1	CRIS-A
	NOXO1	CRIS-A
	UGT2B11	CRIS-A
	EPHB3	CRIS-A
	TLE1	CRIS-A
	SH3BGRL	CRIS-A
	BMP2	CRIS-A
	TSPAN13	CRIS-A
	RAMP1	CRIS-A
	UGT2B7	CRIS-A
	AHNAK	CRIS-A
	C3orf70	CRIS-A
	ALCAM	CRIS-A
	RNASE4	CRIS-A
	LIMCH1	CRIS-A
	VLDLR	CRIS-A
	ALDH1L1	CRIS-A
	SAMD5	CRIS-A
	ZIC2	CRIS-A
	ENO2	CRIS-A
	IGFBP2	CRIS-A
	CCNO	CRIS-A
	SCG5	CRIS-A
	TOX2	CRIS-A
	TMEM171	CRIS-A
	RNF186	CRIS-A
	ANKRD37	CRIS-A
	PTGER4	CRIS-A
	FOXD1	CRIS-A
	UGT1A10	CRIS-A
	TCEAL3	CRIS-A
	TMEM211	CRIS-A
	C18orf56	CRIS-A
	UCP2	CRIS-A
	PCSK1	CRIS-A
	PROM2	CRIS-A
	SOSTDC1	CRIS-A
	C4BPA	CRIS-A
	TCEAL8	CRIS-A
	GCNT1	CRIS-A
	SYT13	CRIS-A
	ADORA2B	CRIS-A
	MYEOV	CRIS-A
	ASB9	CRIS-A
	MYADM	CRIS-A
	GDPD3	CRIS-A
	GPC3	CRIS-A
	TFF3	CRIS-A
	C2orf82	CRIS-A
	PTPRR	CRIS-A
	2003-03-01	CRIS-A
	ENTPD8	CRIS-A
	CHST4	CRIS-A
	NCALD	CRIS-A
	KCNS3	CRIS-A
	CAPN12	CRIS-A
	GSTA1	CRIS-A
	GLRX	CRIS-A
	SORBS2	CRIS-A
	CYTH2	CRIS-A
	SLAMF6	CRIS-A
	RHOB	CRIS-A
	PTMS	CRIS-A
	PTER	CRIS-A
	CXCL16	CRIS-B
	MSLN	CRIS-B
	KRT17	CRIS-B
	AHNAK2	CRIS-B
	GCNT3	CRIS-B
	SERPINE2	CRIS-B
	KLK6	CRIS-B
	S100A3	CRIS-B
	SERPINB5	CRIS-B
	COL17A1	CRIS-B
	TM4SF1	CRIS-B
	KRT6A	CRIS-B
	MUC17	CRIS-B
	MX1	CRIS-B
	CLIC3	CRIS-B
	SLPI	CRIS-B
	KLK10	CRIS-B
	KRT80	CRIS-B
	S100A16	CRIS-B
	ADAM19	CRIS-B
	ITGA3	CRIS-B
	UCA1	CRIS-B
	AFAP1L2	CRIS-B
	TM4SF4	CRIS-B
	BMP4	CRIS-B
	IGF2BP3	CRIS-B
	C6orf15	CRIS-B
	PLA2G16	CRIS-B
	SFTA2	CRIS-B
	LEMD1	CRIS-B
	CXCL1	CRIS-B
	CFD	CRIS-B
	IFI6	CRIS-B
	MALL	CRIS-B
	CDR2L	CRIS-B
	IRF9	CRIS-B
	EPSTI1	CRIS-B
	LACTB2	CRIS-B
	S100A4	CRIS-B
	WNT11	CRIS-B
	SLC7A7	CRIS-B
	SULT2B1	CRIS-B
	TNFRSF6B	CRIS-B
	DCBLD2	CRIS-B
	CALB2	CRIS-B
	LGR6	CRIS-B
	S100A9	CRIS-B
	IFIT3	CRIS-B
	PRAP1	CRIS-B
	TRIM29	CRIS-B
	IRF7	CRIS-B
	TFAP2C	CRIS-B
	ETS1	CRIS-B
	DEFB1	CRIS-B
	ST3GAL1	CRIS-B
	MX2	CRIS-B
	ANXA2P1	CRIS-B
	FOXC1	CRIS-B
	HIST1H2AC	CRIS-B
	PMEPA1	CRIS-B
	NRCAM	CRIS-B
	HIST1H2BD	CRIS-B
	TUBB3	CRIS-B
	ID3	CRIS-B
	EPAS1	CRIS-B
	GSTO2	CRIS-B
	TRNP1	CRIS-B
	FLNC	CRIS-B
	HSD17B2	CRIS-B
	LMTK3	CRIS-B
	PODXL	CRIS-B
	ABHD12B	CRIS-B
	NAPRT1	CRIS-B
	PPP1R1B	CRIS-C
	NBL1	CRIS-C
	CEACAM5	CRIS-C
	PDZK1IP1	CRIS-C
	CEACAM6	CRIS-C
	PYGB	CRIS-C
	GGT6	CRIS-C
	ATP10B	CRIS-C
	NCOA7	CRIS-C
	KRT20	CRIS-C
	LY6G6D	CRIS-C
	MTMR11	CRIS-C
	PYCARD	CRIS-C
	CDH17	CRIS-C
	CES2	CRIS-C
	C2CD4B	CRIS-C
	AUTS2	CRIS-C
	MECOM	CRIS-C
	SLC26A3	CRIS-C
	KRT23	CRIS-C
	SLC39A8	CRIS-C
	HSD11B2	CRIS-C
	PSG1	CRIS-C
	MUC12	CRIS-C
	SYTL2	CRIS-C
	IFITM1	CRIS-C
	TGM2	CRIS-C
	CYP2S1	CRIS-C
	FLJ32063	CRIS-C
	GZMB	CRIS-C
	NUPR1	CRIS-C
	MAP7D2	CRIS-C
	PLTP	CRIS-C
	QPRT	CRIS-C
	FTH1	CRIS-C
	CDHR1	CRIS-C
	C10orf99	CRIS-C
	ADH1A	CRIS-C
	NOX1	CRIS-C
	REPS2	CRIS-C
	CEACAM7	CRIS-C
	TXNIP	CRIS-C
	IRF8	CRIS-C
	MT1F	CRIS-C
	ADH1C	CRIS-C
	SLC30A2	CRIS-C
	TNNC2	CRIS-C
	MUC20	CRIS-C
	FOXD2	CRIS-C
	GDPD5	CRIS-C
	ASCL2	CRIS-C
	PSG4	CRIS-C
	PAG1	CRIS-C
	LGALS3	CRIS-C
	LDHB	CRIS-C
	SLC35F2	CRIS-C
	CKMT2	CRIS-C
	PID1	CRIS-C
	CTSA	CRIS-C
	IRS2	CRIS-C
	RPRML	CRIS-C
	CMBL	CRIS-C
	EDN1	CRIS-C
	LOC25845	CRIS-C
	EPDR1	CRIS-C
	RICH2	CRIS-C
	FXYD3	CRIS-C
	IGDCC4	CRIS-C
	ST6GAL1	CRIS-C
	TM4SF5	CRIS-C
	SLC39A2	CRIS-C
	SLC35D3	CRIS-C
	SYT7	CRIS-C
	CAPN13	CRIS-C
	SEMA6A	CRIS-C
	TLE2	CRIS-C
	CDX2	CRIS-C
	MAP1LC3A	CRIS-C
	STAMBPL1	CRIS-C
	ZNF518B	CRIS-C
	FER1L4	CRIS-C
	AMT	CRIS-C
	MESP1	CRIS-C
	AQP8	CRIS-C
	PNLIPRP2	CRIS-C
	PKDCC	CRIS-C
	GRM8	CRIS-C
	GPR81	CRIS-C
	PGM1	CRIS-C
	SPAG1	CRIS-C
	PHACTR3	CRIS-C
	MERTK	CRIS-C
	DMRT2	CRIS-C
	PPP1R14C	CRIS-C
	HMGCS2	CRIS-C
	PLOD2	CRIS-C
	PSG3	CRIS-C
	AMACR	CRIS-C
	PLBD1	CRIS-C
	VSTM2L	CRIS-C
	BZRAP1	CRIS-C
	NPTX2	CRIS-C
	PROCR	CRIS-C
	CHN2	CRIS-C
	ACSM3	CRIS-C
	MGMT	CRIS-C
	DAB2	CRIS-C
	PCSK1N	CRIS-C
	SLC7A8	CRIS-C
	MPP6	CRIS-C
	PIGZ	CRIS-C
	TMEM45B	CRIS-C
	HES2	CRIS-C
	LAPTM4B	CRIS-C
	FNBP1	CRIS-C
	ZNF256	CRIS-C
	SLC1A7	CRIS-C
	NPSR1	CRIS-C
	NANOS3	CRIS-C
	PELI2	CRIS-C
	CLIC5	CRIS-C
	HRCT1	CRIS-C
	AQP1	CRIS-C
	TACC1	CRIS-C
	LOC646627	CRIS-C
	SNORA12	CRIS-C
	DDC	CRIS-C
	FMO5	CRIS-C
	THNSL2	CRIS-C
	RAD21	CRIS-C
	A1CF	CRIS-C
	PTPLA	CRIS-C
	BEX2	CRIS-C
	LYSMD2	CRIS-C
	BCAS4	CRIS-C
	VAV3	CRIS-C
	PSG9	CRIS-C
	VGF	CRIS-C
	KLF5	CRIS-C
	LOC613037	CRIS-C
	ACE2	CRIS-C
	PRAC	CRIS-C
	FAM150A	CRIS-C
	FOLR1	CRIS-C
	ZNF704	CRIS-C
	FAM127B	CRIS-C
	RARRES2	CRIS-C
	IRS1	CRIS-C
	NFAT5	CRIS-C
	NFE2	CRIS-D
	CES1	CRIS-D
	SLC2A3	CRIS-D
	INS-IGF2	CRIS-D
	FAM69B	CRIS-D
	APOA2	CRIS-D
	AGT	CRIS-D
	PHYHIPL	CRIS-D
	SLC29A4	CRIS-D
	NKD1	CRIS-D
	NOTUM	CRIS-D
	ARID3A	CRIS-D
	EFHD1	CRIS-D
	ASPSCR1	CRIS-D
	CES4	CRIS-D
	FXYD2	CRIS-D
	NPC1L1	CRIS-D
	SMARCA1	CRIS-D
	DKK1	CRIS-D
	TNFRSF19	CRIS-D
	PTK7	CRIS-D
	FYN	CRIS-D
	FZD9	CRIS-D
	VWCE	CRIS-D
	CHST13	CRIS-D
	CGNL1	CRIS-D
	TMEM99	CRIS-D
	NES	CRIS-D
	ALDH1A1	CRIS-D
	CBX2	CRIS-D
	FRAS1	CRIS-D
	LAMA5	CRIS-D
	ZNF503	CRIS-D
	GPR37	CRIS-D
	HOXD11	CRIS-D
	NELL2	CRIS-D
	BTBD11	CRIS-D
	ABCC2	CRIS-D
	ARHGAP23	CRIS-D
	F10	CRIS-D
	PACSIN3	CRIS-D
	DYNC1I1	CRIS-D
	PCDHB2	CRIS-D
	HULC	CRIS-D
	CAB39L	CRIS-D
	SNRPN	CRIS-D
	GPSM1	CRIS-D
	LARP6	CRIS-D
	DKK4	CRIS-D
	CERK	CRIS-D
	FGFR3	CRIS-D
	C12orf56	CRIS-D
	CYP2W1	CRIS-D
	ADAMTSL2	CRIS-D
	HBA2	CRIS-D
	NR2F1	CRIS-D
	NPW	CRIS-D
	VENTX	CRIS-D
	HOXD1	CRIS-D
	LOC645166	CRIS-D
	WDR54	CRIS-D
	ERP27	CRIS-D
	SNURF	CRIS-D
	GPER	CRIS-D
	HSPA12A	CRIS-D
	AKR1B1	CRIS-D
	GYG2	CRIS-D
	FGF20	CRIS-D
	DMKN	CRIS-D
	SCRN1	CRIS-D
	COTL1	CRIS-D
	IRX5	CRIS-D
	STMN3	CRIS-D
	H2AFY2	CRIS-D
	CNN3	CRIS-D
	CSAG1	CRIS-D
	IRX2	CRIS-D
	APOLD1	CRIS-D
	FOXQ1	CRIS-D
	GJC2	CRIS-D
	PTRF	CRIS-D
	KIAA1324L	CRIS-D
	PRSS23	CRIS-D
	TSPAN33	CRIS-D
	CELSR3	CRIS-D
	LRP3	CRIS-D
	HLA-B	CRIS-E
	HCP5	CRIS-E
	REG1A	CRIS-E
	SLC5A1	CRIS-E
	FBP1	CRIS-E
	DMBT1	CRIS-E
	REG1B	CRIS-E
	CASP1	CRIS-E
	SLC46A3	CRIS-E
	PTPRO	CRIS-E
	OLFM4	CRIS-E
	DPEP1	CRIS-E
	AZGP1	CRIS-E
	CYP4X1	CRIS-E
	XPNPEP2	CRIS-E
	AMOT	CRIS-E
	CLDN2	CRIS-E
	GUCY2C	CRIS-E
	LOC100127888	CRIS-E
	AKR1C3	CRIS-E
	CRYL1	CRIS-E
	SLC40A1	CRIS-E
	TESC	CRIS-E
	RGMB	CRIS-E
	C2	CRIS-E
	DNASE1	CRIS-E
	NKD2	CRIS-E
	N4BP2L1	CRIS-E
	PTGR1	CRIS-E
	NMNAT3	CRIS-E
	ALDOB	CRIS-E
	GAD1	CRIS-E
	FGGY	CRIS-E
	ETV5	CRIS-E
	GRAP	CRIS-E
	ALDH4A1	CRIS-E
	SESN1	CRIS-E
	CNTNAP2	CRIS-E
	GADD45G	CRIS-E
	AKR1C4	CRIS-E
	MLXIPL	CRIS-E
	TMEM176B	CRIS-E
	OTC	CRIS-E
	UGT1A6	CRIS-E
	TMEM176A	CRIS-E
	SLC3A1	CRIS-E
	ARSD	CRIS-E
	CYFIP2	CRIS-E
	VANGL2	CRIS-E
	CD99	CRIS-E
	CLYBL	CRIS-E
	TMPRSS3	CRIS-E
	PRSS33	CRIS-E
	ALDH1B1	CRIS-E
	KCNMB4	CRIS-E
	PROM1	CRIS-E
	PDX1	CRIS-E
	VWA5A	CRIS-E
	KHDRBS3	CRIS-E
	LIME1	CRIS-E
	RASEF	CRIS-E
	SKAP1	CRIS-E
	GK	CRIS-E
	ODAM	CRIS-E
	IFI27L2	CRIS-E
	DOCK11	CRIS-E
	PPP2R2C	CRIS-E
	VSNL1	CRIS-E
	CLIC6	CRIS-E
	WFS1	CRIS-E
	GPR128	CRIS-E
	HOXA9	CRIS-E
	SERP2	CRIS-E
	ANXA13	CRIS-E
	C1orf115	CRIS-E
	DNAJC15	CRIS-E
	FREM1	CRIS-E
	OXGR1	CRIS-E
	CCND2	CRIS-E
	IYD	CRIS-E
	TRIM54	CRIS-E
	HOXA10	CRIS-E
	FAM3B	CRIS-E
	HSPA1A	CRIS-E
