# Supplementary material for: Selective analysis of cancer-cell intrinsic transcriptional traits defines novel clinically relevant subtypes of colorectal cancer
Source: Nat Commun. 2017 May 31;8:15107. doi: 10.1038/ncomms15107 (PMC5499209; doi:10.1038/ncomms15107)
Supplement: Supplementary Data 9 — Classification of the CRC-LM dataset according to CRIS [file ncomms15107-s10.xlsx]

## Sheet: Supplementary Data 9
	Supplementary Data 9: Classification of the CRC-LM dataset according to CRIS. The 185 samples of theCRC-LM dataset were classified according to CRIS using NTP. For class assignment by NTP, FDR < 0.2 was considered significant.
	Sample Barcode	Patient ID	NTP Prediction Label	Distance to Template	BH.FDR
	4775495036_E	CRC0003LM	CRISE	0.805828	0.0121954
	4775495036_F	CRC0025LM	CRISD	0.880863	0.0957723
	4775495036_G	CRC0096LM	CRISC	0.777762	0.00079554
	4775495036_H	CRC0089LM	CRISC	0.862671	0.000770679
	4775495036_I	CRC0003LM	CRISE	0.82402	0.00454827
	4775495036_J	CRC0025LM	CRISD	0.837261	0.0183705
	4775495036_K	CRC0096LM	CRISC	0.803224	0.00079554
	4775495036_L	CRC0089LM	CRISC	0.868905	0.00106709
	4805447016_I	CRC0030LM	CRISD	0.914432	0.209484
	4805447016_J	CRC0019LM	CRISA	0.854579	0.00134519
	4805447016_K	CRC0007LM	CRISA	0.923106	0.0152627
	4805447016_L	CRC0091LM	CRISE	0.783755	0.00079554
	4805447025_A	CRC0001LM	CRISC	0.945069	0.502042
	4805447025_B	CRC0002LM	CRISE	0.986911	0.191766
	4805447025_C	CRC0004LM	CRISC	0.91347	0.0277445
	4805447025_D	CRC0005LM	CRISC	0.92796	0.0647371
	4805447025_E	CRC0008LM	CRISD	0.877277	0.00481205
	4805447025_F	CRC0009LM	CRISA	0.950188	0.21586
	4805447025_G	CRC0010LM	CRISC	0.899817	0.0155624
	4805447025_H	CRC0011LM	CRISB	0.763767	0.00079554
	4805447025_I	CRC0012LM	CRISC	0.841577	0.00106709
	4805447025_J	CRC0013LM	CRISA	0.917201	0.134837
	4805447025_K	CRC0014LM	CRISC	0.903477	0.0234286
	4805447025_L	CRC0015LM	CRISB	0.74032	0.00079554
	4948739048_A	CRC0086LM	CRISB	0.762791	0.00079554
	4948739048_D	CRC0097LM	CRISC	0.914029	0.0494015
	4948739048_E	CRC0098LM	CRISC	0.764779	0.00079554
	4948739048_F	CRC0099LM	CRISC	0.837252	0.00079554
	4948739048_G	CRC0100LM	CRISB	0.813333	0.00079554
	4948739048_H	CRC0105LM	CRISE	0.766259	0.00079554
	4948739048_I	CRC0101LM	CRISC	0.859384	0.00963792
	4948739048_J	CRC0102LM	CRISD	0.646955	0.00079554
	4948739048_K	CRC0103LM	CRISC	0.789418	0.00079554
	4948739048_L	CRC0104LM	CRISC	0.85874	0.108948
	4954590047_A	CRC0015LM	CRISD	0.964995	0.416425
	4954590047_B	CRC0023LM	CRISC	0.848133	0.000770679
	4954590047_C	CRC0021LM	CRISB	0.803083	0.00079554
	4954590047_D	CRC0019LM	CRISA	0.848435	0.00079554
	4954590047_E	CRC0141LM	CRISE	1.00375	0.427881
	4954590047_F	CRC0144LM	CRISE	0.719405	0.00079554
	4954590047_G	CRC0145LM	CRISB	0.80759	0.00079554
	4954590047_H	CRC0146LM	CRISC	0.613754	0.00079554
	4954590047_I	CRC0147LM	CRISC	0.753972	0.00079554
	4954590047_J	CRC0150LM	CRISB	0.939917	0.0123309
	4954590051_A	CRC0048LM	CRISD	0.800608	0.00079554
	4954590051_B	CRC0049LM	CRISC	0.890371	0.00222273
	4954590051_C	CRC0050LM	CRISA	0.86893	0.00867014
	4954590051_D	CRC0051LM	CRISA	0.868956	0.00163684
	4954590051_E	CRC0052LM	CRISC	0.749688	0.00079554
	4954590051_F	CRC0053LM	CRISE	0.861006	0.000770679
	4954590051_G	CRC0054LM	CRISC	0.851517	0.00106709
	4954590051_H	CRC0055LM	CRISA	0.764985	0.00079554
	4954590051_I	CRC0056LM	CRISD	0.95481	0.117928
	4954590051_J	CRC0057LM	CRISC	0.764727	0.00079554
	4954590051_K	CRC0058LM	CRISA	0.86234	0.00626488
	4954590051_L	CRC0059LM	CRISC	0.906832	0.00963792
	5067554007_A	CRC0060LM	CRISE	0.695695	0.00079554
	5067554007_B	CRC0061LM	CRISB	0.827378	0.00106709
	5067554007_C	CRC0062LM	CRISB	0.916516	0.0466531
	5067554007_D	CRC0063LM	CRISA	0.883724	0.00163684
	5067554007_E	CRC0064LM	CRISA	0.993965	0.188384
	5067554007_F	CRC0065LM	CRISA	0.782754	0.00106709
	5067554007_G	CRC0066LM	CRISC	0.814434	0.00079554
	5067554007_H	CRC0067LM	CRISB	0.889065	0.00106709
	5067554007_I	CRC0085LM	CRISE	0.769925	0.00079554
	5067554007_J	CRC0069LM	CRISB	0.891298	0.0154136
	5067554007_K	CRC0070LM	CRISD	0.980407	0.163763
	5067554007_L	CRC0071LM	CRISE	1.00838	0.230943
	5067554008_A	CRC0072LM	CRISE	0.911116	0.130575
	5067554008_B	CRC0094LM	CRISA	0.83993	0.00079554
	5067554008_C	CRC0095LM	CRISC	0.949157	0.0206066
	5067554008_D	CRC0076LM	CRISC	0.739148	0.00079554
	5067554008_E	CRC0077LM	CRISA	0.724191	0.00079554
	5067554008_F	CRC0078LM	CRISC	0.762309	0.00079554
	5067554008_G	CRC0079LM	CRISA	0.685503	0.00079554
	5067554008_H	CRC0080LM	CRISA	1.0597	0.922016
	5067554008_I	CRC0081LM	CRISD	0.657424	0.00079554
	5067554008_J	CRC0082LM	CRISA	0.589063	0.00079554
	5067554008_K	CRC0083LM	CRISC	0.84089	0.00079554
	5067554008_L	CRC0084LM	CRISC	0.849317	0.00079554
	5067554009_A	CRC0074LM	CRISE	0.868147	0.000770679
	5067554009_B	CRC0037LM	CRISE	0.8731	0.0065107
	5067554009_C	CRC0038LM	CRISA	0.858624	0.0262133
	5067554009_D	CRC0040LM	CRISE	0.96839	0.123457
	5067554009_E	CRC0041LM	CRISB	0.589238	0.00079554
	5067554009_F	CRC0042LM	CRISD	0.820479	0.0179896
	5067554009_G	CRC0075LM	CRISA	0.793473	0.00222273
	5067554009_H	CRC0044LM	CRISA	0.695724	0.00079554
	5067554009_I	CRC0043LM	CRISD	0.636966	0.00079554
	5067554009_J	CRC0045LM	CRISA	0.836093	0.00079554
	5067554009_K	CRC0046LM	CRISB	0.732595	0.00079554
	5067554009_L	CRC0047LM	CRISA	0.862904	0.0100889
	5067554054_A	CRC0032LM	CRISC	0.863921	0.00193005
	5067554054_B	CRC0073LM	CRISE	0.828962	0.00079554
	5067554054_C	CRC0092LM	CRISA	0.866878	0.00134519
	5067554054_D	CRC0090LM	CRISE	0.975423	0.0635156
	5067554054_E	CRC0088LM	CRISA	0.760961	0.00079554
	5067554054_F	CRC0087LM	CRISE	0.86016	0.00079554
	5067554054_G	CRC0033LM	CRISA	0.634683	0.00079554
	5067554054_H	CRC0035LM	CRISD	0.784633	0.00079554
	5067554054_I	CRC0036LM	CRISB	0.75592	0.00079554
	5067554054_J	CRC0034LM	CRISC	0.67414	0.00079554
	5067554054_K	CRC0093LM	CRISB	0.843287	0.00376196
	5067554054_L	CRC0039LM	CRISD	0.889216	0.00760322
	5067554063_A	CRC0016LM	CRISE	0.847186	0.0133803
	5067554063_B	CRC0018LM	CRISB	0.88817	0.0400952
	5067554063_C	CRC0020LM	CRISC	0.766112	0.00079554
	5067554063_D	CRC0021LM	CRISB	0.806164	0.00079554
	5067554063_E	CRC0022LM	CRISD	0.836745	0.00079554
	5067554063_F	CRC0023LM	CRISC	0.920478	0.169478
	5067554063_G	CRC0024LM	CRISD	0.974302	0.462714
	5067554063_H	CRC0026LM	CRISA	0.883939	0.0419724
	5067554063_I	CRC0027LM	CRISD	0.903367	0.0140676
	5067554063_J	CRC0028LM	CRISB	0.791195	0.00079554
	5067554063_K	CRC0029LM	CRISC	0.860841	0.000770679
	5067554063_L	CRC0031LM	CRISC	0.874168	0.00760322
	5147722009_A	CRC0130LM	CRISE	0.805317	0.00079554
	5147722009_B	CRC0131LM	CRISC	0.830466	0.00106709
	5147722009_C	CRC0132LM	CRISC	0.72996	0.00079554
	5147722009_D	CRC0133LM	CRISE	0.847643	0.0102526
	5147722009_E	CRC0134LM	CRISC	0.90223	0.0040243
	5147722009_F	CRC0135LM	CRISE	0.860566	0.000770679
	5147722009_G	CRC0136LM	CRISC	0.745156	0.00079554
	5147722009_H	CRC0137LM	CRISA	0.797206	0.00079554
	5147722009_I	CRC0138LM	CRISD	0.825165	0.000770679
	5147722009_J	CRC0139LM	CRISB	0.762245	0.00079554
	5147722009_K	CRC0140LM	CRISB	0.765359	0.00079554
	5147722009_L	CRC0014LM	CRISC	0.751156	0.00079554
	5147722014_A	CRC0118LM	CRISA	0.799335	0.00079554
	5147722014_B	CRC0119LM	CRISE	0.650124	0.00079554
	5147722014_C	CRC0120LM	CRISB	0.904694	0.0112348
	5147722014_D	CRC0121LM	CRISE	0.898521	0.0125083
	5147722014_E	CRC0122LM	CRISB	0.921964	0.0377132
	5147722014_F	CRC0123LM	CRISA	0.61429	0.00079554
	5147722014_G	CRC0124LM	CRISB	0.767278	0.00079554
	5147722014_H	CRC0125LM	CRISA	0.696628	0.00079554
	5147722014_I	CRC0126LM	CRISD	1.04688	0.701653
	5147722014_J	CRC0127LM	CRISA	0.821847	0.00079554
	5147722014_K	CRC0128LM	CRISA	0.882445	0.00428014
	5147722014_L	CRC0129LM	CRISD	0.791043	0.00079554
	5147722015_A	CRC0106LM	CRISA	0.666432	0.00079554
	5147722015_B	CRC0107LM	CRISA	0.857228	0.0192462
	5147722015_C	CRC0108LM	CRISC	0.754254	0.00079554
	5147722015_D	CRC0109LM	CRISD	0.883215	0.0132116
	5147722015_E	CRC0110LM	CRISB	0.735484	0.00079554
	5147722015_F	CRC0111LM	CRISD	0.933499	0.150364
	5147722015_G	CRC0112LM	CRISE	0.964764	0.126484
	5147722015_H	CRC0113LM	CRISA	0.832646	0.00163684
	5147722015_I	CRC0114LM	CRISE	0.535006	0.00079554
	5147722015_J	CRC0115LM	CRISC	0.86261	0.0040243
	5147722015_K	CRC0116LM	CRISC	0.737007	0.00079554
	5147722015_L	CRC0117LM	CRISB	0.729728	0.00079554
	5455362015_A	CRC0143LM	CRISD	0.688636	0.00079554
	5455362015_B	CRC0144LM	CRISE	0.744228	0.00079554
	5455362015_C	CRC0145LM	CRISB	0.792682	0.00079554
	5455362015_D	CRC0146LM	CRISC	0.634451	0.00079554
	5455362015_E	CRC0168LM	CRISA	0.734284	0.00079554
	5455362015_F	CRC0153LM	CRISC	0.907103	0.0102526
	5455362015_G	CRC0158LM	CRISA	0.866528	0.00106709
	5455362015_H	CRC0162LM	CRISB	0.882323	0.00079554
	5455362015_I	CRC0163LM	CRISD	0.646871	0.00079554
	5455362015_J	CRC0019LM	CRISA	0.858883	0.00079554
	5455362015_K	CRC0156LM	CRISA	0.724725	0.00079554
	5455362015_L	CRC0166LM	CRISC	0.828317	0.00079554
	5511045011_A	CRC0149LM	CRISD	0.720595	0.00079554
	5511045011_B	CRC0154LM	CRISE	0.898689	0.0121954
	5511045011_C	CRC0160LM	CRISC	1.02816	0.416271
	5511045011_D	CRC0161LM	CRISA	0.988152	0.530025
	5511045011_E	CRC0164LM	CRISC	0.97644	0.0302227
	5511045011_F	CRC0165LM	CRISE	0.805652	0.00079554
	5511045011_G	CRC0169LM	CRISD	0.765712	0.00079554
	5511045011_H	CRC0170LM	CRISA	0.742225	0.00079554
	5511045011_I	CRC0171LM	CRISA	0.846436	0.00079554
	5511045011_J	CRC0173LM	CRISA	0.942105	0.0680481
	5511045011_K	CRC0174LM	CRISC	0.859109	0.00134519
	5511045011_L	CRC0177LM	CRISD	0.590058	0.00079554
	5511045022_A	CRC0021LM	CRISB	0.805723	0.00079554
	5511045022_B	CRC0073LM	CRISE	0.830428	0.00079554
	5511045022_C	CRC0085LM	CRISE	0.746802	0.00079554
	5511045022_D	CRC0147LM	CRISC	0.752861	0.00079554
	5511045022_E	CRC0150LM	CRISB	0.885509	0.00106709
	5511045022_F	CRC0151LM	CRISE	0.986795	0.0677815
	5511045022_G	CRC0155LM	CRISC	0.913505	0.00888969
	5511045022_H	CRC0178LM	CRISC	0.714597	0.00079554
	5511045022_I	CRC0179LM	CRISC	0.746908	0.00079554
