# Supplementary material for: Selective analysis of cancer-cell intrinsic transcriptional traits defines novel clinically relevant subtypes of colorectal cancer
Source: Nat Commun. 2017 May 31;8:15107. doi: 10.1038/ncomms15107 (PMC5499209; doi:10.1038/ncomms15107)
Supplement: Supplementary Data 10 — GSE14333, a clinically annotated dataset of primary CRC tumors [file ncomms15107-s11.xlsx]

## Sheet: Supplementary Data 10
	Supplementary Data 10: GSE14333, a clinically annotated dataset of primary CRC tumors. Clinical annotation for 290 surgical specimens of primary CRC as published by Jorissen et al24 and Cancer-associated Fibroblast (CAF) score as published by Isella et al8.
	GEO Sample ID	Location	Duke's Stage	Age	Gender	DFS time	DFS event (1 = relapse)	Adjuvant RT	Adjuvant CHT	CAF Score	CAF-positive (top quartile)
	GSM358341	Right	A	78	M	3.64	0	N	N	154.076	0
	GSM358342	Rectum	A	53	F	14.53	1	N	N	572.763	1
	GSM358343	Left	A	80	F	16.47	0	N	N	242.158	0
	GSM358344	Left	A	58	M	19.75	0	N	N	217.224	0
	GSM358345	Left	A	81	M	20.02	0	N	N	242.285	0
	GSM358346	Right	A	57	M	23.96	0	N	N	145.923	0
	GSM358347	Left	A	63	F	27.02	1	N	N	269.348	0
	GSM358348	Left	A	51	M	28.96	0	N	Y	135.186	0
	GSM358349	Right	A	86	F	43.79	0	N	N	168.052	0
	GSM358350	Right	A	76	M	52.24	0	N	N	137.367	0
	GSM358351	Right	A	74	F	55.13	0	N	N	271.41	0
	GSM358352	Right	A	55	M	57.79	0	N	N	199.257	0
	GSM358353	Left	A	50	M	59.53	0	N	Y	149.791	0
	GSM358354	Right	A	87	F	64.1	0	N	N	133.017	0
	GSM358355	Left	A	61	F	64.37	0	N	N	107.066	0
	GSM358356	Right	A	88	M	65.88	0	N	N	105.849	0
	GSM358357	Left	A	68	F	67.19	0	N	N	117.327	0
	GSM358358	Rectum	A	78	F	67.82	0	N	N	177.468	0
	GSM358359	Rectum	A	61	M	68.51	0	N	N	373.626	1
	GSM358360	Right	A	82	M	76.07	0	N	N	158.745	0
	GSM358361	Left	A	66	M	82.29	0	N	N	82.8717	0
	GSM358362	Right	A	62	M	83.6	0	N	N	98.4561	0
	GSM358363	Rectum	A	70	M	83.73	0	N	N	154.825	0
	GSM358364	Rectum	A	66	M	84.13	0	N	N	450.306	1
	GSM358365	Left	A	63	M	109.21	0	N	N	271.938	1
	GSM358366	Left	A	56	F	119.21	0	N	N	151.891	0
	GSM358367	Left	A	63	M	122.72	0	N	N	137.111	0
	GSM358368	Right	A	73	M	142.55	0	N	N	193.758	0
	GSM358369	Right	A	75	M	NA	NA	N	N	121.45	0
	GSM358370	Rectum	A	67	F	22.8	0	N	N	54.6438	0
	GSM358371	Left	A	67	F	14.4	0	N	N	97.5495	0
	GSM358372	Left	A	60	M	NA	NA	N	N	118.613	0
	GSM358373	Rectum	A	74	M	54.4	0	N	N	98.5901	0
	GSM358374	Right	A	47	F	64.5	0	N	N	226.149	0
	GSM358375	Right	A	73	M	1.8	0	N	N	96.8244	0
	GSM358376	Right	A	63	F	42	0	N	N	114.883	0
	GSM358377	Right	A	77	F	56.5	0	N	N	92.2813	0
	GSM358378	Left	A	74	M	36.3	0	N	N	76.3213	0
	GSM358379	Left	A	75	M	NA	NA	N	N	134.918	0
	GSM358380	Left	A	57	M	44.2	0	N	N	103.485	0
	GSM358381	Colon	A	65	F	52.1	0	N	N	105.963	0
	GSM358382	Right	A	76	F	30	0	N	N	206.955	0
	GSM358383	Left	A	58	F	43.9	0	N	N	291.314	1
	GSM358384	Rectum	A	64	F	80.8	0	N	N	258.684	0
	GSM358385	Left	B	40	F	2.26	0	N	N	280.275	1
	GSM358386	Left	B	30	M	6.01	1	N	N	303.678	1
	GSM358387	Rectum	B	54	M	9.96	1	Y	Y	228.709	0
	GSM358388	Right	B	54	F	14.13	1	N	N	331.922	1
	GSM358389	Rectum	B	83	M	14.26	1	N	N	247.001	0
	GSM358390	Left	B	54	M	15.05	0	N	N	282.379	1
	GSM358391	Left	B	73	M	15.71	0	N	N	219.283	0
	GSM358392	Right	B	38	F	17.95	0	N	Y	334.203	1
	GSM358393	Right	B	68	M	18.18	0	N	N	188.337	0
	GSM358394	Left	B	80	M	19.36	1	N	N	238.66	0
	GSM358395	Right	B	78	F	22.02	0	N	Y	281.191	1
	GSM358396	Left	B	65	F	22.38	1	Y	Y	171.326	0
	GSM358397	Left	B	65	F	22.38	1	Y	Y	121.658	0
	GSM358398	Right	B	66	F	24.19	0	N	N	144.397	0
	GSM358399	Left	B	56	F	25.21	1	Y	Y	106.507	0
	GSM358400	Right	B	71	M	25.24	0	N	N	291.436	1
	GSM358401	Left	B	78	M	25.61	0	Y	Y	85.7756	0
	GSM358402	Left	B	79	F	26.53	0	N	N	192.842	0
	GSM358403	Right	B	71	M	26.66	0	N	N	257.286	0
	GSM358404	Right	B	66	M	26.82	0	N	N	285.905	1
	GSM358405	Right	B	52	F	27.15	0	N	N	302.695	1
	GSM358406	Left	B	51	F	27.64	1	Y	Y	193.214	0
	GSM358407	Right	B	84	F	28.63	0	N	N	189.185	0
	GSM358408	Left	B	89	F	28.86	0	N	N	154.923	0
	GSM358409	Right	B	64	F	29.22	0	N	N	346.86	1
	GSM358410	Right	B	86	F	31.06	0	N	N	119.34	0
	GSM358411	Left	B	51	M	33.2	0	N	N	263.916	0
	GSM358412	Right	B	69	M	33.69	0	N	N	159.43	0
	GSM358413	Left	B	60	M	35.9	0	N	N	307.532	1
	GSM358414	Right	B	76	F	36.75	0	N	Y	150.419	0
	GSM358415	Right	B	75	F	37.31	1	N	Y	256.581	0
	GSM358416	Left	B	71	M	37.31	0	N	N	371.849	1
	GSM358417	Right	B	59	F	39.25	0	N	Y	358.587	1
	GSM358418	Left	B	58	M	44.97	0	N	N	95.3291	0
	GSM358419	Left	B	48	F	46.71	0	N	Y	270.936	0
	GSM358420	Left	B	56	M	47.86	0	N	Y	190.213	0
	GSM358421	Right	B	71	M	49.84	0	N	N	225.794	0
	GSM358422	Left	B	65	F	52.14	0	N	N	112.89	0
	GSM358423	Right	B	76	F	52.5	0	N	N	127.044	0
	GSM358424	Right	B	77	F	55.33	0	N	N	213.471	0
	GSM358425	Left	B	74	F	55.92	0	N	N	464.75	1
	GSM358426	Left	B	75	M	58.02	0	N	N	206.091	0
	GSM358427	Right	B	74	F	59.6	0	N	N	284.674	1
	GSM358428	Right	B	67	M	59.96	0	N	N	166.368	0
	GSM358429	Left	B	76	M	63.25	0	N	Y	146.669	0
	GSM358430	Right	B	49	M	64.86	0	Y	Y	110.133	0
	GSM358431	Left	B	83	F	70.65	0	N	N	208.124	0
	GSM358432	Left	B	73	M	76.04	0	N	N	240.58	0
	GSM358433	Right	B	57	F	79.13	0	N	Y	236.257	0
	GSM358434	Right	B	86	F	80.25	0	N	N	108.689	0
	GSM358435	Left	B	71	F	85.28	0	N	N	196.539	0
	GSM358436	Left	B	74	F	86.43	0	N	N	252.671	0
	GSM358437	Right	B	74	M	88.99	0	N	Y	176.868	0
	GSM358438	Rectum	B	41	M	93.66	1	N	N	739.472	1
	GSM358439	Left	B	70	M	106.94	0	N	N	235.395	0
	GSM358440	Left	B	43	F	110.79	0	N	N	246.899	0
	GSM358441	Rectum	B	74	F	118.58	0	Y	Y	273.346	1
	GSM358442	Right	B	92	F	12.1	0	N	N	211.088	0
	GSM358443	Right	B	74	F	29.6	0	N	N	96.2738	0
	GSM358444	Rectum	B	82	M	37	0	N	N	150.077	0
	GSM358445	Right	B	60	M	28.5	0	N	N	96.332	0
	GSM358446	Right	B	82	M	56.3	0	N	N	199.247	0
	GSM358447	Right	B	53	M	47.4	0	N	Y	189.468	0
	GSM358448	Right	B	92	M	13.5	0	N	N	75.8093	0
	GSM358449	Left	B	72	M	56.8	0	N	N	102.202	0
	GSM358450	Left	B	70	M	52.8	0	N	N	212.159	0
	GSM358451	Right	B	68	F	45.3	0	N	N	98.7983	0
	GSM358452	Rectum	B	61	M	55.7	0	N	N	146.191	0
	GSM358453	Right	B	62	M	40	0	N	N	106.952	0
	GSM358454	Right	B	78	M	14.2	1	N	N	76.631	0
	GSM358455	Right	B	80	M	4.1	0	N	N	50.5876	0
	GSM358456	Left	B	30	F	59.5	0	N	N	178.207	0
	GSM358457	Right	B	79	F	42.9	0	N	N	147.567	0
	GSM358458	Right	B	54	F	32.6	1	N	N	220.232	0
	GSM358459	Right	B	44	M	31.3	0	N	N	78.6111	0
	GSM358460	Right	B	66	F	33.9	0	N	N	90.2895	0
	GSM358461	Left	B	64	M	47.7	0	N	N	161.022	0
	GSM358462	Rectum	B	72	M	38.2	0	N	N	451.615	1
	GSM358463	Left	B	63	F	44.4	0	N	N	134.598	0
	GSM358464	Rectum	B	66	M	44.8	0	N	N	101.366	0
	GSM358465	Rectum	B	63	M	57	0	N	N	208.194	0
	GSM358466	Rectum	B	78	M	40.4	0	N	N	150.189	0
	GSM358467	Left	B	74	M	5.2	0	N	N	284.335	1
	GSM358468	Rectum	B	64.6	M	11.6	0	N	N	217.553	0
	GSM358469	Right	B	53	F	58.4	0	N	Y	130.224	0
	GSM358470	Right	B	78	F	36.2	0	N	N	268.716	0
	GSM358471	Colon	B	78	F	45.4	0	N	N	183.055	0
	GSM358472	Left	B	70	M	50.9	0	N	N	287.613	1
	GSM358473	Right	B	81	F	55.9	0	N	N	81.2031	0
	GSM358474	Rectum	B	75	M	14.3	1	Y	Y	151.155	0
	GSM358475	Left	B	63	F	33.8	0	N	N	336.116	1
	GSM358476	Left	B	63	M	38	0	N	N	214.41	0
	GSM358477	Right	B	48	F	74.2	0	N	Y	191.977	0
	GSM358478	Right	B	72	M	84.9	0	N	N	440.854	1
	GSM358479	Right	C	54	M	0.92	0	N	N	207.558	0
	GSM358480	Right	C	71	F	1.57	1	N	Y	153.377	0
	GSM358481	Right	C	83	F	3.32	1	N	N	290.745	1
	GSM358482	Right	C	78	F	4.24	0	N	Y	144.657	0
	GSM358483	Right	C	62	F	5.22	0	N	Y	130.167	0
	GSM358484	Right	C	74	M	5.35	1	N	N	161.311	0
	GSM358485	Right	C	38	M	8.21	1	Y	Y	163.761	0
	GSM358486	Left	C	67	F	8.31	1	Y	Y	165.342	0
	GSM358487	Left	C	51	F	8.58	1	N	Y	248.121	0
	GSM358488	Left	C	75	M	9.56	1	N	Y	244.205	0
	GSM358489	Left	C	46	M	11.9	1	Y	N	331.271	1
	GSM358490	Right	C	60	M	14.72	1	N	Y	180.813	0
	GSM358491	Left	C	53	F	16.07	1	N	N	411.697	1
	GSM358492	Rectum	C	50	F	18.93	1	N	N	266.293	0
	GSM358493	Left	C	61	F	18.96	0	Y	Y	610.191	1
	GSM358494	Right	C	81	F	19.98	0	N	Y	203.675	0
	GSM358495	Right	C	63	M	20.44	0	N	Y	157.856	0
	GSM358496	Left	C	46	M	21.04	1	N	Y	369.338	1
	GSM358497	Left	C	53	M	21.27	1	N	Y	290.232	1
	GSM358498	Right	C	87	F	22.25	0	N	Y	155.946	0
	GSM358499	Left	C	63	M	23.34	1	N	N	302.122	1
	GSM358500	Left	C	75	F	24.13	1	N	Y	329.216	1
	GSM358501	Left	C	66	M	24.85	1	N	Y	430.989	1
	GSM358502	Right	C	78	F	26.26	0	N	N	168.618	0
	GSM358503	Right	C	71	F	26.92	0	N	Y	271.832	1
	GSM358504	Left	C	58	M	27.58	1	Y	Y	233.448	0
	GSM358505	Left	C	90	F	27.74	1	N	N	285.039	1
	GSM358506	Left	C	26	M	29.39	1	Y	Y	211.361	0
	GSM358507	Right	C	78	F	31.36	0	N	N	253.6	0
	GSM358508	Left	C	79	F	31.92	0	N	Y	132.746	0
	GSM358509	Right	C	41	M	34.19	1	Y	Y	365.807	1
	GSM358510	Right	C	64	F	36.92	1	N	N	774.482	1
	GSM358511	Left	C	67	M	36.92	0	N	Y	126.595	0
	GSM358512	Right	C	60	F	38.07	0	N	Y	167.568	0
	GSM358513	Right	C	73	F	38.72	0	N	Y	317.959	1
	GSM358514	Left	C	69	M	41.06	1	Y	Y	363.82	1
	GSM358515	Left	C	67	M	44.67	0	N	N	238.396	0
	GSM358516	Left	C	46	M	44.74	0	N	Y	204.726	0
	GSM358517	Left	C	30	M	47.8	0	Y	Y	177.572	0
	GSM358518	Right	C	71	F	49.11	0	N	Y	110.323	0
	GSM358519	Left	C	26	M	50.43	0	N	Y	190.79	0
	GSM358520	Right	C	67	F	50.59	0	N	Y	214.099	0
	GSM358521	Left	C	72	M	52.86	0	N	Y	151.536	0
	GSM358522	Left	C	83	F	54.9	0	N	N	234.317	0
	GSM358523	Left	C	63	F	58.45	0	N	N	200.456	0
	GSM358524	Right	C	87	M	59.07	0	N	Y	249.265	0
	GSM358525	Right	C	69	M	59.34	0	N	Y	322.771	1
	GSM358526	Left	C	63	M	64.33	0	N	Y	345.281	1
	GSM358527	Left	C	62	M	64.93	0	N	Y	273.196	1
	GSM358528	Left	C	65	F	65.55	0	N	Y	243.319	0
	GSM358529	Right	C	55	M	72.09	0	N	Y	362.015	1
	GSM358530	Rectum	C	50	F	74.36	0	Y	Y	316.818	1
	GSM358531	Left	C	63	M	74.53	0	N	N	145.2	0
	GSM358532	Left	C	60	M	79.46	1	N	N	408.058	1
	GSM358533	Rectum	C	71	F	85.61	0	Y	Y	259.269	0
	GSM358534	Right	C	74	M	85.84	1	Y	Y	195.345	0
	GSM358535	Left	C	46	M	89.62	0	N	Y	370.346	1
	GSM358536	Right	C	71	F	95.07	0	N	Y	284.818	1
	GSM358537	Right	C	48	F	99.51	0	N	Y	146.459	0
	GSM358538	Left	C	39	M	105.17	0	Y	Y	432.515	1
	GSM358539	Right	C	64	F	112.33	0	N	N	189.668	0
	GSM358540	Rectum	C	75	M	30.9	0	N	Y	81.4282	0
	GSM358541	Left	C	64	F	24	0	N	Y	669.156	1
	GSM358542	Right	C	51	M	31.6	0	N	Y	145.319	0
	GSM358543	Right	C	69	M	49.6	0	N	Y	87.954	0
	GSM358544	Left	C	69	M	15.2	1	N	Y	91.414	0
	GSM358545	Left	C	84	F	24.2	0	N	N	120.632	0
	GSM358546	Left	C	59	M	69.1	0	N	Y	304.643	1
	GSM358547	Left	C	74	M	68.1	0	N	Y	159.67	0
	GSM358548	Right	C	62	M	10.3	1	N	Y	137.152	0
	GSM358549	Rectum	C	56	F	59.2	0	N	Y	152.686	0
	GSM358550	Rectum	C	73	M	61.4	0	N	N	140.472	0
	GSM358551	Right	C	72	F	15	0	N	N	176.264	0
	GSM358552	Right	C	60	F	57.8	0	N	Y	105.201	0
	GSM358553	Rectum	C	77	F	18.8	0	N	N	377.583	1
	GSM358554	Right	C	79	F	4.5	1	N	N	131.521	0
	GSM358555	Rectum	C	83	M	38.1	1	N	N	231.48	0
	GSM358556	Right	C	69	M	40.4	0	N	Y	100.603	0
	GSM358557	Right	C	73	M	5.7	1	N	N	172.131	0
	GSM358558	Rectum	C	66	M	10.2	0	N	Y	284.423	1
	GSM358559	Right	C	75	M	84.7	0	N	Y	75.7087	0
	GSM358560	Rectum	C	77	F	16.9	0	N	N	80.9338	0
	GSM358561	Left	C	49	F	9.5	1	N	Y	217.851	0
	GSM358562	Right	C	77	F	68.7	0	N	Y	104.736	0
	GSM358563	Right	C	77	M	59.5	0	N	N	207.714	0
	GSM358564	Left	C	59	M	18.7	0	N	Y	169.415	0
	GSM358565	Left	C	43	M	70.8	0	N	Y	169.078	0
	GSM358566	Right	C	82	F	4.44	1	N	N	103.18	0
	GSM358567	Right	C	51	M	40	1	N	Y	330.608	1
	GSM358568	Left	C	53	F	72.9	1	N	Y	277.554	1
	GSM358569	Right	C	81	M	18	1	N	N	127.124	0
