# Supplementary material for: Selective analysis of cancer-cell intrinsic transcriptional traits defines novel clinically relevant subtypes of colorectal cancer
Source: Nat Commun. 2017 May 31;8:15107. doi: 10.1038/ncomms15107 (PMC5499209; doi:10.1038/ncomms15107)
Supplement: Supplementary Data 11 — CRIS classification of public CRC gene expression datasets [file ncomms15107-s12.xlsx]

## Sheet: Supplementary Data 11
	Supplementary Data 11: CRIS classification of public CRC gene expression datasets. GSE13067, GSE13294, GSE35896, TCGA, GSE14333, GSE5851, GSE2109, GSE20916, GSE23878, GSE37892, KFSYSCC, GSE39582, GSE17536, GSE33113, PETACC and GSE59857 classification according to CRIS. For class assignment by NTP, FDR < 0.2 was considered significant.
	Dataset ID	Sample ID	CRIS Assignment	Distance to Template	BH.FDR
	GSE13067	GSM327282	CRIS-D	0.897133	0.137149
	GSE13067	GSM327283	CRIS-C	0.935954	0.614077
	GSE13067	GSM327284	CRIS-D	0.791114	0.00236753
	GSE13067	GSM327285	CRIS-E	0.836372	0.0239219
	GSE13067	GSM327286	CRIS-A	0.611973	0.000758823
	GSE13067	GSM327287	CRIS-A	1.01407	0.722655
	GSE13067	GSM327288	CRIS-A	0.797257	0.000758823
	GSE13067	GSM327289	CRIS-D	0.810322	0.000758823
	GSE13067	GSM327290	CRIS-E	0.839919	0.0405099
	GSE13067	GSM327291	CRIS-A	0.74422	0.000758823
	GSE13067	GSM327292	CRIS-C	0.806393	0.000758823
	GSE13067	GSM327293	CRIS-E	0.672654	0.000758823
	GSE13067	GSM327294	CRIS-C	0.92014	0.513393
	GSE13067	GSM327295	CRIS-C	0.886112	0.111875
	GSE13067	GSM327296	CRIS-A	1.05055	0.711069
	GSE13067	GSM327297	CRIS-B	0.904678	0.000986469
	GSE13067	GSM327298	CRIS-A	0.661301	0.000758823
	GSE13067	GSM327299	CRIS-C	0.756976	0.00383627
	GSE13067	GSM327300	CRIS-A	0.694725	0.000758823
	GSE13067	GSM327301	CRIS-C	0.959361	0.511132
	GSE13067	GSM327302	CRIS-B	0.705589	0.000758823
	GSE13067	GSM327303	CRIS-C	0.80208	0.000758823
	GSE13067	GSM327304	CRIS-C	0.813801	0.00071311
	GSE13067	GSM327305	CRIS-E	0.966221	0.506851
	GSE13067	GSM327306	CRIS-C	0.696768	0.000758823
	GSE13067	GSM327307	CRIS-E	0.813231	0.00071311
	GSE13067	GSM327308	CRIS-C	0.709907	0.000758823
	GSE13067	GSM327309	CRIS-A	0.686324	0.000758823
	GSE13067	GSM327310	CRIS-A	0.921804	0.110181
	GSE13067	GSM327311	CRIS-B	0.694974	0.000758823
	GSE13067	GSM327312	CRIS-A	0.622467	0.000758823
	GSE13067	GSM327313	CRIS-B	0.756703	0.000758823
	GSE13067	GSM327314	CRIS-C	0.839551	0.000758823
	GSE13067	GSM327315	CRIS-C	0.709468	0.000758823
	GSE13067	GSM327316	CRIS-E	0.825348	0.00307108
	GSE13067	GSM327317	CRIS-D	0.899624	0.00071311
	GSE13067	GSM327318	CRIS-E	0.830437	0.000758823
	GSE13067	GSM327319	CRIS-D	0.823613	0.00071311
	GSE13067	GSM327320	CRIS-E	0.714373	0.000758823
	GSE13067	GSM327321	CRIS-C	0.800695	0.000758823
	GSE13067	GSM327322	CRIS-B	0.733164	0.000758823
	GSE13067	GSM327323	CRIS-E	0.812754	0.000758823
	GSE13067	GSM327324	CRIS-D	0.902227	0.0474937
	GSE13067	GSM327325	CRIS-B	0.798992	0.000758823
	GSE13067	GSM327326	CRIS-C	0.86881	0.000758823
	GSE13067	GSM327327	CRIS-A	0.807438	0.000758823
	GSE13067	GSM327328	CRIS-C	0.70296	0.000758823
	GSE13067	GSM327329	CRIS-B	0.760169	0.000758823
	GSE13067	GSM327330	CRIS-B	0.754704	0.000758823
	GSE13067	GSM327331	CRIS-A	0.643514	0.000758823
	GSE13067	GSM327332	CRIS-C	0.72163	0.000758823
	GSE13067	GSM327333	CRIS-A	0.644577	0.000758823
	GSE13067	GSM327334	CRIS-A	0.873907	0.00157415
	GSE13067	GSM327335	CRIS-A	0.715071	0.000758823
	GSE13067	GSM327336	CRIS-E	0.864736	0.000758823
	GSE13067	GSM327337	CRIS-C	0.858963	0.000758823
	GSE13067	GSM327338	CRIS-C	0.892444	0.00564978
	GSE13067	GSM327339	CRIS-D	0.871042	0.00856671
	GSE13067	GSM327340	CRIS-C	0.882979	0.000758823
	GSE13067	GSM327341	CRIS-C	0.9495	0.0158002
	GSE13067	GSM327342	CRIS-C	0.882327	0.0012867
	GSE13067	GSM327343	CRIS-A	0.840271	0.00071311
	GSE13067	GSM327344	CRIS-D	0.90753	0.0137766
	GSE13067	GSM327345	CRIS-A	0.923089	0.00687005
	GSE13067	GSM327346	CRIS-A	0.896433	0.0649683
	GSE13067	GSM327347	CRIS-A	0.869973	0.00213566
	GSE13067	GSM327348	CRIS-D	0.981808	0.0603625
	GSE13067	GSM327349	CRIS-A	0.742804	0.000758823
	GSE13067	GSM327350	CRIS-E	0.850135	0.00213566
	GSE13067	GSM327351	CRIS-D	0.875772	0.00287321
	GSE13067	GSM327352	CRIS-A	0.867035	0.188009
	GSE13067	GSM327353	CRIS-A	0.775676	0.000758823
	GSE13067	GSM327354	CRIS-E	0.872202	0.00071311
	GSE13067	GSM327355	CRIS-D	0.891987	0.00287321
	GSE13294	GSM335510	CRIS-E	0.773637	0.00105064
	GSE13294	GSM335511	CRIS-A	0.599103	0.000784653
	GSE13294	GSM335512	CRIS-D	0.925281	0.00655638
	GSE13294	GSM335513	CRIS-C	0.792966	0.000784653
	GSE13294	GSM335514	CRIS-C	0.9059	0.000784653
	GSE13294	GSM335515	CRIS-D	0.978667	0.962888
	GSE13294	GSM335516	CRIS-D	0.927021	0.000784653
	GSE13294	GSM335517	CRIS-C	0.993848	0.0253341
	GSE13294	GSM335518	CRIS-B	0.845593	0.000784653
	GSE13294	GSM335519	CRIS-A	0.873522	0.000784653
	GSE13294	GSM335520	CRIS-A	0.652178	0.000784653
	GSE13294	GSM335521	CRIS-A	0.821066	0.000784653
	GSE13294	GSM335522	CRIS-E	0.931911	0.023925
	GSE13294	GSM335523	CRIS-A	0.681761	0.000784653
	GSE13294	GSM335524	CRIS-C	0.942178	0.0475238
	GSE13294	GSM335525	CRIS-A	0.694977	0.000784653
	GSE13294	GSM335526	CRIS-A	0.901683	0.00134756
	GSE13294	GSM335527	CRIS-A	0.678174	0.000784653
	GSE13294	GSM335528	CRIS-A	0.704604	0.000784653
	GSE13294	GSM335529	CRIS-A	0.521942	0.000784653
	GSE13294	GSM335530	CRIS-A	0.773231	0.000784653
	GSE13294	GSM335531	CRIS-C	0.7132	0.000784653
	GSE13294	GSM335532	CRIS-B	0.981214	0.01308
	GSE13294	GSM335533	CRIS-B	0.998953	0.0539892
	GSE13294	GSM335534	CRIS-E	0.758507	0.000784653
	GSE13294	GSM335535	CRIS-D	0.704026	0.000784653
	GSE13294	GSM335536	CRIS-C	0.796524	0.000784653
	GSE13294	GSM335537	CRIS-C	0.712969	0.000784653
	GSE13294	GSM335538	CRIS-C	0.905827	0.00440521
	GSE13294	GSM335539	CRIS-C	0.776955	0.000784653
	GSE13294	GSM335540	CRIS-E	0.818032	0.000751365
	GSE13294	GSM335541	CRIS-A	0.814703	0.000784653
	GSE13294	GSM335542	CRIS-B	0.980867	0.11667
	GSE13294	GSM335543	CRIS-A	0.713127	0.000784653
	GSE13294	GSM335544	CRIS-A	0.671105	0.000784653
	GSE13294	GSM335545	CRIS-B	0.859176	0.000784653
	GSE13294	GSM335546	CRIS-A	0.82024	0.000751365
	GSE13294	GSM335547	CRIS-D	0.823369	0.000751365
	GSE13294	GSM335548	CRIS-E	0.942176	0.104519
	GSE13294	GSM335549	CRIS-D	0.800005	0.000784653
	GSE13294	GSM335550	CRIS-E	0.908719	0.0159157
	GSE13294	GSM335551	CRIS-B	0.955878	0.0521603
	GSE13294	GSM335552	CRIS-C	0.992357	0.349111
	GSE13294	GSM335553	CRIS-C	0.830241	0.00105064
	GSE13294	GSM335554	CRIS-C	0.782039	0.000784653
	GSE13294	GSM335555	CRIS-E	1.03942	0.984869
	GSE13294	GSM335556	CRIS-C	0.832791	0.000784653
	GSE13294	GSM335557	CRIS-D	0.676191	0.000784653
	GSE13294	GSM335558	CRIS-D	0.888104	0.0755037
	GSE13294	GSM335559	CRIS-A	0.796133	0.000784653
	GSE13294	GSM335560	CRIS-A	0.918807	0.0879306
	GSE13294	GSM335561	CRIS-E	0.809388	0.000784653
	GSE13294	GSM335562	CRIS-C	0.933053	0.0756341
	GSE13294	GSM335563	CRIS-A	0.871965	0.0154969
	GSE13294	GSM335564	CRIS-B	0.732751	0.000784653
	GSE13294	GSM335565	CRIS-A	0.747073	0.000784653
	GSE13294	GSM335566	CRIS-A	0.753731	0.000784653
	GSE13294	GSM335567	CRIS-C	0.915518	0.00290567
	GSE13294	GSM335568	CRIS-C	0.604619	0.000784653
	GSE13294	GSM335569	CRIS-C	0.800622	0.000784653
	GSE13294	GSM335570	CRIS-A	0.697809	0.000784653
	GSE13294	GSM335571	CRIS-D	0.919036	0.00526895
	GSE13294	GSM335572	CRIS-A	0.666216	0.000784653
	GSE13294	GSM335573	CRIS-E	0.886583	0.0127451
	GSE13294	GSM335574	CRIS-B	0.873164	0.0129141
	GSE13294	GSM335575	CRIS-B	0.781152	0.000784653
	GSE13294	GSM335576	CRIS-B	0.875083	0.00164861
	GSE13294	GSM335577	CRIS-A	0.818756	0.000784653
	GSE13294	GSM335578	CRIS-C	0.85693	0.00105064
	GSE13294	GSM335579	CRIS-A	0.794174	0.000784653
	GSE13294	GSM335580	CRIS-B	0.797495	0.000784653
	GSE13294	GSM335581	CRIS-A	0.648882	0.000784653
	GSE13294	GSM335582	CRIS-C	0.685806	0.000784653
	GSE13294	GSM335583	CRIS-D	0.840775	0.00134756
	GSE13294	GSM335584	CRIS-C	0.912081	0.133867
	GSE13294	GSM335585	CRIS-E	0.946282	0.352047
	GSE13294	GSM335586	CRIS-C	0.756458	0.000784653
	GSE13294	GSM335587	CRIS-A	0.933788	0.0884235
	GSE13294	GSM335588	CRIS-D	0.97403	0.0200225
	GSE13294	GSM335589	CRIS-D	0.87043	0.0708089
	GSE13294	GSM335590	CRIS-C	0.798915	0.000784653
	GSE13294	GSM335591	CRIS-C	0.775718	0.000784653
	GSE13294	GSM335592	CRIS-C	0.872086	0.00440521
	GSE13294	GSM335593	CRIS-A	0.785209	0.000784653
	GSE13294	GSM335594	CRIS-D	0.641687	0.000784653
	GSE13294	GSM335595	CRIS-D	1.00928	0.998242
	GSE13294	GSM335596	CRIS-E	0.733304	0.000784653
	GSE13294	GSM335597	CRIS-A	0.785166	0.0163271
	GSE13294	GSM335598	CRIS-C	0.651985	0.000784653
	GSE13294	GSM335599	CRIS-E	0.799628	0.000784653
	GSE13294	GSM335600	CRIS-C	0.765923	0.000784653
	GSE13294	GSM335601	CRIS-B	0.934466	0.0738173
	GSE13294	GSM335602	CRIS-E	0.778651	0.000784653
	GSE13294	GSM335603	CRIS-E	0.713374	0.000784653
	GSE13294	GSM335604	CRIS-D	0.929057	0.0677539
	GSE13294	GSM335605	CRIS-E	0.896149	0.0622336
	GSE13294	GSM335606	CRIS-C	0.810588	0.000784653
	GSE13294	GSM335607	CRIS-A	0.68253	0.000784653
	GSE13294	GSM335608	CRIS-B	0.576428	0.000784653
	GSE13294	GSM335609	CRIS-E	0.89153	0.00601821
	GSE13294	GSM335610	CRIS-C	0.774083	0.000784653
	GSE13294	GSM335611	CRIS-A	0.868226	0.0505555
	GSE13294	GSM335612	CRIS-C	0.899134	0.0494364
	GSE13294	GSM335613	CRIS-D	0.818378	0.000784653
	GSE13294	GSM335614	CRIS-B	0.773381	0.000784653
	GSE13294	GSM335615	CRIS-D	0.90224	0.0580204
	GSE13294	GSM335616	CRIS-C	0.78115	0.00760225
	GSE13294	GSM335617	CRIS-E	0.907468	0.0397356
	GSE13294	GSM335618	CRIS-E	0.863603	0.00319524
	GSE13294	GSM335619	CRIS-A	0.781634	0.000784653
	GSE13294	GSM335620	CRIS-D	0.710118	0.000784653
	GSE13294	GSM335621	CRIS-B	0.788972	0.000784653
	GSE13294	GSM335622	CRIS-A	0.85185	0.00549644
	GSE13294	GSM335623	CRIS-B	0.82559	0.000751365
	GSE13294	GSM335624	CRIS-A	0.744704	0.000751365
	GSE13294	GSM335625	CRIS-C	0.742537	0.000784653
	GSE13294	GSM335626	CRIS-D	0.865447	0.0401869
	GSE13294	GSM335627	CRIS-A	0.807853	0.000751365
	GSE13294	GSM335628	CRIS-A	0.917848	0.0419328
	GSE13294	GSM335629	CRIS-A	0.782097	0.000784653
	GSE13294	GSM335630	CRIS-A	0.775062	0.000784653
	GSE13294	GSM335631	CRIS-C	0.911845	0.0624757
	GSE13294	GSM335632	CRIS-A	0.571402	0.000784653
	GSE13294	GSM335633	CRIS-D	0.866207	0.0291235
	GSE13294	GSM335634	CRIS-A	0.759559	0.000784653
	GSE13294	GSM335635	CRIS-B	0.906777	0.0622297
	GSE13294	GSM335636	CRIS-D	0.756008	0.000784653
	GSE13294	GSM335637	CRIS-D	0.831747	0.00678912
	GSE13294	GSM335638	CRIS-D	0.923482	0.274361
	GSE13294	GSM335639	CRIS-C	0.911787	0.111623
	GSE13294	GSM335640	CRIS-B	0.721578	0.000784653
	GSE13294	GSM335641	CRIS-A	0.798447	0.000751365
	GSE13294	GSM335642	CRIS-C	1.04563	0.897145
	GSE13294	GSM335643	CRIS-A	0.793079	0.000751365
	GSE13294	GSM335644	CRIS-B	0.971875	0.630278
	GSE13294	GSM335645	CRIS-B	0.864289	0.00105064
	GSE13294	GSM335646	CRIS-A	0.797029	0.000784653
	GSE13294	GSM335647	CRIS-E	0.931931	0.326194
	GSE13294	GSM335648	CRIS-E	0.771858	0.000784653
	GSE13294	GSM335649	CRIS-E	0.883338	0.00261
	GSE13294	GSM335650	CRIS-D	1.0539	0.992601
	GSE13294	GSM335651	CRIS-E	0.801895	0.000784653
	GSE13294	GSM335652	CRIS-B	0.897538	0.00549644
	GSE13294	GSM335653	CRIS-A	0.874094	0.00134756
	GSE13294	GSM335654	CRIS-B	0.793347	0.000784653
	GSE13294	GSM335655	CRIS-A	0.726363	0.000784653
	GSE13294	GSM335656	CRIS-B	1.09533	0.973739
	GSE13294	GSM335657	CRIS-B	0.933832	0.0734929
	GSE13294	GSM335658	CRIS-B	1.05094	0.995245
	GSE13294	GSM335659	CRIS-A	0.998503	0.976718
	GSE13294	GSM335660	CRIS-A	0.697707	0.000784653
	GSE13294	GSM335661	CRIS-E	0.957712	0.723189
	GSE13294	GSM335662	CRIS-A	0.820934	0.000784653
	GSE13294	GSM335663	CRIS-A	0.949093	0.112826
	GSE13294	GSM335664	CRIS-B	0.740262	0.000784653
	GSE35896	GSM877126	CRIS-A	0.659367	0.00063577
	GSE35896	GSM877127	CRIS-A	0.758506	0.00063577
	GSE35896	GSM877128	CRIS-A	0.790343	0.00063577
	GSE35896	GSM877129	CRIS-A	0.610953	0.00063577
	GSE35896	GSM877130	CRIS-B	0.938602	0.00275501
	GSE35896	GSM877131	CRIS-A	0.75737	0.00063577
	GSE35896	GSM877132	CRIS-C	0.910119	0.00607226
	GSE35896	GSM877133	CRIS-A	0.958317	0.535126
	GSE35896	GSM877134	CRIS-E	0.857242	0.00063577
	GSE35896	GSM877135	CRIS-D	0.672155	0.00063577
	GSE35896	GSM877136	CRIS-D	0.852066	0.00422043
	GSE35896	GSM877137	CRIS-C	0.669733	0.00063577
	GSE35896	GSM877138	CRIS-E	1.08701	0.995001
	GSE35896	GSM877139	CRIS-E	0.806272	0.00063577
	GSE35896	GSM877140	CRIS-E	0.809671	0.00204194
	GSE35896	GSM877141	CRIS-A	0.889967	0.00063577
	GSE35896	GSM877142	CRIS-A	0.914105	0.110055
	GSE35896	GSM877143	CRIS-E	0.913076	0.0140664
	GSE35896	GSM877144	CRIS-B	0.763791	0.000929814
	GSE35896	GSM877145	CRIS-C	0.9395	0.0138561
	GSE35896	GSM877146	CRIS-E	0.913205	0.0056822
	GSE35896	GSM877147	CRIS-B	0.794101	0.00151189
	GSE35896	GSM877148	CRIS-D	0.868934	0.00063577
	GSE35896	GSM877149	CRIS-E	0.772494	0.00063577
	GSE35896	GSM877150	CRIS-E	0.857199	0.00275501
	GSE35896	GSM877151	CRIS-C	0.968576	0.102084
	GSE35896	GSM877152	CRIS-C	0.842819	0.00063577
	GSE35896	GSM877153	CRIS-B	0.943963	0.468006
	GSE35896	GSM877154	CRIS-B	0.818284	0.00063577
	GSE35896	GSM877155	CRIS-B	0.830322	0.00063577
	GSE35896	GSM877156	CRIS-A	0.953272	0.022222
	GSE35896	GSM877157	CRIS-C	0.730842	0.00063577
	GSE35896	GSM877158	CRIS-B	0.891283	0.00204194
	GSE35896	GSM877159	CRIS-B	0.963032	0.380751
	GSE35896	GSM877160	CRIS-C	0.934385	0.378766
	GSE35896	GSM877161	CRIS-E	0.723468	0.00063577
	GSE35896	GSM877162	CRIS-B	0.685238	0.00063577
	GSE35896	GSM877163	CRIS-C	0.754993	0.00063577
	GSE35896	GSM877164	CRIS-A	0.593139	0.00063577
	GSE35896	GSM877165	CRIS-B	0.838371	0.00063577
	GSE35896	GSM877166	CRIS-D	0.753744	0.00063577
	GSE35896	GSM877167	CRIS-D	0.934128	0.00892621
	GSE35896	GSM877168	CRIS-D	0.802667	0.00063577
	GSE35896	GSM877169	CRIS-C	0.752853	0.00063577
	GSE35896	GSM877170	CRIS-B	0.761268	0.00063577
	GSE35896	GSM877171	CRIS-A	0.617267	0.00063577
	GSE35896	GSM877173	CRIS-C	0.843369	0.00063577
	GSE35896	GSM877174	CRIS-A	0.792986	0.00063577
	GSE35896	GSM877175	CRIS-C	0.740834	0.00063577
	GSE35896	GSM877176	CRIS-B	0.838004	0.00063577
	GSE35896	GSM877177	CRIS-C	0.811141	0.00063577
	GSE35896	GSM877178	CRIS-A	0.58077	0.00063577
	GSE35896	GSM877179	CRIS-A	0.582721	0.00063577
	GSE35896	GSM877180	CRIS-D	0.880789	0.00275501
	GSE35896	GSM877181	CRIS-B	0.764104	0.00063577
	GSE35896	GSM877182	CRIS-B	0.879538	0.0851756
	GSE35896	GSM877183	CRIS-A	0.765853	0.00063577
	GSE35896	GSM877184	CRIS-E	0.816856	0.00063577
	GSE35896	GSM877185	CRIS-D	0.691904	0.00063577
	GSE35896	GSM877186	CRIS-D	0.654299	0.00063577
	GSE35896	GSM877187	CRIS-C	0.969673	0.102084
	GSE35896	GSM877188	CRIS-E	0.85432	0.00063577
	TCGA	TCGA-AG-3901	CRISA	0.49991	0.000716988
	TCGA	TCGA-AA-3854	CRISA	0.506063	0.000716988
	TCGA	TCGA-AA-3851	CRISA	0.572128	0.000716988
	TCGA	TCGA-AA-3861	CRISA	0.58285	0.000716988
	TCGA	TCGA-AA-A024	CRISA	0.601735	0.000716988
	TCGA	TCGA-AA-3852	CRISA	0.618098	0.000716988
	TCGA	TCGA-A6-3808	CRISA	0.630578	0.000716988
	TCGA	TCGA-AA-3821	CRISA	0.635847	0.000716988
	TCGA	TCGA-AG-A008	CRISA	0.644297	0.000716988
	TCGA	TCGA-AG-3594	CRISA	0.648131	0.000716988
	TCGA	TCGA-AA-3502	CRISA	0.659512	0.000716988
	TCGA	TCGA-AA-3525	CRISA	0.660105	0.000716988
	TCGA	TCGA-CM-4746	CRISA	0.665251	0.000716988
	TCGA	TCGA-AG-3611	CRISA	0.667797	0.000716988
	TCGA	TCGA-AA-3680	CRISA	0.675199	0.000716988
	TCGA	TCGA-AA-3522	CRISA	0.679717	0.000716988
	TCGA	TCGA-AA-3864	CRISA	0.686	0.000716988
	TCGA	TCGA-AA-3833	CRISA	0.712154	0.000716988
	TCGA	TCGA-AA-A03F	CRISA	0.712836	0.000716988
	TCGA	TCGA-AF-3400	CRISA	0.732917	0.000716988
	TCGA	TCGA-AG-A02N	CRISA	0.737336	0.000716988
	TCGA	TCGA-AA-3994	CRISA	0.751116	0.000716988
	TCGA	TCGA-A6-4107	CRISA	0.754897	0.000716988
	TCGA	TCGA-AA-3543	CRISA	0.755207	0.000716988
	TCGA	TCGA-AA-A02O	CRISA	0.763907	0.000716988
	TCGA	TCGA-AG-3892	CRISA	0.767924	0.000716988
	TCGA	TCGA-AA-3939	CRISA	0.769709	0.000716988
	TCGA	TCGA-AG-3881	CRISA	0.774674	0.000716988
	TCGA	TCGA-AZ-4313	CRISA	0.794396	0.000716988
	TCGA	TCGA-AA-3877	CRISA	0.795725	0.000685577
	TCGA	TCGA-AA-3560	CRISA	0.798042	0.000685577
	TCGA	TCGA-AA-3949	CRISA	0.800271	0.000716988
	TCGA	TCGA-AG-3578	CRISA	0.801808	0.000685577
	TCGA	TCGA-AA-3516	CRISA	0.80289	0.000716988
	TCGA	TCGA-AG-A020	CRISA	0.802978	0.000716988
	TCGA	TCGA-AG-A02X	CRISA	0.806609	0.000716988
	TCGA	TCGA-AA-3518	CRISA	0.815705	0.000716988
	TCGA	TCGA-AA-3556	CRISA	0.819482	0.000685577
	TCGA	TCGA-AG-3878	CRISA	0.825524	0.000716988
	TCGA	TCGA-AA-3818	CRISA	0.827305	0.000716988
	TCGA	TCGA-AA-3710	CRISA	0.828176	0.00154608
	TCGA	TCGA-CK-4951	CRISA	0.831495	0.000716988
	TCGA	TCGA-AA-3812	CRISA	0.833053	0.000716988
	TCGA	TCGA-AA-3837	CRISA	0.840637	0.000716988
	TCGA	TCGA-AA-3692	CRISA	0.847205	0.0313298
	TCGA	TCGA-AA-3850	CRISA	0.847536	0.000685577
	TCGA	TCGA-AA-3862	CRISA	0.848459	0.000716988
	TCGA	TCGA-A6-2674	CRISA	0.848651	0.0417104
	TCGA	TCGA-AF-2692	CRISA	0.84994	0.00232587
	TCGA	TCGA-AA-3966	CRISA	0.851076	0.00830191
	TCGA	TCGA-AA-A022	CRISA	0.851293	0.0278574
	TCGA	TCGA-A6-2682	CRISA	0.854153	0.000716988
	TCGA	TCGA-AG-3600	CRISA	0.855131	0.000971029
	TCGA	TCGA-AA-A00J	CRISA	0.858162	0.00630011
	TCGA	TCGA-AG-3583	CRISA	0.884886	0.00577866
	TCGA	TCGA-AZ-4315	CRISA	0.886308	0.0138041
	TCGA	TCGA-AA-3950	CRISA	0.906835	0.0304817
	TCGA	TCGA-A6-2672	CRISA	0.918663	0.0301575
	TCGA	TCGA-A6-2676	CRISA	0.933778	0.0391534
	TCGA	TCGA-AA-3672	CRISA	0.944279	0.0380876
	TCGA	TCGA-AA-3947	CRISA	0.953838	0.712731
	TCGA	TCGA-A6-3809	CRISA	0.998942	0.478531
	TCGA	TCGA-AG-3598	CRISA	1.01716	0.305939
	TCGA	TCGA-AA-3870	CRISB	0.61568	0.000716988
	TCGA	TCGA-AG-3575	CRISB	0.619561	0.000716988
	TCGA	TCGA-AA-3872	CRISB	0.661152	0.000716988
	TCGA	TCGA-AA-A01P	CRISB	0.731945	0.000716988
	TCGA	TCGA-AA-3715	CRISB	0.784112	0.000716988
	TCGA	TCGA-AA-A01R	CRISB	0.790281	0.000716988
	TCGA	TCGA-AZ-4614	CRISB	0.81895	0.000716988
	TCGA	TCGA-A6-3807	CRISB	0.839533	0.000716988
	TCGA	TCGA-AA-3681	CRISB	0.845454	0.000685577
	TCGA	TCGA-AZ-4615	CRISB	0.847708	0.000685577
	TCGA	TCGA-AA-3979	CRISB	0.85158	0.000685577
	TCGA	TCGA-AA-3684	CRISB	0.857892	0.00784805
	TCGA	TCGA-AA-A029	CRISB	0.859501	0.000716988
	TCGA	TCGA-A6-2685	CRISB	0.859749	0.0218671
	TCGA	TCGA-A6-2684	CRISB	0.878139	0.00478777
	TCGA	TCGA-AA-A02R	CRISB	0.900447	0.0121878
	TCGA	TCGA-AA-3845	CRISB	0.907639	0.135949
	TCGA	TCGA-AG-3599	CRISB	0.915598	0.00854429
	TCGA	TCGA-AG-A002	CRISB	0.918775	0.167538
	TCGA	TCGA-AG-4005	CRISB	0.943189	0.0131492
	TCGA	TCGA-AG-3586	CRISB	0.952228	0.0274396
	TCGA	TCGA-AG-A01L	CRISB	0.955885	0.0255321
	TCGA	TCGA-AA-3811	CRISB	0.964325	0.48127
	TCGA	TCGA-AA-3930	CRISB	0.980338	0.411228
	TCGA	TCGA-AG-3893	CRISC	0.588858	0.000716988
	TCGA	TCGA-AA-3867	CRISC	0.643718	0.000716988
	TCGA	TCGA-AY-4071	CRISC	0.660397	0.000716988
	TCGA	TCGA-AA-3982	CRISC	0.668353	0.000716988
	TCGA	TCGA-AA-3971	CRISC	0.689559	0.000716988
	TCGA	TCGA-AG-3909	CRISC	0.696736	0.000716988
	TCGA	TCGA-AA-3856	CRISC	0.702913	0.000716988
	TCGA	TCGA-AA-3562	CRISC	0.713555	0.000716988
	TCGA	TCGA-AA-3494	CRISC	0.727112	0.000716988
	TCGA	TCGA-AG-4007	CRISC	0.730314	0.000716988
	TCGA	TCGA-AA-3542	CRISC	0.733543	0.000716988
	TCGA	TCGA-AZ-4681	CRISC	0.739488	0.000716988
	TCGA	TCGA-AG-3890	CRISC	0.739796	0.000716988
	TCGA	TCGA-AZ-4684	CRISC	0.740184	0.000716988
	TCGA	TCGA-AA-3495	CRISC	0.742232	0.000716988
	TCGA	TCGA-AA-3538	CRISC	0.755043	0.000716988
	TCGA	TCGA-CM-4752	CRISC	0.7574	0.000716988
	TCGA	TCGA-AA-3688	CRISC	0.769663	0.000716988
	TCGA	TCGA-AA-3552	CRISC	0.771267	0.000716988
	TCGA	TCGA-AF-3913	CRISC	0.776134	0.000716988
	TCGA	TCGA-AA-A01T	CRISC	0.782459	0.000716988
	TCGA	TCGA-AG-3584	CRISC	0.787868	0.000716988
	TCGA	TCGA-AG-3882	CRISC	0.798399	0.000716988
	TCGA	TCGA-AA-3970	CRISC	0.800655	0.000685577
	TCGA	TCGA-AG-4001	CRISC	0.805168	0.000716988
	TCGA	TCGA-A6-2677	CRISC	0.810905	0.000716988
	TCGA	TCGA-AG-3728	CRISC	0.811485	0.000716988
	TCGA	TCGA-A6-2670	CRISC	0.817992	0.000716988
	TCGA	TCGA-AG-A01N	CRISC	0.82064	0.000716988
	TCGA	TCGA-AA-3956	CRISC	0.822228	0.000716988
	TCGA	TCGA-AA-3693	CRISC	0.822549	0.000685577
	TCGA	TCGA-AG-3612	CRISC	0.825497	0.000716988
	TCGA	TCGA-AA-3532	CRISC	0.825981	0.000716988
	TCGA	TCGA-AA-3553	CRISC	0.826086	0.000716988
	TCGA	TCGA-CM-5341	CRISC	0.831032	0.0485949
	TCGA	TCGA-AA-3679	CRISC	0.834371	0.000716988
	TCGA	TCGA-AG-A026	CRISC	0.834799	0.00154608
	TCGA	TCGA-AG-3601	CRISC	0.835377	0.000716988
	TCGA	TCGA-AA-A01S	CRISC	0.84394	0.000716988
	TCGA	TCGA-AA-3952	CRISC	0.854335	0.0131492
	TCGA	TCGA-AG-3582	CRISC	0.858596	0.000716988
	TCGA	TCGA-AA-3980	CRISC	0.860513	0.00313228
	TCGA	TCGA-CA-5256	CRISC	0.86542	0.00877225
	TCGA	TCGA-AA-3831	CRISC	0.878494	0.00654415
	TCGA	TCGA-AG-4015	CRISC	0.88102	0.00180566
	TCGA	TCGA-AA-3973	CRISC	0.883914	0.0452241
	TCGA	TCGA-AA-3968	CRISC	0.891118	0.0538275
	TCGA	TCGA-AG-3608	CRISC	0.893885	0.00286111
	TCGA	TCGA-AZ-4308	CRISC	0.893927	0.00553735
	TCGA	TCGA-AA-3667	CRISC	0.89614	0.00126291
	TCGA	TCGA-AA-3875	CRISC	0.897656	0.0388343
	TCGA	TCGA-AG-4008	CRISC	0.905881	0.039235
	TCGA	TCGA-AA-3866	CRISC	0.908621	0.0354184
	TCGA	TCGA-AA-3524	CRISC	0.909013	0.00286111
	TCGA	TCGA-CM-4748	CRISC	0.910161	0.875261
	TCGA	TCGA-AA-3855	CRISC	0.912922	0.0110022
	TCGA	TCGA-AA-3678	CRISC	0.916893	0.0708949
	TCGA	TCGA-AA-3858	CRISC	0.919969	0.00478777
	TCGA	TCGA-AA-A02H	CRISC	0.932504	0.00807013
	TCGA	TCGA-AG-A036	CRISC	0.93937	0.329795
	TCGA	TCGA-AA-3673	CRISC	0.943013	0.0986256
	TCGA	TCGA-AG-3896	CRISC	0.958036	0.0176683
	TCGA	TCGA-AA-A00W	CRISC	0.958724	0.00503787
	TCGA	TCGA-AA-3488	CRISC	0.984614	0.028273
	TCGA	TCGA-AG-A01W	CRISC	0.984744	0.26531
	TCGA	TCGA-AA-3984	CRISC	0.98549	0.213283
	TCGA	TCGA-AG-3898	CRISC	1.04694	0.926935
	TCGA	TCGA-AA-3819	CRISC	1.05327	0.952527
	TCGA	TCGA-AA-3534	CRISD	0.601485	0.000716988
	TCGA	TCGA-AY-4070	CRISD	0.61766	0.000716988
	TCGA	TCGA-AG-3574	CRISD	0.65411	0.000716988
	TCGA	TCGA-AG-3894	CRISD	0.676307	0.000716988
	TCGA	TCGA-AA-A01X	CRISD	0.701282	0.000716988
	TCGA	TCGA-AA-3514	CRISD	0.702128	0.000716988
	TCGA	TCGA-AA-3529	CRISD	0.705229	0.000716988
	TCGA	TCGA-AA-3531	CRISD	0.743258	0.000716988
	TCGA	TCGA-AG-3587	CRISD	0.747451	0.000716988
	TCGA	TCGA-AG-A02G	CRISD	0.758746	0.000716988
	TCGA	TCGA-AA-A00O	CRISD	0.781436	0.000716988
	TCGA	TCGA-AG-3609	CRISD	0.782081	0.000716988
	TCGA	TCGA-AA-3986	CRISD	0.78234	0.000716988
	TCGA	TCGA-AG-3999	CRISD	0.803929	0.000716988
	TCGA	TCGA-AA-3517	CRISD	0.808648	0.000685577
	TCGA	TCGA-AA-3695	CRISD	0.817415	0.0133307
	TCGA	TCGA-AA-3506	CRISD	0.831545	0.000716988
	TCGA	TCGA-AG-3727	CRISD	0.841633	0.000716988
	TCGA	TCGA-AG-3581	CRISD	0.85446	0.000685577
	TCGA	TCGA-AA-A01V	CRISD	0.85796	0.00154608
	TCGA	TCGA-AA-3696	CRISD	0.868935	0.000685577
	TCGA	TCGA-AG-3883	CRISD	0.88315	0.0105551
	TCGA	TCGA-AA-3527	CRISD	0.883313	0.0119802
	TCGA	TCGA-AG-3580	CRISD	0.898666	0.00503787
	TCGA	TCGA-AG-A01Y	CRISD	0.898771	0.239741
	TCGA	TCGA-AG-3726	CRISD	0.909012	0.0246083
	TCGA	TCGA-AG-3593	CRISD	0.912629	0.112202
	TCGA	TCGA-AA-3989	CRISD	0.921298	0.00553735
	TCGA	TCGA-AA-A02J	CRISD	0.922482	0.00180566
	TCGA	TCGA-CM-4750	CRISD	0.981314	0.0316872
	TCGA	TCGA-A6-2671	CRISD	0.989452	0.170156
	TCGA	TCGA-AA-A010	CRISD	1.00676	0.281482
	TCGA	TCGA-AG-A016	CRISD	1.01293	0.0224332
	TCGA	TCGA-AA-A01G	CRISD	1.09272	0.829048
	TCGA	TCGA-AA-A00U	CRISD	1.09775	0.546845
	TCGA	TCGA-AA-3666	CRISE	0.721148	0.000716988
	TCGA	TCGA-AA-3844	CRISE	0.764929	0.000716988
	TCGA	TCGA-AA-3975	CRISE	0.766791	0.000716988
	TCGA	TCGA-AA-3561	CRISE	0.779314	0.000716988
	TCGA	TCGA-AA-3972	CRISE	0.782946	0.000716988
	TCGA	TCGA-AF-2691	CRISE	0.807404	0.000716988
	TCGA	TCGA-AA-A00D	CRISE	0.818218	0.000716988
	TCGA	TCGA-AA-A01F	CRISE	0.822446	0.000716988
	TCGA	TCGA-AG-3885	CRISE	0.82458	0.000716988
	TCGA	TCGA-A6-3810	CRISE	0.824732	0.00180566
	TCGA	TCGA-AA-3548	CRISE	0.825155	0.000716988
	TCGA	TCGA-AA-3869	CRISE	0.82999	0.000685577
	TCGA	TCGA-AA-A01D	CRISE	0.843808	0.000716988
	TCGA	TCGA-AG-3605	CRISE	0.844945	0.00126291
	TCGA	TCGA-AA-A02E	CRISE	0.84526	0.000716988
	TCGA	TCGA-AG-3602	CRISE	0.852531	0.0222456
	TCGA	TCGA-AA-A03J	CRISE	0.85371	0.000971029
	TCGA	TCGA-AA-3509	CRISE	0.854307	0.00630011
	TCGA	TCGA-AG-3887	CRISE	0.85937	0.00126291
	TCGA	TCGA-AG-A00C	CRISE	0.86666	0.000716988
	TCGA	TCGA-AA-3521	CRISE	0.86738	0.00154608
	TCGA	TCGA-AA-3519	CRISE	0.872374	0.0110022
	TCGA	TCGA-A6-2681	CRISE	0.893284	0.00180566
	TCGA	TCGA-AA-3848	CRISE	0.899282	0.0332019
	TCGA	TCGA-AG-A015	CRISE	0.910949	0.000716988
	TCGA	TCGA-A6-2679	CRISE	0.91338	0.000685577
	TCGA	TCGA-AA-3814	CRISE	0.9177	0.122384
	TCGA	TCGA-A6-2678	CRISE	0.919215	0.113465
	TCGA	TCGA-AA-A00L	CRISE	0.919826	0.00232587
	TCGA	TCGA-AA-3842	CRISE	0.924046	0.00180566
	TCGA	TCGA-AA-3846	CRISE	0.924282	0.139299
	TCGA	TCGA-A6-2683	CRISE	0.945445	0.0738776
	TCGA	TCGA-AA-A02F	CRISE	0.949111	0.167781
	TCGA	TCGA-A6-2680	CRISE	0.950649	0.0149548
	TCGA	TCGA-AA-3492	CRISE	0.953333	0.0538275
	TCGA	TCGA-CM-4747	CRISE	0.976496	0.126237
	TCGA	TCGA-AA-3520	CRISE	0.993834	0.28193
	TCGA	TCGA-AA-3976	CRISE	1.0007	0.130191
	TCGA	TCGA-AA-A01Z	CRISE	1.05444	0.718434
	TCGA	TCGA-AZ-6599	CRISA	0.564337	0.000716988
	TCGA	TCGA-D5-6930	CRISA	0.580121	0.000716988
	TCGA	TCGA-CA-5796	CRISA	0.584524	0.000716988
	TCGA	TCGA-G4-6321	CRISA	0.630191	0.000716988
	TCGA	TCGA-AG-3591	CRISA	0.641879	0.000716988
	TCGA	TCGA-D5-6530	CRISA	0.644409	0.000716988
	TCGA	TCGA-A6-6141	CRISA	0.648084	0.000716988
	TCGA	TCGA-F4-6856	CRISA	0.661898	0.000716988
	TCGA	TCGA-CM-5863	CRISA	0.66934	0.000716988
	TCGA	TCGA-EI-7004	CRISA	0.672687	0.000716988
	TCGA	TCGA-D5-5539	CRISA	0.708277	0.000716988
	TCGA	TCGA-A6-6653	CRISA	0.714327	0.000716988
	TCGA	TCGA-AY-6386	CRISA	0.714391	0.000716988
	TCGA	TCGA-CA-5255	CRISA	0.716521	0.000716988
	TCGA	TCGA-CK-5913	CRISA	0.717828	0.000716988
	TCGA	TCGA-CK-6751	CRISA	0.724222	0.000716988
	TCGA	TCGA-DM-A1D6	CRISA	0.72695	0.000716988
	TCGA	TCGA-CM-6162	CRISA	0.734003	0.000716988
	TCGA	TCGA-A6-6781	CRISA	0.738394	0.000716988
	TCGA	TCGA-CK-6747	CRISA	0.740472	0.000716988
	TCGA	TCGA-CM-6674	CRISA	0.740664	0.000716988
	TCGA	TCGA-G4-6320	CRISA	0.745311	0.000716988
	TCGA	TCGA-AD-6889	CRISA	0.751301	0.000716988
	TCGA	TCGA-D5-6540	CRISA	0.772156	0.000716988
	TCGA	TCGA-AG-3732	CRISA	0.778535	0.000716988
	TCGA	TCGA-A6-5665	CRISA	0.779055	0.000716988
	TCGA	TCGA-AA-3713	CRISA	0.790033	0.000716988
	TCGA	TCGA-F4-6704	CRISA	0.791259	0.000971029
	TCGA	TCGA-CK-4952	CRISA	0.795463	0.000716988
	TCGA	TCGA-F4-6461	CRISA	0.808588	0.000716988
	TCGA	TCGA-CM-6171	CRISA	0.814394	0.000716988
	TCGA	TCGA-CM-5861	CRISA	0.822023	0.000716988
	TCGA	TCGA-AZ-5407	CRISA	0.827272	0.000716988
	TCGA	TCGA-D5-6539	CRISA	0.832467	0.000716988
	TCGA	TCGA-F4-6806	CRISA	0.839092	0.000716988
	TCGA	TCGA-G4-6309	CRISA	0.843278	0.000716988
	TCGA	TCGA-AA-3663	CRISA	0.854307	0.000716988
	TCGA	TCGA-AZ-6598	CRISA	0.854907	0.000685577
	TCGA	TCGA-G4-6588	CRISA	0.857581	0.000716988
	TCGA	TCGA-CA-5254	CRISA	0.860037	0.00180566
	TCGA	TCGA-AY-5543	CRISA	0.866334	0.000716988
	TCGA	TCGA-A6-5661	CRISA	0.868715	0.000716988
	TCGA	TCGA-AU-6004	CRISA	0.880912	0.00553735
	TCGA	TCGA-CA-6717	CRISA	0.883132	0.057616
	TCGA	TCGA-AA-3655	CRISA	0.888026	0.000716988
	TCGA	TCGA-D5-6535	CRISA	0.901606	0.000716988
	TCGA	TCGA-AD-6899	CRISA	0.901884	0.0772234
	TCGA	TCGA-AD-6964	CRISA	0.906123	0.0720763
	TCGA	TCGA-EI-6884	CRISA	0.915512	0.00232587
	TCGA	TCGA-A6-6780	CRISA	0.927182	0.0550018
	TCGA	TCGA-F4-6855	CRISA	0.927452	0.03032
	TCGA	TCGA-G4-6586	CRISA	0.927723	0.00180566
	TCGA	TCGA-CK-5916	CRISA	0.941169	0.0144886
	TCGA	TCGA-D5-6927	CRISA	0.962425	0.0500931
	TCGA	TCGA-AM-5821	CRISB	0.663091	0.000716988
	TCGA	TCGA-D5-6534	CRISB	0.678596	0.000716988
	TCGA	TCGA-DM-A0XD	CRISB	0.681727	0.000716988
	TCGA	TCGA-DT-5265	CRISB	0.689177	0.000716988
	TCGA	TCGA-F4-6703	CRISB	0.69212	0.000716988
	TCGA	TCGA-AD-6895	CRISB	0.707022	0.000716988
	TCGA	TCGA-AZ-6607	CRISB	0.712288	0.000716988
	TCGA	TCGA-CM-4751	CRISB	0.765173	0.000716988
	TCGA	TCGA-F4-6570	CRISB	0.779738	0.000716988
	TCGA	TCGA-G4-6297	CRISB	0.786818	0.000716988
	TCGA	TCGA-AD-5900	CRISB	0.797935	0.000716988
	TCGA	TCGA-AH-6643	CRISB	0.799076	0.000716988
	TCGA	TCGA-CM-4743	CRISB	0.80142	0.000716988
	TCGA	TCGA-AZ-6606	CRISB	0.808885	0.000716988
	TCGA	TCGA-F5-6702	CRISB	0.809883	0.000971029
	TCGA	TCGA-DY-A1DF	CRISB	0.812289	0.00126291
	TCGA	TCGA-AZ-4616	CRISB	0.813413	0.000716988
	TCGA	TCGA-G4-6302	CRISB	0.823681	0.00807013
	TCGA	TCGA-DC-6156	CRISB	0.834405	0.00529306
	TCGA	TCGA-CA-6718	CRISB	0.835632	0.00259148
	TCGA	TCGA-CM-6675	CRISB	0.864831	0.00126291
	TCGA	TCGA-A6-6654	CRISB	0.866182	0.00784805
	TCGA	TCGA-CM-5348	CRISB	0.877572	0.0721213
	TCGA	TCGA-D5-6928	CRISB	0.903598	0.424319
	TCGA	TCGA-CK-6746	CRISB	0.942883	0.1565
	TCGA	TCGA-DC-6158	CRISB	0.952845	0.0683408
	TCGA	TCGA-AD-6548	CRISB	0.95395	0.0176683
	TCGA	TCGA-F4-6805	CRISB	0.968356	0.0935368
	TCGA	TCGA-G4-6628	CRISB	0.982327	0.479904
	TCGA	TCGA-G4-6311	CRISB	0.988314	0.0318435
	TCGA	TCGA-CM-6168	CRISB	1.00583	0.725733
	TCGA	TCGA-EI-6917	CRISB	1.02268	0.95121
	TCGA	TCGA-A6-5667	CRISC	0.620126	0.000716988
	TCGA	TCGA-CM-6676	CRISC	0.65722	0.000716988
	TCGA	TCGA-AZ-6603	CRISC	0.670313	0.000716988
	TCGA	TCGA-DC-6154	CRISC	0.674468	0.000716988
	TCGA	TCGA-A6-6140	CRISC	0.677789	0.000716988
	TCGA	TCGA-A6-2675	CRISC	0.679796	0.000716988
	TCGA	TCGA-CA-5797	CRISC	0.68158	0.000716988
	TCGA	TCGA-F5-6864	CRISC	0.683365	0.000716988
	TCGA	TCGA-AZ-5403	CRISC	0.690018	0.000716988
	TCGA	TCGA-CM-6170	CRISC	0.696298	0.000716988
	TCGA	TCGA-CM-6679	CRISC	0.705706	0.000716988
	TCGA	TCGA-DC-6683	CRISC	0.71256	0.000716988
	TCGA	TCGA-A6-5656	CRISC	0.737374	0.000716988
	TCGA	TCGA-AU-3779	CRISC	0.74264	0.000716988
	TCGA	TCGA-F5-6811	CRISC	0.747977	0.000716988
	TCGA	TCGA-F4-6459	CRISC	0.754284	0.000716988
	TCGA	TCGA-DC-6157	CRISC	0.779029	0.000716988
	TCGA	TCGA-CM-5868	CRISC	0.786218	0.000716988
	TCGA	TCGA-D5-6929	CRISC	0.792912	0.000716988
	TCGA	TCGA-CM-5344	CRISC	0.795239	0.000716988
	TCGA	TCGA-D5-5541	CRISC	0.799485	0.000716988
	TCGA	TCGA-G5-6235	CRISC	0.799903	0.000716988
	TCGA	TCGA-AF-3911	CRISC	0.807089	0.000716988
	TCGA	TCGA-CM-6163	CRISC	0.817241	0.000716988
	TCGA	TCGA-G4-6626	CRISC	0.817309	0.000716988
	TCGA	TCGA-A6-6782	CRISC	0.817723	0.000685577
	TCGA	TCGA-DM-A0XF	CRISC	0.825752	0.000716988
	TCGA	TCGA-A6-5660	CRISC	0.828396	0.000716988
	TCGA	TCGA-G4-6317	CRISC	0.83937	0.000716988
	TCGA	TCGA-AF-2693	CRISC	0.843699	0.000716988
	TCGA	TCGA-CA-6719	CRISC	0.845472	0.000685577
	TCGA	TCGA-AZ-6608	CRISC	0.853435	0.000716988
	TCGA	TCGA-CK-5912	CRISC	0.868375	0.000716988
	TCGA	TCGA-DY-A0XA	CRISC	0.871931	0.00205841
	TCGA	TCGA-CL-5918	CRISC	0.873526	0.000716988
	TCGA	TCGA-G4-6293	CRISC	0.876614	0.000716988
	TCGA	TCGA-EI-7002	CRISC	0.882724	0.0089982
	TCGA	TCGA-DM-A1DB	CRISC	0.886042	0.0313298
	TCGA	TCGA-CM-6172	CRISC	0.900279	0.0107873
	TCGA	TCGA-D5-6926	CRISC	0.907604	0.0142748
	TCGA	TCGA-AZ-6605	CRISC	0.917346	0.0333533
	TCGA	TCGA-DM-A1D0	CRISC	0.917433	0.0119802
	TCGA	TCGA-DC-6682	CRISC	0.925896	0.0767428
	TCGA	TCGA-A6-6650	CRISC	0.928351	0.00126291
	TCGA	TCGA-AA-3697	CRISC	0.92892	0.000716988
	TCGA	TCGA-DY-A1DE	CRISC	0.929613	0.0828547
	TCGA	TCGA-D5-6533	CRISC	0.930809	0.000971029
	TCGA	TCGA-CM-6677	CRISC	0.934661	0.00340626
	TCGA	TCGA-DC-5869	CRISC	0.974374	0.130071
	TCGA	TCGA-AM-5820	CRISC	0.986243	0.111375
	TCGA	TCGA-DC-6160	CRISC	1.09316	0.862294
	TCGA	TCGA-AF-2687	CRISD	0.631808	0.000716988
	TCGA	TCGA-F4-6460	CRISD	0.649816	0.000716988
	TCGA	TCGA-F4-6463	CRISD	0.654455	0.000716988
	TCGA	TCGA-A6-6651	CRISD	0.663034	0.000716988
	TCGA	TCGA-AZ-4323	CRISD	0.677686	0.000716988
	TCGA	TCGA-A6-6652	CRISD	0.709537	0.000716988
	TCGA	TCGA-CM-6161	CRISD	0.717026	0.000716988
	TCGA	TCGA-F5-6863	CRISD	0.726519	0.000716988
	TCGA	TCGA-EI-6885	CRISD	0.734796	0.000716988
	TCGA	TCGA-CA-6715	CRISD	0.753662	0.000716988
	TCGA	TCGA-DY-A1H8	CRISD	0.755888	0.000716988
	TCGA	TCGA-A6-5664	CRISD	0.761866	0.000716988
	TCGA	TCGA-G4-6314	CRISD	0.764859	0.000716988
	TCGA	TCGA-F5-6810	CRISD	0.76561	0.000716988
	TCGA	TCGA-AF-4110	CRISD	0.767645	0.000716988
	TCGA	TCGA-A6-6142	CRISD	0.768233	0.000716988
	TCGA	TCGA-CM-6166	CRISD	0.782292	0.000716988
	TCGA	TCGA-D5-6924	CRISD	0.793646	0.000716988
	TCGA	TCGA-G4-6298	CRISD	0.796926	0.000716988
	TCGA	TCGA-AH-6549	CRISD	0.802512	0.000716988
	TCGA	TCGA-AF-2690	CRISD	0.822669	0.00706807
	TCGA	TCGA-CA-6716	CRISD	0.824244	0.000716988
	TCGA	TCGA-AY-6196	CRISD	0.829892	0.0647962
	TCGA	TCGA-CL-5917	CRISD	0.830108	0.000716988
	TCGA	TCGA-A6-5662	CRISD	0.841537	0.000716988
	TCGA	TCGA-F4-6569	CRISD	0.856593	0.00259148
	TCGA	TCGA-A6-4105	CRISD	0.859882	0.000685577
	TCGA	TCGA-CK-6748	CRISD	0.860194	0.000716988
	TCGA	TCGA-D5-6538	CRISD	0.867257	0.000971029
	TCGA	TCGA-CK-5915	CRISD	0.88546	0.000685577
	TCGA	TCGA-CM-6167	CRISD	0.892407	0.309822
	TCGA	TCGA-AG-3742	CRISD	0.8955	0.00180566
	TCGA	TCGA-G4-6295	CRISD	0.896745	0.00154608
	TCGA	TCGA-G4-6315	CRISD	0.901192	0.000716988
	TCGA	TCGA-D5-6537	CRISD	0.903973	0.000971029
	TCGA	TCGA-D5-5540	CRISD	0.904073	0.0648601
	TCGA	TCGA-A6-5666	CRISD	0.907589	0.00205841
	TCGA	TCGA-AA-3489	CRISD	0.910684	0.389784
	TCGA	TCGA-AA-3496	CRISD	0.912594	0.0420695
	TCGA	TCGA-AF-5654	CRISD	0.930221	0.00180566
	TCGA	TCGA-F4-6807	CRISD	0.93624	0.101921
	TCGA	TCGA-AD-6890	CRISD	0.960761	0.0220569
	TCGA	TCGA-F5-6814	CRISD	0.961454	0.316395
	TCGA	TCGA-AH-6897	CRISD	0.963839	0.0131492
	TCGA	TCGA-F5-6861	CRISD	1.03795	0.146733
	TCGA	TCGA-G4-6304	CRISD	1.05003	0.660072
	TCGA	TCGA-CM-5864	CRISE	0.6001	0.000716988
	TCGA	TCGA-AG-4022	CRISE	0.635247	0.000716988
	TCGA	TCGA-CM-5862	CRISE	0.680808	0.000716988
	TCGA	TCGA-G4-6306	CRISE	0.73144	0.000716988
	TCGA	TCGA-EF-5830	CRISE	0.755023	0.000716988
	TCGA	TCGA-D5-6536	CRISE	0.756596	0.000716988
	TCGA	TCGA-F5-6571	CRISE	0.760511	0.000716988
	TCGA	TCGA-AA-3660	CRISE	0.770675	0.000716988
	TCGA	TCGA-AA-3662	CRISE	0.788825	0.000716988
	TCGA	TCGA-F4-6808	CRISE	0.799153	0.000716988
	TCGA	TCGA-DM-A1D7	CRISE	0.809202	0.000716988
	TCGA	TCGA-EI-6883	CRISE	0.812856	0.000716988
	TCGA	TCGA-CM-6678	CRISE	0.81652	0.000716988
	TCGA	TCGA-AD-6888	CRISE	0.820577	0.000716988
	TCGA	TCGA-D5-6531	CRISE	0.827193	0.000716988
	TCGA	TCGA-DC-5337	CRISE	0.838642	0.000716988
	TCGA	TCGA-CM-5349	CRISE	0.840471	0.000685577
	TCGA	TCGA-CM-5860	CRISE	0.845431	0.000716988
	TCGA	TCGA-D5-5537	CRISE	0.853248	0.000685577
	TCGA	TCGA-DM-A1D8	CRISE	0.856789	0.00126291
	TCGA	TCGA-D5-5538	CRISE	0.858653	0.000716988
	TCGA	TCGA-AD-6901	CRISE	0.864173	0.00877225
	TCGA	TCGA-AA-3511	CRISE	0.86849	0.000716988
	TCGA	TCGA-DM-A1D9	CRISE	0.871957	0.000685577
	TCGA	TCGA-F5-6812	CRISE	0.879023	0.0391534
	TCGA	TCGA-AH-6644	CRISE	0.881079	0.0045274
	TCGA	TCGA-G4-6625	CRISE	0.885492	0.00180566
	TCGA	TCGA-DM-A0X9	CRISE	0.904941	0.00180566
	TCGA	TCGA-A6-6138	CRISE	0.906718	0.000685577
	TCGA	TCGA-CK-5914	CRISE	0.913127	0.00232587
	TCGA	TCGA-F4-6809	CRISE	0.917032	0.187622
	TCGA	TCGA-AF-6136	CRISE	0.922846	0.00205841
	TCGA	TCGA-F5-6813	CRISE	0.956456	0.0372339
	TCGA	TCGA-AY-6197	CRISE	0.95911	0.0738776
	TCGA	TCGA-DM-A1D4	CRISE	0.982405	0.038462
	TCGA	TCGA-A6-5659	CRISE	0.985904	0.217439
	TCGA	TCGA-AD-6965	CRISE	0.987372	0.160636
	TCGA	TCGA-DM-A1DA	CRISE	0.996314	0.0810508
	GSE14333	GSM358352	CRISA	0.691195	0.000682216
	GSE14333	GSM358354	CRISA	0.599487	0.000682216
	GSE14333	GSM358357	CRISA	0.57621	0.000682216
	GSE14333	GSM358360	CRISA	0.755548	0.000682216
	GSE14333	GSM358361	CRISA	0.708987	0.000682216
	GSE14333	GSM358362	CRISA	0.845067	0.000657092
	GSE14333	GSM358366	CRISA	0.648862	0.000682216
	GSE14333	GSM358367	CRISA	0.616674	0.000682216
	GSE14333	GSM358369	CRISA	0.699187	0.000682216
	GSE14333	GSM358370	CRISA	0.995335	0.835798
	GSE14333	GSM358374	CRISA	0.757624	0.000682216
	GSE14333	GSM358376	CRISA	0.834944	0.000682216
	GSE14333	GSM358377	CRISA	0.938891	0.16448
	GSE14333	GSM358381	CRISA	0.744586	0.000682216
	GSE14333	GSM358385	CRISA	0.791263	0.000682216
	GSE14333	GSM358392	CRISA	0.87964	0.00714926
	GSE14333	GSM358395	CRISA	0.865581	0.00176614
	GSE14333	GSM358404	CRISA	0.814727	0.000682216
	GSE14333	GSM358410	CRISA	0.993264	0.55852
	GSE14333	GSM358412	CRISA	0.673788	0.000682216
	GSE14333	GSM358414	CRISA	0.769757	0.000682216
	GSE14333	GSM358418	CRISA	0.820276	0.000657092
	GSE14333	GSM358422	CRISA	1.0074	0.796684
	GSE14333	GSM358427	CRISA	0.684899	0.000682216
	GSE14333	GSM358428	CRISA	0.557844	0.000682216
	GSE14333	GSM358429	CRISA	0.686653	0.000682216
	GSE14333	GSM358433	CRISA	0.671324	0.000682216
	GSE14333	GSM358437	CRISA	0.71286	0.000682216
	GSE14333	GSM358438	CRISA	0.862106	0.00176614
	GSE14333	GSM358442	CRISA	0.743326	0.000682216
	GSE14333	GSM358447	CRISA	0.815165	0.000682216
	GSE14333	GSM358450	CRISA	0.757407	0.000682216
	GSE14333	GSM358451	CRISA	1.04284	0.912418
	GSE14333	GSM358452	CRISA	0.731954	0.000682216
	GSE14333	GSM358453	CRISA	0.791573	0.000682216
	GSE14333	GSM358455	CRISA	0.652306	0.000682216
	GSE14333	GSM358458	CRISA	0.720858	0.000682216
	GSE14333	GSM358459	CRISA	0.941594	0.325531
	GSE14333	GSM358462	CRISA	0.817042	0.000682216
	GSE14333	GSM358463	CRISA	0.901236	0.0475086
	GSE14333	GSM358464	CRISA	0.86885	0.00691605
	GSE14333	GSM358469	CRISA	0.644412	0.000682216
	GSE14333	GSM358470	CRISA	0.604631	0.000682216
	GSE14333	GSM358473	CRISA	0.678118	0.000682216
	GSE14333	GSM358476	CRISA	0.939119	0.0116994
	GSE14333	GSM358477	CRISA	0.8261	0.000682216
	GSE14333	GSM358480	CRISA	0.799031	0.000682216
	GSE14333	GSM358481	CRISA	0.745076	0.000682216
	GSE14333	GSM358482	CRISA	0.928821	0.0131677
	GSE14333	GSM358485	CRISA	0.710083	0.000682216
	GSE14333	GSM358487	CRISA	0.749014	0.000682216
	GSE14333	GSM358491	CRISA	0.888229	0.000657092
	GSE14333	GSM358495	CRISA	0.895566	0.0114955
	GSE14333	GSM358497	CRISA	0.67751	0.000682216
	GSE14333	GSM358498	CRISA	0.967186	0.0362132
	GSE14333	GSM358503	CRISA	0.773313	0.000682216
	GSE14333	GSM358504	CRISA	0.77203	0.000682216
	GSE14333	GSM358507	CRISA	0.914099	0.0156317
	GSE14333	GSM358510	CRISA	0.775904	0.000682216
	GSE14333	GSM358520	CRISA	0.948181	0.467403
	GSE14333	GSM358536	CRISA	0.742166	0.000682216
	GSE14333	GSM358543	CRISA	0.877753	0.0355567
	GSE14333	GSM358545	CRISA	0.715705	0.000682216
	GSE14333	GSM358546	CRISA	0.879384	0.00203468
	GSE14333	GSM358563	CRISA	0.842468	0.000682216
	GSE14333	GSM358564	CRISA	0.713416	0.000682216
	GSE14333	GSM358567	CRISA	0.756283	0.000682216
	GSE14333	GSM358568	CRISA	0.747042	0.000682216
	GSE14333	GSM358579	CRISA	0.856241	0.000682216
	GSE14333	GSM358584	CRISA	0.679679	0.000682216
	GSE14333	GSM358590	CRISA	0.739197	0.000682216
	GSE14333	GSM358591	CRISA	0.886094	0.000682216
	GSE14333	GSM358595	CRISA	0.706644	0.000682216
	GSE14333	GSM358607	CRISA	0.695383	0.000682216
	GSE14333	GSM358608	CRISA	0.705575	0.000682216
	GSE14333	GSM358611	CRISA	0.897447	0.000682216
	GSE14333	GSM358620	CRISA	0.705414	0.000682216
	GSE14333	GSM358622	CRISA	0.633604	0.000682216
	GSE14333	GSM358343	CRISC	0.876617	0.000682216
	GSE14333	GSM358344	CRISC	0.707373	0.000682216
	GSE14333	GSM358345	CRISC	0.859032	0.00837756
	GSE14333	GSM358348	CRISC	0.902526	0.00437648
	GSE14333	GSM358349	CRISC	0.962972	0.086199
	GSE14333	GSM358350	CRISC	0.923092	0.0482464
	GSE14333	GSM358363	CRISC	0.824575	0.000682216
	GSE14333	GSM358368	CRISC	0.820138	0.000682216
	GSE14333	GSM358371	CRISC	0.701808	0.000682216
	GSE14333	GSM358379	CRISC	0.747103	0.000682216
	GSE14333	GSM358386	CRISC	0.911838	0.000682216
	GSE14333	GSM358396	CRISC	0.799601	0.000682216
	GSE14333	GSM358397	CRISC	0.749031	0.000682216
	GSE14333	GSM358400	CRISC	0.825657	0.000682216
	GSE14333	GSM358403	CRISC	0.756249	0.000682216
	GSE14333	GSM358408	CRISC	0.83488	0.000682216
	GSE14333	GSM358409	CRISC	0.847819	0.0264251
	GSE14333	GSM358416	CRISC	0.856776	0.000682216
	GSE14333	GSM358420	CRISC	0.766417	0.000682216
	GSE14333	GSM358444	CRISC	0.74288	0.000682216
	GSE14333	GSM358446	CRISC	0.890217	0.0112898
	GSE14333	GSM358448	CRISC	0.861748	0.0340967
	GSE14333	GSM358460	CRISC	0.65513	0.000682216
	GSE14333	GSM358461	CRISC	0.70426	0.000682216
	GSE14333	GSM358465	CRISC	0.837036	0.000682216
	GSE14333	GSM358466	CRISC	0.671303	0.000682216
	GSE14333	GSM358468	CRISC	0.693042	0.000682216
	GSE14333	GSM358471	CRISC	0.707339	0.000682216
	GSE14333	GSM358475	CRISC	0.829599	0.000682216
	GSE14333	GSM358490	CRISC	0.874909	0.000657092
	GSE14333	GSM358492	CRISC	1.03436	0.835515
	GSE14333	GSM358496	CRISC	0.81731	0.000682216
	GSE14333	GSM358499	CRISC	0.683898	0.000682216
	GSE14333	GSM358505	CRISC	0.799401	0.000682216
	GSE14333	GSM358506	CRISC	0.730247	0.000682216
	GSE14333	GSM358509	CRISC	0.799573	0.000682216
	GSE14333	GSM358511	CRISC	0.886307	0.000657092
	GSE14333	GSM358513	CRISC	0.787994	0.00485484
	GSE14333	GSM358515	CRISC	0.86718	0.0651377
	GSE14333	GSM358516	CRISC	0.833729	0.000682216
	GSE14333	GSM358522	CRISC	0.832852	0.000682216
	GSE14333	GSM358530	CRISC	0.945276	0.166262
	GSE14333	GSM358534	CRISC	0.833682	0.00176614
	GSE14333	GSM358539	CRISC	0.716094	0.000682216
	GSE14333	GSM358547	CRISC	0.9065	0.0361239
	GSE14333	GSM358549	CRISC	0.853719	0.00122081
	GSE14333	GSM358550	CRISC	0.694014	0.000682216
	GSE14333	GSM358552	CRISC	0.81053	0.000682216
	GSE14333	GSM358555	CRISC	0.74604	0.000682216
	GSE14333	GSM358556	CRISC	0.97423	0.228343
	GSE14333	GSM358560	CRISC	0.91656	0.16516
	GSE14333	GSM358561	CRISC	0.849183	0.000682216
	GSE14333	GSM358562	CRISC	0.984483	0.398436
	GSE14333	GSM358565	CRISC	0.700092	0.000682216
	GSE14333	GSM358572	CRISC	0.873548	0.000657092
	GSE14333	GSM358577	CRISC	0.941519	0.0959808
	GSE14333	GSM358578	CRISC	0.747598	0.000682216
	GSE14333	GSM358581	CRISC	0.940615	0.0268014
	GSE14333	GSM358586	CRISC	0.75659	0.000682216
	GSE14333	GSM358589	CRISC	0.872	0.00149455
	GSE14333	GSM358602	CRISC	0.709505	0.000682216
	GSE14333	GSM358603	CRISC	0.726381	0.000682216
	GSE14333	GSM358609	CRISC	0.736714	0.000682216
	GSE14333	GSM358610	CRISC	0.859811	0.000682216
	GSE14333	GSM358613	CRISC	0.830038	0.000937818
	GSE14333	GSM358615	CRISC	0.783247	0.000682216
	GSE14333	GSM358616	CRISC	0.822987	0.000682216
	GSE14333	GSM358617	CRISC	0.689416	0.000682216
	GSE14333	GSM358618	CRISC	0.845892	0.000657092
	GSE14333	GSM358619	CRISC	0.833646	0.000657092
	GSE14333	GSM358623	CRISC	0.890818	0.0462972
	GSE14333	GSM358624	CRISC	0.720481	0.000682216
	GSE14333	GSM358630	CRISC	0.70746	0.000682216
	GSE14333	GSM358347	CRISB	1.02111	0.257562
	GSE14333	GSM358358	CRISB	0.855266	0.000657092
	GSE14333	GSM358359	CRISB	0.963293	0.0521321
	GSE14333	GSM358364	CRISB	0.856412	0.000682216
	GSE14333	GSM358387	CRISB	0.648636	0.000682216
	GSE14333	GSM358388	CRISB	0.773538	0.000682216
	GSE14333	GSM358391	CRISB	0.743707	0.000682216
	GSE14333	GSM358394	CRISB	0.634518	0.000682216
	GSE14333	GSM358399	CRISB	0.890717	0.00437648
	GSE14333	GSM358405	CRISB	0.691917	0.000682216
	GSE14333	GSM358413	CRISB	0.839765	0.000682216
	GSE14333	GSM358415	CRISB	0.814829	0.000937818
	GSE14333	GSM358417	CRISB	0.935195	0.00122081
	GSE14333	GSM358419	CRISB	0.8053	0.000682216
	GSE14333	GSM358423	CRISB	0.880126	0.0257726
	GSE14333	GSM358424	CRISB	0.90895	0.156006
	GSE14333	GSM358425	CRISB	0.831345	0.000657092
	GSE14333	GSM358426	CRISB	0.727177	0.000682216
	GSE14333	GSM358436	CRISB	0.670384	0.000682216
	GSE14333	GSM358454	CRISB	0.730922	0.000682216
	GSE14333	GSM358479	CRISB	0.674726	0.000682216
	GSE14333	GSM358483	CRISB	0.838468	0.000682216
	GSE14333	GSM358484	CRISB	0.721009	0.000682216
	GSE14333	GSM358486	CRISB	0.730389	0.000682216
	GSE14333	GSM358488	CRISB	0.963468	0.103504
	GSE14333	GSM358489	CRISB	0.834232	0.000682216
	GSE14333	GSM358494	CRISB	0.924052	0.279017
	GSE14333	GSM358500	CRISB	0.813392	0.000682216
	GSE14333	GSM358502	CRISB	0.642635	0.000682216
	GSE14333	GSM358512	CRISB	0.985217	0.510257
	GSE14333	GSM358514	CRISB	0.717654	0.000682216
	GSE14333	GSM358517	CRISB	0.927854	0.0520526
	GSE14333	GSM358525	CRISB	0.778005	0.000682216
	GSE14333	GSM358527	CRISB	0.648318	0.000682216
	GSE14333	GSM358548	CRISB	0.74382	0.000682216
	GSE14333	GSM358551	CRISB	0.802179	0.000682216
	GSE14333	GSM358554	CRISB	0.877255	0.00957844
	GSE14333	GSM358558	CRISB	0.873763	0.00617469
	GSE14333	GSM358569	CRISB	0.623926	0.000682216
	GSE14333	GSM358570	CRISB	0.838014	0.000682216
	GSE14333	GSM358571	CRISB	0.849831	0.00230227
	GSE14333	GSM358575	CRISB	0.795131	0.000682216
	GSE14333	GSM358580	CRISB	0.868948	0.000682216
	GSE14333	GSM358583	CRISB	0.862463	0.000682216
	GSE14333	GSM358588	CRISB	0.878998	0.0028287
	GSE14333	GSM358593	CRISB	0.778618	0.000682216
	GSE14333	GSM358598	CRISB	0.987003	0.0259097
	GSE14333	GSM358599	CRISB	0.781342	0.000682216
	GSE14333	GSM358614	CRISB	0.873062	0.00332153
	GSE14333	GSM358341	CRISD	0.867986	0.000682216
	GSE14333	GSM358342	CRISD	0.804982	0.000682216
	GSE14333	GSM358346	CRISD	0.658939	0.000682216
	GSE14333	GSM358356	CRISD	0.849722	0.00257091
	GSE14333	GSM358365	CRISD	0.685292	0.000682216
	GSE14333	GSM358373	CRISD	0.927785	0.100162
	GSE14333	GSM358380	CRISD	0.725054	0.000682216
	GSE14333	GSM358382	CRISD	0.806465	0.000682216
	GSE14333	GSM358383	CRISD	0.855781	0.000937818
	GSE14333	GSM358390	CRISD	0.801331	0.000682216
	GSE14333	GSM358402	CRISD	0.812119	0.000682216
	GSE14333	GSM358406	CRISD	0.899965	0.00122081
	GSE14333	GSM358411	CRISD	0.91648	0.185904
	GSE14333	GSM358432	CRISD	0.900159	0.000682216
	GSE14333	GSM358440	CRISD	0.712533	0.000682216
	GSE14333	GSM358441	CRISD	0.981249	0.0692702
	GSE14333	GSM358443	CRISD	0.875407	0.0413197
	GSE14333	GSM358457	CRISD	0.899587	0.0269319
	GSE14333	GSM358472	CRISD	0.813893	0.000682216
	GSE14333	GSM358478	CRISD	0.914704	0.00307408
	GSE14333	GSM358493	CRISD	0.856945	0.000937818
	GSE14333	GSM358519	CRISD	0.973989	0.0340967
	GSE14333	GSM358526	CRISD	0.838466	0.000682216
	GSE14333	GSM358529	CRISD	0.964736	0.0651377
	GSE14333	GSM358532	CRISD	0.895243	0.00149455
	GSE14333	GSM358535	CRISD	0.97805	0.0869826
	GSE14333	GSM358538	CRISD	0.874867	0.000682216
	GSE14333	GSM358541	CRISD	0.830363	0.00122081
	GSE14333	GSM358553	CRISD	0.879583	0.000682216
	GSE14333	GSM358559	CRISD	0.933629	0.404469
	GSE14333	GSM358573	CRISD	0.85056	0.000657092
	GSE14333	GSM358576	CRISD	0.866508	0.00332153
	GSE14333	GSM358582	CRISD	0.827462	0.000682216
	GSE14333	GSM358585	CRISD	0.824693	0.000657092
	GSE14333	GSM358587	CRISD	0.859071	0.0028287
	GSE14333	GSM358594	CRISD	0.568104	0.000682216
	GSE14333	GSM358605	CRISD	0.876788	0.00149455
	GSE14333	GSM358606	CRISD	0.780934	0.000682216
	GSE14333	GSM358621	CRISD	0.866458	0.0203336
	GSE14333	GSM358625	CRISD	0.9051	0.0105668
	GSE14333	GSM358626	CRISD	0.90095	0.0237453
	GSE14333	GSM358627	CRISD	0.788023	0.000682216
	GSE14333	GSM358628	CRISD	0.895515	0.0262914
	GSE14333	GSM358351	CRISE	0.974968	0.367329
	GSE14333	GSM358353	CRISE	1.01705	0.510626
	GSE14333	GSM358355	CRISE	0.938432	0.0510575
	GSE14333	GSM358372	CRISE	0.899088	0.00230227
	GSE14333	GSM358375	CRISE	0.855731	0.0028287
	GSE14333	GSM358378	CRISE	0.90278	0.0521321
	GSE14333	GSM358384	CRISE	0.877442	0.00460656
	GSE14333	GSM358389	CRISE	0.800877	0.000682216
	GSE14333	GSM358393	CRISE	0.977501	0.0757445
	GSE14333	GSM358398	CRISE	0.936147	0.131397
	GSE14333	GSM358401	CRISE	0.941047	0.0983377
	GSE14333	GSM358407	CRISE	0.890672	0.00884128
	GSE14333	GSM358421	CRISE	0.896023	0.0299607
	GSE14333	GSM358430	CRISE	0.860087	0.000682216
	GSE14333	GSM358431	CRISE	0.834626	0.000682216
	GSE14333	GSM358434	CRISE	0.936504	0.110745
	GSE14333	GSM358435	CRISE	0.747276	0.000682216
	GSE14333	GSM358439	CRISE	0.770521	0.000682216
	GSE14333	GSM358445	CRISE	0.90922	0.0241411
	GSE14333	GSM358449	CRISE	0.861986	0.00837756
	GSE14333	GSM358456	CRISE	0.731897	0.000682216
	GSE14333	GSM358467	CRISE	0.832214	0.00203468
	GSE14333	GSM358474	CRISE	0.853532	0.00122081
	GSE14333	GSM358501	CRISE	0.881281	0.00437648
	GSE14333	GSM358508	CRISE	0.870021	0.00307408
	GSE14333	GSM358518	CRISE	0.773886	0.000682216
	GSE14333	GSM358521	CRISE	0.828809	0.000657092
	GSE14333	GSM358523	CRISE	0.827945	0.000682216
	GSE14333	GSM358524	CRISE	0.84874	0.000682216
	GSE14333	GSM358528	CRISE	0.959227	0.269066
	GSE14333	GSM358531	CRISE	0.838462	0.000682216
	GSE14333	GSM358533	CRISE	0.968942	0.0960571
	GSE14333	GSM358537	CRISE	0.775932	0.000682216
	GSE14333	GSM358540	CRISE	0.816071	0.000682216
	GSE14333	GSM358542	CRISE	0.785872	0.000682216
	GSE14333	GSM358544	CRISE	0.794274	0.000657092
	GSE14333	GSM358557	CRISE	0.769615	0.000682216
	GSE14333	GSM358566	CRISE	1.01145	0.465558
	GSE14333	GSM358574	CRISE	0.84102	0.000682216
	GSE14333	GSM358592	CRISE	0.798742	0.000682216
	GSE14333	GSM358596	CRISE	0.939483	0.00641346
	GSE14333	GSM358597	CRISE	0.942469	0.632398
	GSE14333	GSM358600	CRISE	0.918167	0.0365374
	GSE14333	GSM358601	CRISE	0.76024	0.000682216
	GSE14333	GSM358604	CRISE	0.870957	0.000682216
	GSE14333	GSM358612	CRISE	0.859819	0.00790751
	GSE14333	GSM358629	CRISE	0.811273	0.000682216
	GSE5851 |Liver Metastasis	GSM136578	CRISE	0.881398	0.0245877
	GSE5851 |Liver Metastasis	GSM136579	CRISA	0.750179	0.000888711
	GSE5851 |Liver Metastasis	GSM136580	CRISB	0.801781	0.000888711
	GSE5851 |Liver Metastasis	GSM136581	CRISC	0.857599	0.00846889
	GSE5851 |Liver Metastasis	GSM136582	CRISA	0.916018	0.00166201
	GSE5851 |Liver Metastasis	GSM136583	CRISB	0.841615	0.138311
	GSE5851 |Liver Metastasis	GSM136584	CRISD	0.826563	0.00692645
	GSE5851 |Liver Metastasis	GSM136585	CRISA	0.892224	0.129724
	GSE5851 |Liver Metastasis	GSM136586	CRISB	0.802674	0.00692645
	GSE5851 |Liver Metastasis	GSM136587	CRISD	0.885928	0.469239
	GSE5851 |Liver Metastasis	GSM136588	CRISB	0.854046	0.0193807
	GSE5851 |Liver Metastasis	GSM136589	CRISC	0.761576	0.000888711
	GSE5851 |Liver Metastasis	GSM136590	CRISE	0.924646	0.00166201
	GSE5851 |Liver Metastasis	GSM136591	CRISA	0.704748	0.000888711
	GSE5851 |Liver Metastasis	GSM136592	CRISA	0.903311	0.254853
	GSE5851 |Liver Metastasis	GSM136593	CRISC	0.660839	0.000888711
	GSE5851 |Liver Metastasis	GSM136594	CRISB	0.610154	0.000888711
	GSE5851 |Liver Metastasis	GSM136595	CRISA	0.933204	0.466945
	GSE5851 |Liver Metastasis	GSM136596	CRISC	0.780087	0.000888711
	GSE5851 |Liver Metastasis	GSM136597	CRISA	0.934523	0.408022
	GSE5851 |Liver Metastasis	GSM136598	CRISC	0.91816	0.203616
	GSE5851 |Liver Metastasis	GSM136599	CRISA	0.668502	0.000888711
	GSE5851 |Liver Metastasis	GSM136600	CRISB	0.74173	0.000888711
	GSE5851 |Liver Metastasis	GSM136601	CRISE	0.797135	0.102837
	GSE5851 |Liver Metastasis	GSM136602	CRISC	0.799172	0.000888711
	GSE5851 |Liver Metastasis	GSM136603	CRISE	0.801194	0.000888711
	GSE5851 |Liver Metastasis	GSM136604	CRISA	0.738041	0.000888711
	GSE5851 |Liver Metastasis	GSM136605	CRISC	0.796611	0.000888711
	GSE5851 |Liver Metastasis	GSM136606	CRISB	0.872056	0.00304701
	GSE5851 |Liver Metastasis	GSM136607	CRISA	0.820019	0.000888711
	GSE5851 |Liver Metastasis	GSM136608	CRISA	0.770837	0.000888711
	GSE5851 |Liver Metastasis	GSM136609	CRISC	0.85386	0.251443
	GSE5851 |Liver Metastasis	GSM136610	CRISC	0.837098	0.031713
	GSE5851 |Liver Metastasis	GSM136611	CRISC	0.920521	0.150273
	GSE5851 |Liver Metastasis	GSM136612	CRISB	0.712242	0.000888711
	GSE5851 |Liver Metastasis	GSM136613	CRISE	0.948371	0.0241461
	GSE5851 |Liver Metastasis	GSM136614	CRISD	0.861173	0.00129704
	GSE5851 |Liver Metastasis	GSM136615	CRISE	0.843338	0.000888711
	GSE5851 |Liver Metastasis	GSM136616	CRISA	0.697987	0.000888711
	GSE5851 |Liver Metastasis	GSM136617	CRISC	0.788333	0.000888711
	GSE5851 |Liver Metastasis	GSM136618	CRISD	1.02448	0.15185
	GSE5851 |Liver Metastasis	GSM136619	CRISE	0.905193	0.0774039
	GSE5851 |Liver Metastasis	GSM136620	CRISC	0.824194	0.00355485
	GSE5851 |Liver Metastasis	GSM136621	CRISD	0.654518	0.000888711
	GSE5851 |Liver Metastasis	GSM136622	CRISD	0.964106	0.0322694
	GSE5851 |Liver Metastasis	GSM136623	CRISA	0.649748	0.000888711
	GSE5851 |Liver Metastasis	GSM136624	CRISC	0.947117	0.0279944
	GSE5851 |Liver Metastasis	GSM136625	CRISE	0.820465	0.000888711
	GSE5851 |Liver Metastasis	GSM136626	CRISC	0.821423	0.331667
	GSE5851 |Liver Metastasis	GSM136627	CRISE	0.851537	0.000888711
	GSE5851 |Liver Metastasis	GSM136628	CRISC	0.870876	0.0338915
	GSE5851 |Liver Metastasis	GSM136629	CRISB	0.72666	0.000888711
	GSE5851 |Liver Metastasis	GSM136630	CRISD	0.877745	0.205176
	GSE5851 |Liver Metastasis	GSM136631	CRISA	0.939266	0.254838
	GSE5851 |Liver Metastasis	GSM136632	CRISD	0.781449	0.000888711
	GSE5851 |Liver Metastasis	GSM136633	CRISA	0.983616	0.0711858
	GSE5851 |Liver Metastasis	GSM136634	CRISC	0.814879	0.160674
	GSE5851 |Liver Metastasis	GSM136635	CRISA	0.85351	0.000888711
	GSE5851 |Liver Metastasis	GSM136636	CRISE	0.913641	0.00304701
	GSE5851 |Liver Metastasis	GSM136637	CRISC	0.94011	0.364138
	GSE5851 |Liver Metastasis	GSM136638	CRISE	0.93488	0.00703859
	GSE5851 |Liver Metastasis	GSM136639	CRISE	0.824669	0.00304701
	GSE5851 |Liver Metastasis	GSM136640	CRISB	0.801049	0.000888711
	GSE5851 |Liver Metastasis	GSM136641	CRISE	0.991698	0.545291
	GSE5851 |Liver Metastasis	GSM136642	CRISE	0.820796	0.000888711
	GSE5851 |Liver Metastasis	GSM136643	CRISD	0.774976	0.000888711
	GSE5851 |Liver Metastasis	GSM136644	CRISE	0.995023	0.00544572
	GSE5851 |Liver Metastasis	GSM136645	CRISD	0.908316	0.282106
	GSE5851 |Liver Metastasis	GSM136646	CRISE	0.851055	0.000888711
	GSE5851 |Liver Metastasis	GSM136647	CRISB	0.767146	0.000888711
	GSE5851 |Liver Metastasis	GSM136648	CRISE	0.791436	0.000888711
	GSE5851 |Liver Metastasis	GSM136649	CRISE	0.85	0.000888711
	GSE5851 |Liver Metastasis	GSM136650	CRISC	0.9586	0.0247223
	GSE5851 |Liver Metastasis	GSM136651	CRISC	0.938206	0.00355485
	GSE5851 |Liver Metastasis	GSM136652	CRISD	0.916073	0.0019996
	GSE5851 |Liver Metastasis	GSM136653	CRISC	0.909412	0.00355485
	GSE5851 |Liver Metastasis	GSM136654	CRISC	0.551106	0.000888711
	GSE5851 |Liver Metastasis	GSM136655	CRISB	0.762572	0.000888711
	GSE5851 |Liver Metastasis	GSM136656	CRISD	0.69528	0.000888711
	GSE5851 |Liver Metastasis	GSM136657	CRISB	0.914348	0.0784105
	GSE2109	GSM102429	CRIS-D	0.940225	0.0144263
	GSE2109	GSM102431	CRIS-E	0.938363	0.00145561
	GSE2109	GSM102436	CRIS-A	0.996066	0.153457
	GSE2109	GSM102460	CRIS-C	1.00505	0.302629
	GSE2109	GSM102472	CRIS-C	0.866406	0.000760887
	GSE2109	GSM102485	CRIS-B	0.960576	0.265384
	GSE2109	GSM102493	CRIS-D	0.810585	0.00588983
	GSE2109	GSM102497	CRIS-D	0.959428	0.334044
	GSE2109	GSM102501	CRIS-E	1.01492	0.769515
	GSE2109	GSM102513	CRIS-E	0.98232	0.393123
	GSE2109	GSM102516	CRIS-D	1.06211	0.892861
	GSE2109	GSM102518	CRIS-A	1.02322	0.928956
	GSE2109	GSM102519	CRIS-A	1.02446	0.635799
	GSE2109	GSM102521	CRIS-E	0.896578	0.0173595
	GSE2109	GSM102524	CRIS-A	0.713306	0.000770898
	GSE2109	GSM102533	CRIS-A	0.771635	0.000770898
	GSE2109	GSM102540	CRIS-B	0.942181	0.112082
	GSE2109	GSM102549	CRIS-A	0.875687	0.00645855
	GSE2109	GSM102550	CRIS-B	0.7434	0.000770898
	GSE2109	GSM102551	CRIS-A	0.840867	0.000770898
	GSE2109	GSM102559	CRIS-C	0.750434	0.000770898
	GSE2109	GSM102561	CRIS-A	0.974457	0.0703059
	GSE2109	GSM102568	CRIS-A	0.870283	0.000770898
	GSE2109	GSM102572	CRIS-C	0.830742	0.000770898
	GSE2109	GSM102574	CRIS-B	0.962985	0.531143
	GSE2109	GSM102577	CRIS-D	1.01392	0.776707
	GSE2109	GSM102579	CRIS-A	0.712491	0.000770898
	GSE2109	GSM102581	CRIS-D	0.937464	0.125223
	GSE2109	GSM117635	CRIS-E	0.906626	0.00645855
	GSE2109	GSM117642	CRIS-C	0.827734	0.000770898
	GSE2109	GSM117649	CRIS-D	1.00133	0.811807
	GSE2109	GSM117656	CRIS-C	0.7951	0.000770898
	GSE2109	GSM117662	CRIS-C	0.998357	0.228
	GSE2109	GSM117664	CRIS-A	0.895882	0.0464386
	GSE2109	GSM117672	CRIS-A	0.741155	0.000770898
	GSE2109	GSM117673	CRIS-C	0.830911	0.000760887
	GSE2109	GSM117676	CRIS-C	0.814348	0.000770898
	GSE2109	GSM117678	CRIS-B	0.917635	0.00692818
	GSE2109	GSM117681	CRIS-A	0.871684	0.0106524
	GSE2109	GSM117709	CRIS-A	0.754684	0.000770898
	GSE2109	GSM117720	CRIS-C	0.925952	0.157456
	GSE2109	GSM117728	CRIS-A	0.77217	0.000770898
	GSE2109	GSM117738	CRIS-A	0.82825	0.000770898
	GSE2109	GSM117742	CRIS-A	0.776257	0.000770898
	GSE2109	GSM117746	CRIS-A	0.688302	0.000770898
	GSE2109	GSM117747	CRIS-D	0.967348	0.900313
	GSE2109	GSM117752	CRIS-C	0.832365	0.00145561
	GSE2109	GSM117760	CRIS-E	0.801661	0.000770898
	GSE2109	GSM117775	CRIS-E	1.03564	0.534538
	GSE2109	GSM137922	CRIS-C	0.78126	0.000770898
	GSE2109	GSM137926	CRIS-D	0.970278	0.361445
	GSE2109	GSM137929	CRIS-C	0.981357	0.318215
	GSE2109	GSM137942	CRIS-D	0.897356	0.4924
	GSE2109	GSM137947	CRIS-C	0.777682	0.000770898
	GSE2109	GSM137949	CRIS-E	0.954616	0.890869
	GSE2109	GSM137967	CRIS-A	0.834168	0.000770898
	GSE2109	GSM137972	CRIS-A	0.882447	0.176005
	GSE2109	GSM137993	CRIS-A	0.940035	0.683038
	GSE2109	GSM137997	CRIS-D	0.870126	0.467399
	GSE2109	GSM137998	CRIS-A	0.704702	0.000770898
	GSE2109	GSM138005	CRIS-D	0.921064	0.184339
	GSE2109	GSM138007	CRIS-C	0.780088	0.000770898
	GSE2109	GSM138015	CRIS-D	0.947499	0.321091
	GSE2109	GSM138018	CRIS-E	0.850377	0.000770898
	GSE2109	GSM138022	CRIS-E	0.790415	0.000770898
	GSE2109	GSM138032	CRIS-D	0.590604	0.000770898
	GSE2109	GSM138036	CRIS-C	0.908174	0.701169
	GSE2109	GSM138037	CRIS-A	0.916398	0.702432
	GSE2109	GSM138042	CRIS-E	0.83745	0.000770898
	GSE2109	GSM138044	CRIS-D	0.967236	0.256207
	GSE2109	GSM138048	CRIS-B	0.731332	0.000770898
	GSE2109	GSM138050	CRIS-E	0.88385	0.0291553
	GSE2109	GSM138052	CRIS-B	0.836413	0.00418488
	GSE2109	GSM152573	CRIS-B	0.894354	0.015233
	GSE2109	GSM152579	CRIS-B	0.837587	0.000770898
	GSE2109	GSM152582	CRIS-D	0.986094	0.16361
	GSE2109	GSM152591	CRIS-A	0.989819	0.437975
	GSE2109	GSM152602	CRIS-C	0.883858	0.00926651
	GSE2109	GSM152610	CRIS-A	0.833145	0.000760887
	GSE2109	GSM152613	CRIS-D	0.981179	0.16805
	GSE2109	GSM152614	CRIS-E	0.863213	0.00297906
	GSE2109	GSM152632	CRIS-A	0.697305	0.000770898
	GSE2109	GSM152638	CRIS-D	0.962202	0.247891
	GSE2109	GSM152658	CRIS-E	0.699992	0.000770898
	GSE2109	GSM152664	CRIS-C	0.813792	0.000770898
	GSE2109	GSM152666	CRIS-C	0.856855	0.00145561
	GSE2109	GSM152684	CRIS-E	0.950554	0.0173595
	GSE2109	GSM152692	CRIS-E	0.927147	0.0402452
	GSE2109	GSM152695	CRIS-A	0.722222	0.000770898
	GSE2109	GSM152714	CRIS-A	0.802044	0.000770898
	GSE2109	GSM152720	CRIS-B	0.879794	0.00532621
	GSE2109	GSM152725	CRIS-C	0.679561	0.000770898
	GSE2109	GSM152730	CRIS-B	1.01425	0.130196
	GSE2109	GSM152762	CRIS-A	0.728473	0.000770898
	GSE2109	GSM152780	CRIS-C	0.762541	0.000770898
	GSE2109	GSM152790	CRIS-C	0.814829	0.000770898
	GSE2109	GSM152799	CRIS-C	0.747294	0.000770898
	GSE2109	GSM179778	CRIS-B	0.881191	0.000770898
	GSE2109	GSM179793	CRIS-C	0.762132	0.000770898
	GSE2109	GSM179795	CRIS-A	0.675149	0.000770898
	GSE2109	GSM179803	CRIS-A	0.747388	0.000770898
	GSE2109	GSM179804	CRIS-C	0.730619	0.000770898
	GSE2109	GSM179805	CRIS-B	0.874268	0.00239136
	GSE2109	GSM179816	CRIS-D	0.896157	0.091223
	GSE2109	GSM179820	CRIS-C	0.73586	0.000770898
	GSE2109	GSM179831	CRIS-A	0.818861	0.000770898
	GSE2109	GSM179838	CRIS-C	1.02789	0.416801
	GSE2109	GSM179839	CRIS-D	0.848357	0.000770898
	GSE2109	GSM179844	CRIS-B	0.917024	0.0066958
	GSE2109	GSM179859	CRIS-B	0.787581	0.000770898
	GSE2109	GSM179860	CRIS-C	0.96232	0.16487
	GSE2109	GSM179867	CRIS-E	0.72871	0.000770898
	GSE2109	GSM179868	CRIS-D	0.909634	0.112358
	GSE2109	GSM179880	CRIS-D	0.874507	0.000770898
	GSE2109	GSM179882	CRIS-C	0.838186	0.00239136
	GSE2109	GSM179887	CRIS-E	0.820906	0.000770898
	GSE2109	GSM179888	CRIS-B	1.02667	0.814295
	GSE2109	GSM179889	CRIS-C	0.80541	0.000770898
	GSE2109	GSM179897	CRIS-C	0.88113	0.00267832
	GSE2109	GSM179899	CRIS-E	0.718639	0.000770898
	GSE2109	GSM179908	CRIS-E	0.875975	0.000770898
	GSE2109	GSM179913	CRIS-B	0.654699	0.000770898
	GSE2109	GSM179922	CRIS-B	0.903373	0.000770898
	GSE2109	GSM179924	CRIS-B	0.902279	0.000770898
	GSE2109	GSM179925	CRIS-D	0.836403	0.000770898
	GSE2109	GSM179928	CRIS-E	0.920497	0.00418488
	GSE2109	GSM179930	CRIS-E	0.860975	0.000770898
	GSE2109	GSM179937	CRIS-E	0.89656	0.00145561
	GSE2109	GSM179948	CRIS-E	0.899556	0.0171976
	GSE2109	GSM203625	CRIS-D	0.865718	0.00209244
	GSE2109	GSM203627	CRIS-A	0.697584	0.000770898
	GSE2109	GSM203640	CRIS-C	0.927367	0.0780313
	GSE2109	GSM203642	CRIS-B	0.938226	0.00145561
	GSE2109	GSM203645	CRIS-C	0.578313	0.000770898
	GSE2109	GSM203653	CRIS-C	0.964578	0.0287362
	GSE2109	GSM203657	CRIS-E	0.925582	0.0298469
	GSE2109	GSM203667	CRIS-A	0.757405	0.000770898
	GSE2109	GSM203673	CRIS-D	0.906965	0.185964
	GSE2109	GSM203674	CRIS-D	0.832699	0.00209244
	GSE2109	GSM203684	CRIS-A	0.735009	0.000770898
	GSE2109	GSM203687	CRIS-A	0.79278	0.000770898
	GSE2109	GSM203688	CRIS-E	0.912385	0.000770898
	GSE2109	GSM203691	CRIS-B	0.711345	0.000770898
	GSE2109	GSM203700	CRIS-B	0.926116	0.0226976
	GSE2109	GSM203702	CRIS-B	0.916685	0.00418488
	GSE2109	GSM203705	CRIS-D	0.919471	0.142995
	GSE2109	GSM203723	CRIS-B	0.979981	0.46499
	GSE2109	GSM203724	CRIS-D	0.858867	0.0066958
	GSE2109	GSM203728	CRIS-C	0.882702	0.000770898
	GSE2109	GSM203731	CRIS-E	0.816523	0.000770898
	GSE2109	GSM203733	CRIS-C	0.685021	0.000770898
	GSE2109	GSM203743	CRIS-B	0.85009	0.000770898
	GSE2109	GSM203755	CRIS-B	0.70103	0.000770898
	GSE2109	GSM203763	CRIS-C	0.95099	0.0211489
	GSE2109	GSM203782	CRIS-A	0.905306	0.0931272
	GSE2109	GSM203800	CRIS-D	0.684363	0.000770898
	GSE2109	GSM231868	CRIS-C	0.864196	0.000770898
	GSE2109	GSM231875	CRIS-A	0.862102	0.000770898
	GSE2109	GSM231879	CRIS-D	0.925094	0.147336
	GSE2109	GSM231904	CRIS-D	0.851694	0.000770898
	GSE2109	GSM231905	CRIS-A	0.834596	0.000770898
	GSE2109	GSM231908	CRIS-D	0.853917	0.00692818
	GSE2109	GSM231915	CRIS-D	0.843926	0.00177004
	GSE2109	GSM231921	CRIS-B	1.05369	0.991587
	GSE2109	GSM231928	CRIS-A	0.76721	0.000770898
	GSE2109	GSM231936	CRIS-D	0.847134	0.0516326
	GSE2109	GSM231939	CRIS-D	0.867455	0.0607188
	GSE2109	GSM231953	CRIS-D	0.942153	0.508838
	GSE2109	GSM231955	CRIS-A	0.845713	0.00239136
	GSE2109	GSM231956	CRIS-A	0.783414	0.000770898
	GSE2109	GSM231958	CRIS-C	0.785866	0.000770898
	GSE2109	GSM231959	CRIS-C	0.813372	0.000770898
	GSE2109	GSM231961	CRIS-B	0.725802	0.000770898
	GSE2109	GSM231964	CRIS-A	0.862262	0.146963
	GSE2109	GSM231971	CRIS-C	0.925949	0.33238
	GSE2109	GSM231988	CRIS-A	0.817339	0.000770898
	GSE2109	GSM277680	CRIS-B	0.899408	0.0669956
	GSE2109	GSM277689	CRIS-C	0.599827	0.000770898
	GSE2109	GSM277690	CRIS-C	0.818917	0.000770898
	GSE2109	GSM277728	CRIS-A	0.637975	0.000770898
	GSE2109	GSM277731	CRIS-B	0.679297	0.000770898
	GSE2109	GSM301656	CRIS-A	0.82415	0.000770898
	GSE2109	GSM325805	CRIS-A	0.754316	0.000770898
	GSE2109	GSM325806	CRIS-A	0.868181	0.00560952
	GSE2109	GSM325829	CRIS-A	0.826859	0.000770898
	GSE2109	GSM325840	CRIS-D	0.950899	0.201988
	GSE2109	GSM325841	CRIS-A	0.812016	0.000770898
	GSE2109	GSM353883	CRIS-D	1.00303	0.244196
	GSE2109	GSM353890	CRIS-E	0.801163	0.000770898
	GSE2109	GSM353895	CRIS-D	0.906677	0.0246687
	GSE2109	GSM353900	CRIS-D	1.0425	0.995201
	GSE2109	GSM353901	CRIS-E	0.74925	0.000770898
	GSE2109	GSM353939	CRIS-E	0.828168	0.000760887
	GSE2109	GSM38055	CRIS-C	0.782005	0.000770898
	GSE2109	GSM38061	CRIS-B	0.880073	0.00209244
	GSE2109	GSM38074	CRIS-B	0.874797	0.000760887
	GSE2109	GSM38075	CRIS-B	0.93857	0.0414206
	GSE2109	GSM38077	CRIS-E	0.762961	0.000770898
	GSE2109	GSM38078	CRIS-A	0.848475	0.00267832
	GSE2109	GSM38089	CRIS-B	0.60719	0.000770898
	GSE2109	GSM38098	CRIS-E	0.88593	0.000770898
	GSE2109	GSM38105	CRIS-A	0.749675	0.000770898
	GSE2109	GSM38107	CRIS-A	0.691093	0.000770898
	GSE2109	GSM46823	CRIS-B	0.759472	0.000770898
	GSE2109	GSM46832	CRIS-A	0.780339	0.00177004
	GSE2109	GSM46841	CRIS-B	0.772035	0.000770898
	GSE2109	GSM46845	CRIS-C	0.806538	0.000770898
	GSE2109	GSM46857	CRIS-B	0.66165	0.000770898
	GSE2109	GSM46861	CRIS-C	0.754326	0.000770898
	GSE2109	GSM46864	CRIS-A	0.629037	0.000770898
	GSE2109	GSM46865	CRIS-B	0.700602	0.000770898
	GSE2109	GSM46877	CRIS-E	0.764779	0.000770898
	GSE2109	GSM46878	CRIS-A	0.567921	0.000770898
	GSE2109	GSM46887	CRIS-C	0.85695	0.00239136
	GSE2109	GSM46895	CRIS-A	0.640361	0.000770898
	GSE2109	GSM46899	CRIS-A	0.663922	0.000770898
	GSE2109	GSM46915	CRIS-E	0.731129	0.000770898
	GSE2109	GSM46921	CRIS-A	0.768972	0.000770898
	GSE2109	GSM46924	CRIS-A	0.638992	0.000770898
	GSE2109	GSM46930	CRIS-C	0.749569	0.000770898
	GSE2109	GSM46931	CRIS-C	0.63395	0.000770898
	GSE2109	GSM46940	CRIS-C	0.816356	0.00111952
	GSE2109	GSM46956	CRIS-E	0.744704	0.000770898
	GSE2109	GSM46967	CRIS-C	0.897584	0.339088
	GSE2109	GSM53045	CRIS-A	0.958738	0.44808
	GSE2109	GSM53047	CRIS-B	0.907188	0.0183806
	GSE2109	GSM53051	CRIS-D	0.971555	0.478003
	GSE2109	GSM53055	CRIS-C	0.709016	0.000770898
	GSE2109	GSM53070	CRIS-E	1.02056	0.742257
	GSE2109	GSM53073	CRIS-D	0.987735	0.0872372
	GSE2109	GSM53083	CRIS-E	0.943927	0.0439412
	GSE2109	GSM53106	CRIS-A	0.777648	0.000770898
	GSE2109	GSM53111	CRIS-A	0.962137	0.438081
	GSE2109	GSM53113	CRIS-C	1.01309	0.0486444
	GSE2109	GSM53126	CRIS-D	1.0373	0.764141
	GSE2109	GSM53135	CRIS-C	0.946297	0.583123
	GSE2109	GSM53142	CRIS-D	0.742275	0.000770898
	GSE2109	GSM53146	CRIS-D	0.888391	0.000770898
	GSE2109	GSM53148	CRIS-A	0.87709	0.000770898
	GSE2109	GSM53153	CRIS-D	0.834244	0.000770898
	GSE2109	GSM53156	CRIS-C	0.790763	0.000770898
	GSE2109	GSM53169	CRIS-E	1.02853	0.473263
	GSE2109	GSM53178	CRIS-A	0.955541	0.00505344
	GSE2109	GSM76490	CRIS-D	0.772129	0.000770898
	GSE2109	GSM76501	CRIS-A	0.897271	0.0698351
	GSE2109	GSM76512	CRIS-A	0.820565	0.000770898
	GSE2109	GSM76519	CRIS-E	0.856563	0.000770898
	GSE2109	GSM76520	CRIS-B	0.878948	0.000770898
	GSE2109	GSM76522	CRIS-A	0.961327	0.0226976
	GSE2109	GSM76524	CRIS-E	0.885462	0.00145561
	GSE2109	GSM76526	CRIS-A	0.724724	0.000770898
	GSE2109	GSM76529	CRIS-A	0.640537	0.000770898
	GSE2109	GSM76530	CRIS-A	0.839992	0.000770898
	GSE2109	GSM76531	CRIS-D	0.886218	0.139116
	GSE2109	GSM76548	CRIS-B	1.10912	0.922058
	GSE2109	GSM76555	CRIS-A	0.937903	0.0665056
	GSE2109	GSM76573	CRIS-C	0.806931	0.000770898
	GSE2109	GSM76576	CRIS-C	1.0685	0.440073
	GSE2109	GSM76583	CRIS-C	0.985874	0.030807
	GSE2109	GSM76598	CRIS-E	0.752966	0.000770898
	GSE2109	GSM76605	CRIS-C	0.876316	0.00505344
	GSE2109	GSM76607	CRIS-A	0.685126	0.000770898
	GSE2109	GSM76608	CRIS-A	0.983548	0.178395
	GSE2109	GSM76610	CRIS-B	0.917503	0.00391677
	GSE2109	GSM76611	CRIS-B	0.952333	0.00477622
	GSE2109	GSM76615	CRIS-D	0.935684	0.119449
	GSE2109	GSM76617	CRIS-C	0.947636	0.00329148
	GSE2109	GSM76618	CRIS-D	0.947518	0.0638904
	GSE2109	GSM76629	CRIS-E	0.807602	0.000770898
	GSE2109	GSM76639	CRIS-A	1.07953	0.384752
	GSE2109	GSM88945	CRIS-E	0.817795	0.000770898
	GSE2109	GSM88963	CRIS-C	0.620508	0.000770898
	GSE2109	GSM88965	CRIS-D	0.769287	0.00267832
	GSE2109	GSM88968	CRIS-E	0.842803	0.000770898
	GSE2109	GSM88994	CRIS-C	0.861525	0.000770898
	GSE2109	GSM88999	CRIS-B	0.672561	0.000770898
	GSE2109	GSM89002	CRIS-D	0.841282	0.023379
	GSE2109	GSM89004	CRIS-E	0.945263	0.00145561
	GSE2109	GSM89007	CRIS-E	0.925189	0.00391677
	GSE2109	GSM89026	CRIS-C	0.541673	0.000770898
	GSE2109	GSM89037	CRIS-D	0.854423	0.000770898
	GSE2109	GSM89040	CRIS-E	0.72253	0.000770898
	GSE2109	GSM89044	CRIS-E	0.680726	0.000770898
	GSE2109	GSM89047	CRIS-E	0.781279	0.000770898
	GSE2109	GSM89049	CRIS-C	0.801786	0.000770898
	GSE2109	GSM89052	CRIS-A	0.623907	0.000770898
	GSE2109	GSM89053	CRIS-A	0.678238	0.000770898
	GSE2109	GSM89061	CRIS-C	0.750983	0.000770898
	GSE2109	GSM89062	CRIS-E	0.726018	0.000770898
	GSE2109	GSM89069	CRIS-C	0.67246	0.000770898
	GSE2109	GSM89090	CRIS-C	0.649011	0.000770898
	GSE2109	GSM89098	CRIS-C	0.821381	0.000770898
	GSE2109	GSM89103	CRIS-D	0.924005	0.00981428
	GSE20916	GSM523242	CRIS-A	0.753506	0.000966473
	GSE20916	GSM523243	CRIS-A	0.791067	0.000966473
	GSE20916	GSM523244	CRIS-C	0.898406	0.12356
	GSE20916	GSM523245	CRIS-A	0.749736	0.000966473
	GSE20916	GSM523246	CRIS-A	0.792199	0.000966473
	GSE20916	GSM523247	CRIS-C	0.896499	0.198727
	GSE20916	GSM523248	CRIS-C	0.867001	0.0128185
	GSE20916	GSM523249	CRIS-C	0.852857	0.00658959
	GSE20916	GSM523250	CRIS-C	0.882365	0.0114126
	GSE20916	GSM523251	CRIS-C	0.930855	0.417809
	GSE20916	GSM523252	CRIS-C	0.86931	0.0329842
	GSE20916	GSM523253	CRIS-C	0.847909	0.00267052
	GSE20916	GSM523254	CRIS-C	0.856454	0.152879
	GSE20916	GSM523255	CRIS-A	0.767823	0.000966473
	GSE20916	GSM523256	CRIS-C	0.861562	0.0303365
	GSE20916	GSM523257	CRIS-C	0.921839	0.167093
	GSE20916	GSM523258	CRIS-C	0.869821	0.0219568
	GSE20916	GSM523259	CRIS-C	0.865018	0.0177984
	GSE20916	GSM523260	CRIS-A	0.7784	0.000966473
	GSE20916	GSM523261	CRIS-C	0.877665	0.0555313
	GSE20916	GSM523262	CRIS-C	0.915451	0.0480175
	GSE20916	GSM523263	CRIS-C	0.844316	0.00828406
	GSE20916	GSM523264	CRIS-C	0.835528	0.0135206
	GSE20916	GSM523265	CRIS-A	0.940238	0.119401
	GSE20916	GSM523266	CRIS-C	0.848277	0.00208591
	GSE20916	GSM523267	CRIS-C	0.854734	0.00613995
	GSE20916	GSM523268	CRIS-A	0.863674	0.00456878
	GSE20916	GSM523269	CRIS-A	0.883458	0.0159468
	GSE20916	GSM523270	CRIS-A	0.862364	0.00267052
	GSE20916	GSM523271	CRIS-A	0.871094	0.00238309
	GSE20916	GSM523272	CRIS-A	0.785108	0.000966473
	GSE20916	GSM523273	CRIS-A	0.758351	0.000966473
	GSE20916	GSM523274	CRIS-A	0.834993	0.00456878
	GSE20916	GSM523275	CRIS-C	0.908326	0.0879104
	GSE20916	GSM523276	CRIS-A	0.769006	0.000942901
	GSE20916	GSM523277	CRIS-C	0.859873	0.120507
	GSE20916	GSM523278	CRIS-C	0.917014	0.160334
	GSE20916	GSM523279	CRIS-C	0.860436	0.000966473
	GSE20916	GSM523280	CRIS-A	0.865248	0.00332418
	GSE20916	GSM523281	CRIS-C	0.94618	0.151947
	GSE20916	GSM523282	CRIS-A	0.866559	0.000966473
	GSE20916	GSM523283	CRIS-D	0.893353	0.00805394
	GSE20916	GSM523284	CRIS-B	0.793627	0.000966473
	GSE20916	GSM523285	CRIS-D	0.789699	0.000966473
	GSE20916	GSM523286	CRIS-C	0.917994	0.0253699
	GSE20916	GSM523287	CRIS-A	0.911809	0.00882432
	GSE20916	GSM523288	CRIS-C	0.985199	0.256115
	GSE20916	GSM523289	CRIS-A	0.968542	0.0841539
	GSE20916	GSM523290	CRIS-C	0.854264	0.000966473
	GSE20916	GSM523291	CRIS-A	0.885278	0.000966473
	GSE20916	GSM523292	CRIS-B	0.903488	0.0506768
	GSE20916	GSM523293	CRIS-E	0.867686	0.000966473
	GSE20916	GSM523294	CRIS-A	0.889975	0.000966473
	GSE20916	GSM523295	CRIS-A	0.894841	0.0474216
	GSE20916	GSM523296	CRIS-A	0.899813	0.000966473
	GSE20916	GSM523297	CRIS-A	0.813106	0.000966473
	GSE20916	GSM523298	CRIS-E	0.868607	0.0620959
	GSE20916	GSM523299	CRIS-A	0.919373	0.0013591
	GSE20916	GSM523300	CRIS-A	0.749697	0.000966473
	GSE20916	GSM523301	CRIS-A	0.832005	0.000966473
	GSE20916	GSM523302	CRIS-E	0.745738	0.000966473
	GSE20916	GSM523303	CRIS-B	1.04497	0.0943462
	GSE20916	GSM523304	CRIS-A	0.918356	0.00393748
	GSE20916	GSM523305	CRIS-C	0.929819	0.0254044
	GSE20916	GSM523306	CRIS-D	0.813036	0.000942901
	GSE20916	GSM523307	CRIS-E	0.858795	0.000966473
	GSE20916	GSM523308	CRIS-C	0.911654	0.00175722
	GSE20916	GSM523309	CRIS-E	0.785667	0.000966473
	GSE20916	GSM523310	CRIS-D	0.882525	0.021035
	GSE20916	GSM523311	CRIS-A	0.918404	0.00238309
	GSE20916	GSM523312	CRIS-B	0.859557	0.00636867
	GSE20916	GSM523313	CRIS-B	0.969701	0.751195
	GSE20916	GSM523314	CRIS-C	0.878692	0.000966473
	GSE20916	GSM523315	CRIS-D	0.978307	0.00684133
	GSE20916	GSM523316	CRIS-D	1.0819	0.123945
	GSE20916	GSM523317	CRIS-B	0.842462	0.00208591
	GSE20916	GSM523318	CRIS-A	0.862114	0.000942901
	GSE20916	GSM523319	CRIS-A	0.840606	0.0498497
	GSE20916	GSM523320	CRIS-E	1.0286	0.781434
	GSE20916	GSM523321	CRIS-A	0.913216	0.000942901
	GSE20916	GSM523322	CRIS-E	0.894983	0.0480175
	GSE20916	GSM523323	CRIS-B	0.715767	0.000966473
	GSE20916	GSM523324	CRIS-A	0.833419	0.000966473
	GSE20916	GSM523325	CRIS-D	0.66252	0.000966473
	GSE20916	GSM523326	CRIS-D	0.751998	0.000966473
	GSE20916	GSM523327	CRIS-A	0.831777	0.000966473
	GSE20916	GSM523328	CRIS-C	0.964231	0.0839429
	GSE20916	GSM523329	CRIS-A	0.705888	0.000966473
	GSE20916	GSM523330	CRIS-C	0.801287	0.000966473
	GSE20916	GSM523331	CRIS-B	0.767181	0.000966473
	GSE20916	GSM523332	CRIS-B	0.421479	0.000966473
	GSE20916	GSM523333	CRIS-A	1.02887	0.562405
	GSE20916	GSM523334	CRIS-A	0.963123	0.0560392
	GSE20916	GSM523335	CRIS-D	0.899616	0.121821
	GSE20916	GSM523336	CRIS-A	0.834332	0.00175722
	GSE20916	GSM523337	CRIS-E	0.814674	0.00175722
	GSE20916	GSM523338	CRIS-A	0.705268	0.000966473
	GSE20916	GSM523339	CRIS-D	0.779483	0.000966473
	GSE20916	GSM523340	CRIS-A	0.747311	0.000966473
	GSE20916	GSM523341	CRIS-A	0.87344	0.0273684
	GSE20916	GSM523342	CRIS-A	0.769764	0.000966473
	GSE20916	GSM523343	CRIS-A	0.836167	0.000966473
	GSE20916	GSM523344	CRIS-D	0.828635	0.000966473
	GSE20916	GSM523345	CRIS-A	0.954119	0.0524895
	GSE20916	GSM523346	CRIS-A	0.856994	0.000966473
	GSE20916	GSM523347	CRIS-C	1.05826	0.777045
	GSE20916	GSM523348	CRIS-E	0.967585	0.479233
	GSE20916	GSM523349	CRIS-A	0.871098	0.0135206
	GSE20916	GSM523350	CRIS-B	0.963899	0.0535278
	GSE20916	GSM523351	CRIS-B	0.797568	0.000966473
	GSE20916	GSM523352	CRIS-A	0.744866	0.000966473
	GSE20916	GSM523353	CRIS-A	0.647903	0.000966473
	GSE20916	GSM523354	CRIS-C	0.93233	0.00636867
	GSE20916	GSM523355	CRIS-B	0.904282	0.0637393
	GSE20916	GSM523356	CRIS-A	0.862141	0.0727232
	GSE20916	GSM523357	CRIS-B	0.948291	0.167569
	GSE20916	GSM523358	CRIS-A	0.770261	0.000966473
	GSE20916	GSM523359	CRIS-E	0.794321	0.000966473
	GSE20916	GSM523360	CRIS-C	0.941919	0.0142012
	GSE20916	GSM523361	CRIS-A	0.842524	0.0149364
	GSE20916	GSM523362	CRIS-A	0.725195	0.000966473
	GSE20916	GSM523363	CRIS-E	0.844626	0.000966473
	GSE20916	GSM523364	CRIS-C	0.918602	0.0265324
	GSE20916	GSM523365	CRIS-A	0.713454	0.000966473
	GSE20916	GSM523366	CRIS-D	0.740835	0.000966473
	GSE20916	GSM523367	CRIS-A	0.802571	0.000966473
	GSE20916	GSM523368	CRIS-D	0.851107	0.00267052
	GSE20916	GSM523369	CRIS-C	0.968213	0.00332418
	GSE20916	GSM523370	CRIS-B	0.806924	0.000966473
	GSE20916	GSM523371	CRIS-E	0.906255	0.0474216
	GSE20916	GSM523372	CRIS-D	0.826539	0.00362428
	GSE20916	GSM523373	CRIS-C	0.900066	0.00238309
	GSE20916	GSM523374	CRIS-B	0.734235	0.000966473
	GSE20916	GSM523375	CRIS-A	0.925431	0.000966473
	GSE20916	GSM523376	CRIS-A	0.821932	0.000966473
	GSE20916	GSM523377	CRIS-A	0.772838	0.000966473
	GSE20916	GSM523378	CRIS-D	0.912545	0.00208591
	GSE20916	GSM523379	CRIS-D	0.858871	0.000966473
	GSE20916	GSM523380	CRIS-C	0.816743	0.000966473
	GSE20916	GSM523381	CRIS-E	0.90536	0.00208591
	GSE20916	GSM523382	CRIS-A	0.88178	0.00586787
	GSE20916	GSM523383	CRIS-B	1.05212	0.768042
	GSE20916	GSM523384	CRIS-A	0.871999	0.000966473
	GSE20916	GSM523385	CRIS-C	0.860386	0.0106
	GSE20916	GSM523386	CRIS-B	0.70789	0.000966473
	GSE23878	GSM588828	CRIS-E	0.957907	0.0283143
	GSE23878	GSM588829	CRIS-E	0.816184	0.000674151
	GSE23878	GSM588830	CRIS-E	0.708038	0.000674151
	GSE23878	GSM588831	CRIS-A	0.73074	0.000674151
	GSE23878	GSM588832	CRIS-A	0.777041	0.000674151
	GSE23878	GSM588833	CRIS-A	0.788784	0.000674151
	GSE23878	GSM588834	CRIS-C	0.822178	0.000674151
	GSE23878	GSM588835	CRIS-C	0.828238	0.000674151
	GSE23878	GSM588836	CRIS-A	0.780144	0.000629207
	GSE23878	GSM588837	CRIS-C	0.888681	0.000674151
	GSE23878	GSM588838	CRIS-C	0.798811	0.000674151
	GSE23878	GSM588839	CRIS-E	0.853278	0.000629207
	GSE23878	GSM588840	CRIS-E	0.865059	0.0292376
	GSE23878	GSM588841	CRIS-E	0.932327	0.275497
	GSE23878	GSM588842	CRIS-D	0.853994	0.0333848
	GSE23878	GSM588843	CRIS-C	0.859217	0.0408002
	GSE23878	GSM588844	CRIS-E	0.876397	0.00884823
	GSE23878	GSM588845	CRIS-D	0.89946	0.0508021
	GSE23878	GSM588846	CRIS-B	0.736041	0.000674151
	GSE23878	GSM588847	CRIS-B	0.785594	0.000674151
	GSE23878	GSM588848	CRIS-D	0.744456	0.000674151
	GSE23878	GSM588849	CRIS-D	0.877442	0.228385
	GSE23878	GSM588850	CRIS-C	0.985889	0.296837
	GSE23878	GSM588851	CRIS-A	0.836339	0.000674151
	GSE23878	GSM588852	CRIS-B	0.894818	0.00115099
	GSE23878	GSM588853	CRIS-E	0.839488	0.000674151
	GSE23878	GSM588854	CRIS-E	0.9564	0.102246
	GSE23878	GSM588855	CRIS-B	0.731687	0.000674151
	GSE23878	GSM588856	CRIS-A	0.745881	0.000674151
	GSE23878	GSM588857	CRIS-D	0.806909	0.280998
	GSE23878	GSM588858	CRIS-D	0.616642	0.000674151
	GSE23878	GSM588859	CRIS-B	0.874179	0.00658473
	GSE23878	GSM588860	CRIS-D	0.913256	0.792679
	GSE23878	GSM588861	CRIS-D	0.893676	0.863427
	GSE23878	GSM588862	CRIS-E	0.855698	0.000629207
	GSE23878	GSM588863	CRIS-A	0.722559	0.000674151
	GSE23878	GSM588864	CRIS-A	0.790551	0.000674151
	GSE23878	GSM588865	CRIS-C	0.825742	0.000674151
	GSE23878	GSM588866	CRIS-A	0.788468	0.000674151
	GSE23878	GSM588867	CRIS-A	0.731401	0.000674151
	GSE23878	GSM588868	CRIS-E	0.747159	0.000674151
	GSE23878	GSM588869	CRIS-E	0.759767	0.000674151
	GSE23878	GSM588870	CRIS-A	0.783181	0.000674151
	GSE23878	GSM588871	CRIS-A	0.880472	0.000674151
	GSE23878	GSM588872	CRIS-D	0.945986	0.680952
	GSE23878	GSM588873	CRIS-C	0.85733	0.000674151
	GSE23878	GSM588874	CRIS-A	0.897085	0.000674151
	GSE23878	GSM588875	CRIS-A	0.897674	0.000629207
	GSE23878	GSM588876	CRIS-C	0.872079	0.000629207
	GSE23878	GSM588877	CRIS-C	0.86924	0.000629207
	GSE23878	GSM588878	CRIS-C	0.964727	0.123421
	GSE23878	GSM588879	CRIS-A	0.82765	0.000674151
	GSE23878	GSM588880	CRIS-A	0.771437	0.000674151
	GSE23878	GSM588881	CRIS-D	0.932259	0.059932
	GSE23878	GSM588882	CRIS-C	0.833267	0.00280896
	GSE23878	GSM588883	CRIS-A	0.859494	0.000674151
	GSE23878	GSM588884	CRIS-A	0.731178	0.000674151
	GSE23878	GSM588885	CRIS-A	0.639175	0.000674151
	GSE23878	GSM588886	CRIS-C	0.739348	0.000674151
	GSE37892	GSM929494	CRIS-C	0.84523	0.00580735
	GSE37892	GSM929495	CRIS-D	0.930891	0.0206949
	GSE37892	GSM929496	CRIS-D	0.839627	0.0247451
	GSE37892	GSM929497	CRIS-A	0.776188	0.000712186
	GSE37892	GSM929498	CRIS-C	0.877977	0.0151851
	GSE37892	GSM929499	CRIS-C	0.877432	0.00126035
	GSE37892	GSM929500	CRIS-B	0.675191	0.000712186
	GSE37892	GSM929501	CRIS-D	0.83473	0.00147698
	GSE37892	GSM929502	CRIS-B	0.778643	0.000712186
	GSE37892	GSM929503	CRIS-B	0.734942	0.000712186
	GSE37892	GSM929504	CRIS-C	0.841603	0.000712186
	GSE37892	GSM929505	CRIS-A	0.667716	0.000712186
	GSE37892	GSM929506	CRIS-E	0.694842	0.000712186
	GSE37892	GSM929507	CRIS-E	0.82602	0.00126035
	GSE37892	GSM929508	CRIS-A	0.770027	0.000712186
	GSE37892	GSM929509	CRIS-C	0.694448	0.000712186
	GSE37892	GSM929510	CRIS-A	0.930007	0.33107
	GSE37892	GSM929511	CRIS-B	0.991257	0.323677
	GSE37892	GSM929512	CRIS-D	0.873448	0.109404
	GSE37892	GSM929513	CRIS-A	0.845086	0.000712186
	GSE37892	GSM929514	CRIS-D	0.742859	0.000712186
	GSE37892	GSM929515	CRIS-C	0.892401	0.0135173
	GSE37892	GSM929516	CRIS-E	0.760845	0.000712186
	GSE37892	GSM929517	CRIS-A	0.662358	0.000712186
	GSE37892	GSM929518	CRIS-A	0.799762	0.000712186
	GSE37892	GSM929519	CRIS-D	0.819451	0.000712186
	GSE37892	GSM929520	CRIS-B	0.835558	0.000712186
	GSE37892	GSM929521	CRIS-B	1.00227	0.188352
	GSE37892	GSM929522	CRIS-A	0.690468	0.000712186
	GSE37892	GSM929523	CRIS-B	0.875966	0.0064987
	GSE37892	GSM929524	CRIS-C	1.0576	0.808238
	GSE37892	GSM929525	CRIS-E	0.977396	0.112271
	GSE37892	GSM929526	CRIS-C	0.85997	0.00102611
	GSE37892	GSM929527	CRIS-A	0.72868	0.000712186
	GSE37892	GSM929528	CRIS-C	0.910211	0.00601985
	GSE37892	GSM929529	CRIS-C	0.920621	0.23352
	GSE37892	GSM929530	CRIS-C	0.784809	0.000712186
	GSE37892	GSM929531	CRIS-A	0.559509	0.000712186
	GSE37892	GSM929532	CRIS-E	0.821243	0.000712186
	GSE37892	GSM929533	CRIS-C	0.859482	0.00126035
	GSE37892	GSM929534	CRIS-C	0.905892	0.000712186
	GSE37892	GSM929535	CRIS-C	0.762929	0.000712186
	GSE37892	GSM929536	CRIS-E	0.901209	0.0598596
	GSE37892	GSM929537	CRIS-C	0.697797	0.000712186
	GSE37892	GSM929538	CRIS-E	0.730104	0.000712186
	GSE37892	GSM929539	CRIS-A	0.875819	0.000712186
	GSE37892	GSM929540	CRIS-C	0.946301	0.0731104
	GSE37892	GSM929541	CRIS-E	0.943873	0.0413002
	GSE37892	GSM929542	CRIS-A	0.654773	0.000712186
	GSE37892	GSM929543	CRIS-A	0.613165	0.000712186
	GSE37892	GSM929544	CRIS-D	0.528111	0.000712186
	GSE37892	GSM929545	CRIS-C	0.946909	0.241043
	GSE37892	GSM929546	CRIS-E	0.885894	0.00933147
	GSE37892	GSM929547	CRIS-C	0.893143	0.0602607
	GSE37892	GSM929548	CRIS-A	0.561858	0.000712186
	GSE37892	GSM929549	CRIS-A	0.859718	0.00229788
	GSE37892	GSM929550	CRIS-E	0.802191	0.000712186
	GSE37892	GSM929551	CRIS-A	0.780659	0.000712186
	GSE37892	GSM929552	CRIS-B	0.85532	0.000712186
	GSE37892	GSM929553	CRIS-D	0.886607	0.000712186
	GSE37892	GSM929554	CRIS-D	0.883503	0.00531077
	GSE37892	GSM929555	CRIS-B	0.824312	0.000712186
	GSE37892	GSM929556	CRIS-C	0.997654	0.0287181
	GSE37892	GSM929557	CRIS-B	0.996709	0.582852
	GSE37892	GSM929558	CRIS-B	0.920173	0.0178396
	GSE37892	GSM929559	CRIS-B	0.84102	0.000712186
	GSE37892	GSM929560	CRIS-A	0.691857	0.000712186
	GSE37892	GSM929561	CRIS-C	0.867487	0.00147698
	GSE37892	GSM929562	CRIS-A	0.915444	0.00126035
	GSE37892	GSM929563	CRIS-A	0.684374	0.000712186
	GSE37892	GSM929564	CRIS-A	0.628416	0.000712186
	GSE37892	GSM929565	CRIS-C	0.954612	0.0131287
	GSE37892	GSM929566	CRIS-C	0.692891	0.000712186
	GSE37892	GSM929567	CRIS-C	0.882573	0.00126035
	GSE37892	GSM929568	CRIS-C	0.96005	0.326097
	GSE37892	GSM929569	CRIS-D	0.836405	0.0360494
	GSE37892	GSM929570	CRIS-D	0.993496	0.496767
	GSE37892	GSM929571	CRIS-A	0.859838	0.00102611
	GSE37892	GSM929572	CRIS-B	0.801258	0.000712186
	GSE37892	GSM929573	CRIS-A	0.747064	0.000712186
	GSE37892	GSM929574	CRIS-A	0.790666	0.00102611
	GSE37892	GSM929575	CRIS-D	0.941499	0.0818951
	GSE37892	GSM929576	CRIS-A	0.778607	0.000712186
	GSE37892	GSM929577	CRIS-A	0.666093	0.000712186
	GSE37892	GSM929578	CRIS-A	0.737283	0.000712186
	GSE37892	GSM929579	CRIS-C	0.761592	0.000712186
	GSE37892	GSM929580	CRIS-A	0.61974	0.000712186
	GSE37892	GSM929581	CRIS-D	0.824522	0.00102611
	GSE37892	GSM929582	CRIS-D	0.969142	0.19376
	GSE37892	GSM929583	CRIS-E	0.861782	0.00126035
	GSE37892	GSM929584	CRIS-C	0.695557	0.000712186
	GSE37892	GSM929585	CRIS-E	0.778832	0.000712186
	GSE37892	GSM929586	CRIS-C	0.78114	0.000712186
	GSE37892	GSM929587	CRIS-D	0.72096	0.000712186
	GSE37892	GSM929588	CRIS-C	0.972278	0.310233
	GSE37892	GSM929589	CRIS-A	0.59177	0.000712186
	GSE37892	GSM929590	CRIS-D	0.899729	0.00508594
	GSE37892	GSM929591	CRIS-A	0.998513	0.0725981
	GSE37892	GSM929592	CRIS-B	0.525354	0.000712186
	GSE37892	GSM929593	CRIS-A	0.829057	0.000712186
	GSE37892	GSM929594	CRIS-D	0.905765	0.0982786
	GSE37892	GSM929595	CRIS-C	0.751005	0.000712186
	GSE37892	GSM929596	CRIS-C	0.669764	0.000712186
	GSE37892	GSM929597	CRIS-A	0.839504	0.00126035
	GSE37892	GSM929598	CRIS-C	0.812546	0.000712186
	GSE37892	GSM929599	CRIS-E	0.793492	0.000712186
	GSE37892	GSM929600	CRIS-B	0.849416	0.00147698
	GSE37892	GSM929601	CRIS-B	0.961306	0.721205
	GSE37892	GSM929602	CRIS-E	0.828797	0.000712186
	GSE37892	GSM929603	CRIS-C	0.8431	0.000712186
	GSE37892	GSM929604	CRIS-B	0.975826	0.441086
	GSE37892	GSM929605	CRIS-A	0.667877	0.000712186
	GSE37892	GSM929606	CRIS-C	0.859195	0.000712186
	GSE37892	GSM929607	CRIS-B	0.856774	0.00933147
	GSE37892	GSM929608	CRIS-E	0.683822	0.000712186
	GSE37892	GSM929609	CRIS-D	0.872042	0.00229788
	GSE37892	GSM929610	CRIS-C	0.726733	0.000712186
	GSE37892	GSM929611	CRIS-C	0.730697	0.000712186
	GSE37892	GSM929612	CRIS-E	0.760674	0.000712186
	GSE37892	GSM929613	CRIS-C	0.821547	0.00102611
	GSE37892	GSM929614	CRIS-B	0.837177	0.00126035
	GSE37892	GSM929615	CRIS-C	0.813379	0.000712186
	GSE37892	GSM929616	CRIS-D	0.885214	0.164634
	GSE37892	GSM929617	CRIS-A	0.673422	0.000712186
	GSE37892	GSM929618	CRIS-B	0.71273	0.000712186
	GSE37892	GSM929619	CRIS-D	0.795744	0.000712186
	GSE37892	GSM929620	CRIS-D	0.934419	0.0474164
	GSE37892	GSM929621	CRIS-C	0.845913	0.000712186
	GSE37892	GSM929622	CRIS-A	0.714857	0.000712186
	GSE37892	GSM929623	CRIS-C	0.750992	0.000712186
	KFSYSCC	COLON001	CRIS-C	0.824002	0.000753066
	KFSYSCC	COLON002	CRIS-B	0.626235	0.000753066
	KFSYSCC	COLON003	CRIS-A	0.835907	0.00835147
	KFSYSCC	COLON004	CRIS-A	0.815004	0.000753066
	KFSYSCC	COLON005	CRIS-D	0.833538	0.0182131
	KFSYSCC	COLON006	CRIS-D	0.744693	0.000753066
	KFSYSCC	COLON007	CRIS-B	0.85988	0.12339
	KFSYSCC	COLON008	CRIS-A	0.561937	0.000753066
	KFSYSCC	COLON009	CRIS-C	0.780756	0.00296715
	KFSYSCC	COLON010	CRIS-D	0.927361	0.032801
	KFSYSCC	COLON011	CRIS-C	0.796982	0.000719409
	KFSYSCC	COLON012	CRIS-D	0.975287	0.988072
	KFSYSCC	COLON013	CRIS-D	0.791875	0.000719409
	KFSYSCC	COLON014	CRIS-A	0.581419	0.000753066
	KFSYSCC	COLON015	CRIS-E	0.702399	0.000753066
	KFSYSCC	COLON016	CRIS-A	0.744914	0.000753066
	KFSYSCC	COLON017	CRIS-B	0.79105	0.000753066
	KFSYSCC	COLON018	CRIS-C	0.852624	0.00186629
	KFSYSCC	COLON019	CRIS-C	0.768772	0.000753066
	KFSYSCC	COLON020	CRIS-D	0.939081	0.0130603
	KFSYSCC	COLON021	CRIS-D	0.925212	0.00213607
	KFSYSCC	COLON022	CRIS-D	0.858881	0.00101132
	KFSYSCC	COLON023	CRIS-A	1.02047	0.100633
	KFSYSCC	COLON024	CRIS-B	0.756498	0.000753066
	KFSYSCC	COLON025	CRIS-E	0.804366	0.000753066
	KFSYSCC	COLON026	CRIS-A	0.77385	0.000753066
	KFSYSCC	COLON027	CRIS-E	0.836	0.00531894
	KFSYSCC	COLON028	CRIS-D	0.764534	0.000753066
	KFSYSCC	COLON029	CRIS-C	0.683713	0.000753066
	KFSYSCC	COLON030	CRIS-C	0.684743	0.000753066
	KFSYSCC	COLON031	CRIS-A	0.711795	0.000753066
	KFSYSCC	COLON032	CRIS-C	0.790325	0.000753066
	KFSYSCC	COLON033	CRIS-A	0.838558	0.000753066
	KFSYSCC	COLON034	CRIS-C	0.945212	0.0177708
	KFSYSCC	COLON035	CRIS-A	0.717321	0.000753066
	KFSYSCC	COLON036	CRIS-D	0.905179	0.00160566
	KFSYSCC	COLON037	CRIS-D	0.8639	0.00101132
	KFSYSCC	COLON038	CRIS-A	0.787943	0.000753066
	KFSYSCC	COLON039	CRIS-A	0.725733	0.000753066
	KFSYSCC	COLON040	CRIS-C	0.977249	0.613644
	KFSYSCC	COLON041	CRIS-A	0.892171	0.00101132
	KFSYSCC	COLON042	CRIS-E	0.976104	0.0272407
	KFSYSCC	COLON043	CRIS-C	0.904364	0.00938979
	KFSYSCC	COLON044	CRIS-B	0.780753	0.000753066
	KFSYSCC	COLON045	CRIS-D	0.786314	0.000753066
	KFSYSCC	COLON046	CRIS-D	0.875227	0.00101132
	KFSYSCC	COLON047	CRIS-A	0.896402	0.00375351
	KFSYSCC	COLON048	CRIS-C	0.863362	0.000719409
	KFSYSCC	COLON049	CRIS-C	0.92215	0.000753066
	KFSYSCC	COLON050	CRIS-D	1.00376	0.357754
	KFSYSCC	COLON051	CRIS-C	0.873686	0.000753066
	KFSYSCC	COLON052	CRIS-C	0.988464	0.140582
	KFSYSCC	COLON053	CRIS-B	0.84337	0.00988516
	KFSYSCC	COLON054	CRIS-D	0.965453	0.0329197
	KFSYSCC	COLON055	CRIS-E	0.820992	0.000753066
	KFSYSCC	COLON056	CRIS-C	0.879412	0.00101132
	KFSYSCC	COLON057	CRIS-D	0.987464	0.0186518
	KFSYSCC	COLON058	CRIS-D	1.01942	0.325596
	KFSYSCC	COLON059	CRIS-D	0.850163	0.000753066
	KFSYSCC	COLON060	CRIS-B	0.809368	0.000753066
	KFSYSCC	COLON061	CRIS-C	0.746524	0.000753066
	KFSYSCC	COLON062	CRIS-A	0.630677	0.000753066
	KFSYSCC	COLON063	CRIS-B	0.8775	0.0135005
	KFSYSCC	COLON064	CRIS-A	0.840251	0.000753066
	KFSYSCC	COLON065	CRIS-E	0.686609	0.000753066
	KFSYSCC	COLON066	CRIS-A	0.881449	0.000753066
	KFSYSCC	COLON067	CRIS-D	0.897277	0.00131738
	KFSYSCC	COLON068	CRIS-C	0.802305	0.000753066
	KFSYSCC	COLON069	CRIS-C	0.900146	0.09579
	KFSYSCC	COLON070	CRIS-A	0.635651	0.000753066
	KFSYSCC	COLON071	CRIS-C	0.809406	0.000753066
	KFSYSCC	COLON072	CRIS-C	0.804405	0.000753066
	KFSYSCC	COLON073	CRIS-A	0.701235	0.000753066
	KFSYSCC	COLON074	CRIS-C	0.745412	0.000753066
	KFSYSCC	COLON075	CRIS-A	0.899762	0.0242399
	KFSYSCC	COLON076	CRIS-C	0.772479	0.000753066
	KFSYSCC	COLON077	CRIS-C	0.908617	0.000753066
	KFSYSCC	COLON078	CRIS-B	0.920294	0.00268902
	KFSYSCC	COLON079	CRIS-A	0.693769	0.000753066
	KFSYSCC	COLON080	CRIS-A	0.595892	0.000753066
	KFSYSCC	COLON081	CRIS-E	0.994556	0.226231
	KFSYSCC	COLON082	CRIS-A	0.794269	0.000753066
	KFSYSCC	COLON083	CRIS-D	0.773154	0.000719409
	KFSYSCC	COLON084	CRIS-B	0.898813	0.00160566
	KFSYSCC	COLON085	CRIS-D	0.893552	0.0254554
	KFSYSCC	COLON086	CRIS-D	0.724024	0.000753066
	KFSYSCC	COLON087	CRIS-C	0.940182	0.000719409
	KFSYSCC	COLON088	CRIS-C	0.904704	0.00425466
	KFSYSCC	COLON089	CRIS-C	0.862568	0.000753066
	KFSYSCC	COLON090	CRIS-D	0.860503	0.00241263
	KFSYSCC	COLON091	CRIS-E	0.921702	0.00687897
	KFSYSCC	COLON092	CRIS-C	0.847979	0.000753066
	KFSYSCC	COLON093	CRIS-A	0.642735	0.000753066
	KFSYSCC	COLON094	CRIS-C	0.779842	0.000753066
	KFSYSCC	COLON095	CRIS-A	0.743296	0.000753066
	KFSYSCC	COLON096	CRIS-C	0.948418	0.0627774
	KFSYSCC	COLON097	CRIS-E	0.805552	0.000753066
	KFSYSCC	COLON098	CRIS-A	0.735203	0.000753066
	KFSYSCC	COLON099	CRIS-C	0.712653	0.000753066
	KFSYSCC	COLON100	CRIS-D	0.871194	0.000753066
	KFSYSCC	COLON101	CRIS-A	1.10987	0.9998
	KFSYSCC	COLON102	CRIS-A	0.98003	0.232667
	KFSYSCC	COLON103	CRIS-D	0.781266	0.000753066
	KFSYSCC	COLON104	CRIS-A	0.69712	0.000753066
	KFSYSCC	COLON105	CRIS-B	0.815254	0.0114407
	KFSYSCC	COLON106	CRIS-D	1.03354	0.875866
	KFSYSCC	COLON107	CRIS-E	0.835407	0.000753066
	KFSYSCC	COLON108	CRIS-D	1.05535	0.809901
	KFSYSCC	COLON109	CRIS-A	0.845976	0.000753066
	KFSYSCC	COLON110	CRIS-C	0.920274	0.03017
	KFSYSCC	COLON111	CRIS-D	0.817909	0.000753066
	KFSYSCC	COLON112	CRIS-E	0.67004	0.000753066
	KFSYSCC	COLON113	CRIS-C	0.903195	0.0223074
	KFSYSCC	COLON114	CRIS-E	0.976493	0.654396
	KFSYSCC	COLON115	CRIS-A	0.928304	0.0466333
	KFSYSCC	COLON116	CRIS-C	0.770102	0.000753066
	KFSYSCC	COLON117	CRIS-C	0.852982	0.000753066
	KFSYSCC	COLON118	CRIS-B	0.933056	0.0504405
	KFSYSCC	COLON119	CRIS-C	0.749173	0.000753066
	KFSYSCC	COLON120	CRIS-B	0.700025	0.000753066
	KFSYSCC	COLON121	CRIS-C	0.801568	0.000753066
	KFSYSCC	COLON122	CRIS-C	0.651168	0.000753066
	KFSYSCC	COLON123	CRIS-C	0.940798	0.00687897
	KFSYSCC	COLON124	CRIS-A	0.792312	0.000753066
	KFSYSCC	COLON125	CRIS-D	0.959751	0.03017
	KFSYSCC	COLON126	CRIS-C	0.650665	0.000753066
	KFSYSCC	COLON127	CRIS-C	0.965056	0.478154
	KFSYSCC	COLON128	CRIS-D	0.928239	0.0130603
	KFSYSCC	COLON129	CRIS-D	0.953194	0.514679
	KFSYSCC	COLON130	CRIS-A	0.928701	0.0218865
	KFSYSCC	COLON131	CRIS-B	0.627531	0.000753066
	KFSYSCC	COLON132	CRIS-C	0.893729	0.0389206
	KFSYSCC	COLON133	CRIS-C	0.892925	0.00241263
	KFSYSCC	COLON134	CRIS-C	0.905461	0.00352002
	KFSYSCC	COLON135	CRIS-A	0.93883	0.665676
	KFSYSCC	COLON136	CRIS-C	0.562089	0.000753066
	KFSYSCC	COLON137	CRIS-A	0.822376	0.00160566
	KFSYSCC	COLON138	CRIS-C	0.805169	0.000753066
	KFSYSCC	COLON139	CRIS-E	0.887213	0.166296
	KFSYSCC	COLON140	CRIS-D	0.877	0.00186629
	KFSYSCC	COLON141	CRIS-D	0.951142	0.686796
	KFSYSCC	COLON142	CRIS-B	1.01927	0.686933
	KFSYSCC	COLON143	CRIS-C	0.902388	0.0243967
	KFSYSCC	COLON144	CRIS-E	0.835123	0.000753066
	KFSYSCC	COLON145	CRIS-A	0.790015	0.000753066
	KFSYSCC	COLON146	CRIS-D	0.785524	0.000719409
	KFSYSCC	COLON147	CRIS-A	0.849052	0.00213607
	KFSYSCC	COLON148	CRIS-E	0.759383	0.000753066
	KFSYSCC	COLON149	CRIS-A	0.671647	0.000753066
	KFSYSCC	COLON150	CRIS-B	0.889166	0.0523867
	KFSYSCC	COLON151	CRIS-D	0.824386	0.00213607
	KFSYSCC	COLON152	CRIS-C	0.952639	0.393123
	KFSYSCC	COLON153	CRIS-C	0.739028	0.000753066
	KFSYSCC	COLON154	CRIS-C	0.791608	0.000753066
	KFSYSCC	COLON155	CRIS-A	0.84704	0.000753066
	KFSYSCC	COLON156	CRIS-E	0.896917	0.0070935
	KFSYSCC	COLON157	CRIS-A	0.857097	0.000753066
	KFSYSCC	COLON158	CRIS-D	0.831925	0.000753066
	KFSYSCC	COLON159	CRIS-A	0.6483	0.000753066
	KFSYSCC	COLON160	CRIS-D	0.864895	0.00811602
	KFSYSCC	COLON161	CRIS-E	0.896643	0.000719409
	KFSYSCC	COLON162	CRIS-E	0.907018	0.000719409
	KFSYSCC	COLON163	CRIS-B	0.835169	0.000719409
	KFSYSCC	COLON164	CRIS-A	0.765586	0.000753066
	KFSYSCC	COLON165	CRIS-C	0.760055	0.000753066
	KFSYSCC	COLON166	CRIS-B	0.931051	0.00666074
	KFSYSCC	COLON167	CRIS-C	0.746462	0.000753066
	KFSYSCC	COLON168	CRIS-C	0.681223	0.000753066
	KFSYSCC	COLON169	CRIS-E	0.702043	0.000753066
	KFSYSCC	COLON170	CRIS-C	0.868919	0.0443556
	KFSYSCC	COLON171	CRIS-A	0.742768	0.000753066
	KFSYSCC	COLON172	CRIS-B	0.833003	0.000753066
	KFSYSCC	COLON173	CRIS-C	0.757803	0.000753066
	KFSYSCC	COLON174	CRIS-A	0.586198	0.000753066
	KFSYSCC	COLON175	CRIS-D	0.843428	0.000753066
	KFSYSCC	COLON176	CRIS-C	0.737485	0.000753066
	KFSYSCC	COLON177	CRIS-E	0.816142	0.000753066
	KFSYSCC	COLON178	CRIS-E	0.787921	0.00268902
	KFSYSCC	COLON179	CRIS-A	0.879951	0.0126146
	KFSYSCC	COLON180	CRIS-D	0.852777	0.00160566
	KFSYSCC	COLON181	CRIS-B	0.82281	0.000719409
	KFSYSCC	COLON182	CRIS-E	0.839139	0.000753066
	KFSYSCC	COLON183	CRIS-E	0.960003	0.0945402
	KFSYSCC	COLON184	CRIS-D	0.779143	0.000753066
	KFSYSCC	COLON185	CRIS-B	0.920561	0.00375351
	KFSYSCC	COLON186	CRIS-B	0.865353	0.00101132
	KFSYSCC	COLON187	CRIS-C	0.769253	0.000753066
	KFSYSCC	COLON188	CRIS-B	0.989964	0.321071
	KFSYSCC	COLON189	CRIS-B	0.850569	0.191618
	KFSYSCC	COLON190	CRIS-E	0.788938	0.000753066
	KFSYSCC	COLON191	CRIS-C	0.621155	0.000753066
	KFSYSCC	COLON192	CRIS-C	0.771022	0.000753066
	KFSYSCC	COLON193	CRIS-C	0.854467	0.00398858
	KFSYSCC	COLON194	CRIS-E	0.918635	0.477012
	KFSYSCC	COLON195	CRIS-B	0.582433	0.000753066
	KFSYSCC	COLON196	CRIS-D	0.987826	0.545103
	KFSYSCC	COLON197	CRIS-C	0.981426	0.198216
	KFSYSCC	COLON198	CRIS-B	0.74984	0.000753066
	KFSYSCC	COLON199	CRIS-E	0.791617	0.000753066
	KFSYSCC	COLON200	CRIS-A	0.756964	0.000753066
	KFSYSCC	COLON201	CRIS-E	0.713737	0.000753066
	KFSYSCC	COLON202	CRIS-E	0.844214	0.000753066
	KFSYSCC	COLON203	CRIS-B	0.841834	0.000753066
	KFSYSCC	COLON204	CRIS-A	0.964828	0.182098
	KFSYSCC	COLON205	CRIS-E	0.90179	0.0469979
	KFSYSCC	COLON206	CRIS-E	0.957568	0.491607
	KFSYSCC	COLON207	CRIS-D	0.644678	0.000753066
	KFSYSCC	COLON208	CRIS-A	0.832634	0.000753066
	KFSYSCC	COLON209	CRIS-A	0.675796	0.000753066
	KFSYSCC	COLON210	CRIS-D	0.93619	0.0944193
	KFSYSCC	COLON211	CRIS-D	0.911759	0.0509538
	KFSYSCC	COLON212	CRIS-D	0.886179	0.000719409
	KFSYSCC	COLON213	CRIS-C	0.867065	0.00733524
	KFSYSCC	COLON214	CRIS-A	0.898265	0.0416482
	KFSYSCC	COLON215	CRIS-E	0.938182	0.33932
	KFSYSCC	COLON216	CRIS-E	0.751962	0.000753066
	KFSYSCC	COLON217	CRIS-B	0.962033	0.00687897
	KFSYSCC	COLON218	CRIS-C	0.822495	0.000753066
	KFSYSCC	COLON219	CRIS-A	0.919131	0.0175836
	KFSYSCC	COLON220	CRIS-A	1.01686	0.800764
	KFSYSCC	COLON221	CRIS-A	0.908152	0.468289
	KFSYSCC	COLON222	CRIS-B	0.924547	0.0296033
	KFSYSCC	COLON223	CRIS-E	0.806776	0.000753066
	KFSYSCC	COLON224	CRIS-E	0.816091	0.000753066
	KFSYSCC	COLON225	CRIS-A	0.814489	0.00186629
	KFSYSCC	COLON226	CRIS-B	0.960725	0.00160566
	KFSYSCC	COLON227	CRIS-A	0.704664	0.000753066
	KFSYSCC	COLON228	CRIS-D	0.796113	0.00585338
	KFSYSCC	COLON229	CRIS-D	0.85843	0.0254554
	KFSYSCC	COLON230	CRIS-B	0.851106	0.000719409
	KFSYSCC	COLON231	CRIS-B	0.718903	0.000753066
	KFSYSCC	COLON232	CRIS-B	0.576217	0.000753066
	KFSYSCC	COLON233	CRIS-B	0.892061	0.0449047
	KFSYSCC	COLON234	CRIS-C	0.781843	0.000753066
	KFSYSCC	COLON235	CRIS-E	0.689883	0.000753066
	KFSYSCC	COLON236	CRIS-B	0.627347	0.000753066
	KFSYSCC	COLON237	CRIS-A	0.78364	0.000753066
	KFSYSCC	COLON238	CRIS-B	0.844815	0.000719409
	KFSYSCC	COLON239	CRIS-B	0.933078	0.0469342
	KFSYSCC	COLON240	CRIS-C	0.727027	0.000753066
	KFSYSCC	COLON241	CRIS-D	0.729728	0.000753066
	KFSYSCC	COLON242	CRIS-B	0.860653	0.00160566
	KFSYSCC	COLON243	CRIS-A	0.679745	0.000753066
	KFSYSCC	COLON244	CRIS-D	0.79008	0.00324889
	KFSYSCC	COLON245	CRIS-B	0.969292	0.807987
	KFSYSCC	COLON246	CRIS-A	0.774711	0.000753066
	KFSYSCC	COLON247	CRIS-E	0.863361	0.000753066
	KFSYSCC	COLON248	CRIS-E	0.992849	0.0477635
	KFSYSCC	COLON249	CRIS-D	0.872571	0.0124024
	KFSYSCC	COLON250	CRIS-B	0.933871	0.604824
	KFSYSCC	COLON251	CRIS-A	0.859981	0.000719409
	KFSYSCC	COLON252	CRIS-E	0.791527	0.000753066
	KFSYSCC	COLON253	CRIS-E	0.807049	0.000753066
	KFSYSCC	COLON254	CRIS-E	0.940214	0.247977
	KFSYSCC	COLON255	CRIS-A	0.672248	0.000753066
	KFSYSCC	COLON256	CRIS-C	0.600576	0.000753066
	KFSYSCC	COLON257	CRIS-A	0.925599	0.133022
	KFSYSCC	COLON258	CRIS-A	0.896698	0.00375351
	KFSYSCC	COLON259	CRIS-C	0.759371	0.000753066
	KFSYSCC	COLON260	CRIS-A	0.685834	0.000753066
[truncated: 1,740 more rows]
