# Supplementary material for: Selective analysis of cancer-cell intrinsic transcriptional traits defines novel clinically relevant subtypes of colorectal cancer
Source: Nat Commun. 2017 May 31;8:15107. doi: 10.1038/ncomms15107 (PMC5499209; doi:10.1038/ncomms15107)
Supplement: Supplementary Data 12 — GSEA of hallmark gene sets in CRIS classes [file ncomms15107-s13.xlsx]

## Sheet: Supplementary Data 12
	Supplementary Data 12: GSEA of hallmark gene sets in CRIS classes. For each CRIS class, the normalized enrichment score (NES) and BH-FDR of all the enriched gene sets are reported. NE, not enriched.
	NAME	CRIS-A		CRIS-B		CRIS-C		CRIS-D		CRIS-E
		NES	FDR	NES	FDR	NES	FDR	NES	FDR	NES	FDR
	HALLMARK_ADIPOGENESIS	1.13654	0.335606	NE	NE	1.06695	1	NE	NE	NE	NE
	HALLMARK_ALLOGRAFT_REJECTION	1.30196	0.243157	1.69958	0.0480924	NE	NE	NE	NE	NE	NE
	HALLMARK_ANDROGEN_RESPONSE	1.30143	0.231443	1.40514	0.130024	NE	NE	NE	NE	NE	NE
	HALLMARK_ANGIOGENESIS	1.0915	0.374042	1.51479	0.0932485	NE	NE	NE	NE	NE	NE
	HALLMARK_APICAL_JUNCTION	1.02405	0.431906	1.70895	0.0567943	NE	NE	NE	NE	NE	NE
	HALLMARK_APICAL_SURFACE	1.54568	0.122503	1.60987	0.0693413	NE	NE	NE	NE	NE	NE
	HALLMARK_APOPTOSIS	1.57063	0.132974	1.7135	0.0639226	NE	NE	NE	NE	NE	NE
	HALLMARK_BILE_ACID_METABOLISM	NE	NE	NE	NE	1.1133	1	NE	NE	0.937161	0.663243
	HALLMARK_CHOLESTEROL_HOMEOSTASIS	1.77528	0.0516577	1.50004	0.0957251	NE	NE	NE	NE	NE	NE
	HALLMARK_COAGULATION	NE	NE	1.60622	0.0655459	NE	NE	NE	NE	NE	NE
	HALLMARK_COMPLEMENT	1.42053	0.167073	1.72501	0.0725226	NE	NE	NE	NE	NE	NE
	HALLMARK_DNA_REPAIR	NE	NE	NE	NE	0.808904	0.707521	1.52689	0.0784872	NE	NE
	HALLMARK_E2F_TARGETS	NE	NE	NE	NE	NE	NE	1.78735	0.0807382	NE	NE
	HALLMARK_EPITHELIAL_MESENCHYMAL_TRANSITION	1.2912	0.231758	1.79216	0.0680929	NE	NE	NE	NE	NE	NE
	HALLMARK_ESTROGEN_RESPONSE_EARLY	1.23505	0.287645	1.63564	0.0692421	NE	NE	NE	NE	NE	NE
	HALLMARK_ESTROGEN_RESPONSE_LATE	1.5146	0.126836	1.58875	0.0683163	NE	NE	NE	NE	NE	NE
	HALLMARK_FATTY_ACID_METABOLISM	1.37765	0.183681	NE	NE	1.03983	0.983478	NE	NE	NE	NE
	HALLMARK_G2M_CHECKPOINT	NE	NE	NE	NE	NE	NE	1.56076	0.100831	NE	NE
	HALLMARK_GLYCOLYSIS	1.89021	0.0172822	0.914178	0.562123	NE	NE	NE	NE	NE	NE
	HALLMARK_HEDGEHOG_SIGNALING	NE	NE	NE	NE	NE	NE	0.992409	0.497343	NE	NE
	HALLMARK_HEME_METABOLISM	1.12029	0.346837	1.12534	0.34528	NE	NE	NE	NE	NE	NE
	HALLMARK_HYPOXIA	1.9521	0.0139564	0.923476	0.563826	NE	NE	NE	NE	NE	NE
	HALLMARK_IL2_STAT5_SIGNALING	1.6814	0.0801515	1.61186	0.0746631	NE	NE	NE	NE	NE	NE
	HALLMARK_IL6_JAK_STAT3_SIGNALING	1.42481	0.174293	1.46109	0.109793	NE	NE	NE	NE	NE	NE
	HALLMARK_INFLAMMATORY_RESPONSE	1.99761	0.00477802	1.36526	0.148424	NE	NE	NE	NE	NE	NE
	HALLMARK_INTERFERON_ALPHA_RESPONSE	1.38895	0.184121	1.76997	0.0624729	NE	NE	NE	NE	NE	NE
	HALLMARK_INTERFERON_GAMMA_RESPONSE	1.59414	0.129414	1.83604	0.0704585	NE	NE	NE	NE	NE	NE
	HALLMARK_KRAS_SIGNALING_DN	NE	NE	NE	NE	1.05916	1	NE	NE	NE	NE
	HALLMARK_KRAS_SIGNALING_UP	1.51524	0.137344	1.55865	0.0780094	NE	NE	NE	NE	NE	NE
	HALLMARK_MITOTIC_SPINDLE	1.16374	0.313701	0.871684	0.618954	NE	NE	0.839448	0.654016	NE	NE
	HALLMARK_MTORC1_SIGNALING	1.19059	0.292726	0.939732	0.55346	NE	NE	1.29609	0.197786	NE	NE
	HALLMARK_MYC_TARGETS_V1	NE	NE	NE	NE	NE	NE	1.64062	0.081203	NE	NE
	HALLMARK_MYC_TARGETS_V2	NE	NE	NE	NE	0.824791	0.830633	1.66533	0.100096	NE	NE
	HALLMARK_MYOGENESIS	1.19995	0.306063	1.02259	0.463564	0.814229	0.767939	NE	NE	NE	NE
	HALLMARK_NOTCH_SIGNALING	1.34345	0.205658	1.00425	0.478303	NE	NE	NE	NE	NE	NE
	HALLMARK_OXIDATIVE_PHOSPHORYLATION	1.54657	0.135752	NE	NE	NE	NE	NE	NE	NE	NE
	HALLMARK_P53_PATHWAY	1.19772	0.295986	1.45706	0.106803	NE	NE	NE	NE	NE	NE
	HALLMARK_PANCREAS_BETA_CELLS	NE	NE	NE	NE	NE	NE	0.935324	0.546105	1.08681	1
	HALLMARK_PEROXISOME	0.686581	0.911849	0.71026	0.858404	0.878123	0.931561	NE	NE	NE	NE
	HALLMARK_PI3K_AKT_MTOR_SIGNALING	1.08768	0.367427	1.18937	0.282025	NE	NE	NE	NE	NE	NE
	HALLMARK_PROTEIN_SECRETION	0.822261	0.762427	1.3616	0.144553	0.909411	0.995818	NE	NE	NE	NE
	HALLMARK_REACTIVE_OXIGEN_SPECIES_PATHWAY	1.50956	0.119561	1.4425	0.111471	NE	NE	NE	NE	NE	NE
	HALLMARK_SPERMATOGENESIS	0.770254	0.813699	NE	NE	0.960782	1	1.16	0.306076	NE	NE
	HALLMARK_TGF_BETA_SIGNALING	0.817243	0.751423	1.70812	0.0501664	NE	NE	NE	NE	NE	NE
	HALLMARK_TNFA_SIGNALING_VIA_NFKB	1.73021	0.0639277	1.84915	0.127787	NE	NE	NE	NE	NE	NE
	HALLMARK_UNFOLDED_PROTEIN_RESPONSE	0.645467	0.927954	1.03398	0.462436	NE	NE	1.55147	0.085543	NE	NE
	HALLMARK_UV_RESPONSE_DN	1.21422	0.299825	1.23438	0.240943	NE	NE	NE	NE	NE	NE
	HALLMARK_UV_RESPONSE_UP	NE	NE	1.31801	0.172443	0.831596	0.919631	NE	NE	NE	NE
	HALLMARK_WNT_BETA_CATENIN_SIGNALING	NE	NE	NE	NE	NE	NE	1.46548	0.0944997	0.972758	0.889043
	HALLMARK_XENOBIOTIC_METABOLISM	1.04336	0.41584	0.951903	0.550277	NE	NE	NE	NE	0.865249	0.609716
