# Supplementary material for: Selective analysis of cancer-cell intrinsic transcriptional traits defines novel clinically relevant subtypes of colorectal cancer
Source: Nat Commun. 2017 May 31;8:15107. doi: 10.1038/ncomms15107 (PMC5499209; doi:10.1038/ncomms15107)
Supplement: Supplementary Data 13 — Sample set enrichment analysis (SSEA) of curated signatures' expression across CRIS classes [file ncomms15107-s14.xlsx]

## Sheet: Supplementary Data 13
	Supplementary Data 13: Sample set enrichment analysis (SSEA) of curated signatures' expression across CRIS classes. For each signature, the complete gene list together with NES and FDR values for the enriched subtypes are reported. NE, not enriched.
	Signature	Gene List	Reference(s)	CRIS-A		CRIS-B		CRIS-C		CRIS-D		CRIS-E
				NES	FDR	NES	FDR	NES	FDR	NES	FDR	NES	FDR
	Crypt Bottom vs Top	CRYPT BOTTOM: ACPL2 ACY1L2 ADAMTS1 ADH1B ALDH1A1 ALDH1B1 ALG8 AMT ANAPC1 ANGPTL1 ANXA13 ARGBP2 ARHGAP8 ARID5B ATBF1 ATIC ATOH8 ATP11A AURKB B4GALT2 BEX1 BEX2 BRIX BST1 BYSL C18orf24 C4orf14 C5orf13 CACNA2D2 CAP2 CCNA2 CCNB1 CCNB2 CDC2 CDC20 CDC25C CDC6 CDC7 CDCA1 CDCA3 CDCA5 CDCA7 CDK4 CDK6 CDKN3 CENPA CENPE CENPF CFHL1 CGI-30 MECR CHEK1 CHRDL1 CIRH1A CLU CNN1 CNTNAP2 COG4 COL12A1 DDX20 DDX28 DEP…	Kosinski C et al. Gene expression patterns of human colon tops and basal crypts and BMP antagonists as intestinal stem cell niche factors PNAS 104,39 15418 2007	NE	NE	NE	NE	NE	NE	2.76264	0	1.75491	0.00128068
	EGFR superfamily	EGFR ERBB2 ERBB3 EGF EREG TGFA BCT HBEGF	Zanella E. et al. IGF2 is an actionable target that identifies a distinct subpopulation of colorectal cancer patients with marginal response to anti-EGFR therapies. Science TransMed 7:272 (2015)	NE	NE	1.64331	0.00532773	2.64589	0	NE	NE	NE	NE
	LGR5 positive colon cells	4933406C10RIK 9130022E09 A730054J21RIK A930009A15RIK ABTB2 AFAP1L1 AGR3 AKR1D1 ANGPT2 APCDD1 ARL4C ASCL2 ASGR1 ASGR2 AXIN2 B230114P17RIK BCL2 BEX1 BEX4 BHLHB9 BRAF CAP2 CASP12 CBS CCDC3 CCDC46 CCND3 CHST11 CHST2 CIB2 CLU CYP2E1 DGKG DLGAP1 DYNC2H1 E230029C05RIK E330027M22RIK EPHA4 ESRRG EXPI FAM115A FAM188B FAM20C FAM43A FAM49A FAM64A FAM65B FGFR4 FMNL2 FSCN1 FSTL1 GPER GPR126 GRAMD1A GZMA HNMT I…	Merlos-Suarez A. et al. The Intestinal Stem Cell Signature Identifies Colorectal Cancer Stem Cells and Predicts Disease Relapse Cell Stem Cell 8, 511 2011	NE	NE	NE	NE	NE	NE	2.26617	0	NE	NE
	Epithelial to mesenchimal transition	UP ADAM23 ADAMTS1 AFF3 AK5 AKAP12 ALPK2 ANGPTL2 ANKRD1 ANTXR1 ANXA6 AOX1 AP1S2 ARMCX1 ATP8B2 ATP8B3 AXL BDNF BICC1 BNC2 BVES C10orf38 C10orf56 C16orf45 C1S C9orf19 CAP2 CCL2 CDH11 CDH2 CDH4 CHN1 CLDN11 CLIP3 CMTM3 COL12A1 COL1A2 COL3A1 COL4A1 COL5A1 COL5A2 COL6A1 CPA4 CTGF CYBRD1 DAB2 DFNA5 DIO2 DKK3 DLC1 DOCK10 DPYSL3 EDIL3 ELOVL2 EML1 EMP3 EPB41L5 EPDR1 EVI2A F2R FAM101B FAT4 FBN1 FGF2 FGF5 FGF…	Loboda A. et al. EMT is the dominant program in human colon cancer BMC Medical Genomics 4:9 2011	NE	NE	NE	NE	NE	NE	2.98953	0	NE	NE
	MSI vs MSS	MSI TNNT1 TRIM7 AGR2 RPL22L1 STRN3 LMO4 VNN2 MDM2 SMAD2 TNFSF9 SLC25A22 MSS EPDR1 C13ORF18 ASCL2 QPRT GPR143 SHROOM2 GGT7 SORBS1 ROCK2 GUCY2C CEACAM5 CEACAM3 TFCP2L1 RNF43 AXIN2 SHROOM4 ARID3A LOC157860 KCNK5 PPP1R3D UNKL GGA2 BC000986 ZSWIM3 ASXL1 C20orf11 C20orf43 DYNLRB1 DIDO1P LAGL2 SMCR7L DUSP18 ZFP36L2 CEP68 LFNG PRR15 ATP9A TSPAN6 TCF7 KHDRBS3 MLH1 C10orf47 HNRNPL EP300 TGFBR2 FBXO34 VAV3 …	Banerjea, A. et al. Colorectal cancers with microsatellite instability display mRNA expression signatures characteristic of increased immunogenicity. Mol. Cancer 3, 21 (2004).	3.1369	0	1.87777	0.0002	NE	NE	NE	NE	NE	NE
	Mucinous vs non Mucinous Adenocarcinoma	MUCINOUS AQP3 MUC5AC FLJ30046 RETNLB CHRNA7 LOC152573 MUC2 C16orf54 HSPA2 SLITRK6 CD109 REG4 SLITRK6 TOX IGHV1-69 RASD1 FCGBP KIAA1900 RGS13 DUSP4 CA8 KIAA0367 MGC27165 STXBP1 ST6GALNAC1 KIAA1324 ANXA13 TFAP2A EPHA4 RAP1GA1 SGNE1 ATOH1 NON MUCINOUS CAB39L ACE2 ABAT LY6G6D EREG	Melis, M. et al. Gene expression profiling of colorectal mucinous adenocarcinomas. Diseases of the Colon & Rectum, 53(6), 936 (2010).	3.3738	0	NE	NE	NE	NE	NE	NE	NE	NE
	Neuroendocrine makers	CHGA SYP ENO2 ACPP NCAM1	Hofsli E. et al. Identification of novel neuroendocrine-specific tumour genes. Br J Cancer. 2008 Oct 21;99(8):1330-9. doi: 10.1038/sj.bjc.6604565. Epub 2008 Sep 30.	2.2423	0	NE	NE	NE	NE	1.70981	0.0017	NE	NE
	Paneth cells markers	DEFA5 DEFA6 LYS	Wang et al. Paneth cell marker expression in intestinal villi and colon crypts characterizes dietary induced risk for mouse sporadic intestinal cancer. Proc Natl Acad Sci U S A. 2011 Jun 21;108(25):10272-7. doi: 10.1073/pnas.1017668108. Epub 2011 Jun 7.	1.70657	0.00526052	NE	NE	NE	NE	NE	NE	1.85992	0.000601202
	Stem	STEM 4933406C10RIK 5730471H19RIK ARL4C ASCL2 ASRGL1 BCL2 BEX1 BEX4 C13ORF15 CBS CD44 CENPF CHST11 CYP11A1 CYP2E1 DCLK1 E330027M22RIK EPHB3 ESAM FAM49A FSTL1 FZD2 HEBP2 IGFBP4 KIF26B KLHL8 LFNG LGR5 LIMCH1 MARVELD1 MEX3A MPP3 NA NAV1 PCDH8 PHGDH PRICKLE1 PSRC1 PTHLH PTPRO PVT1 PXDN RASSF5 SCN2B SLC14A1 SLC1A2 SLCO3A1 SOAT1 SORCS2 ST3GAL3 TACC1 TEAD2 TGIF2 TUBB2B VAV3- Late TA 1810022C23RIK 2010106…	Merlos-Suarez A. et al. The Intestinal Stem Cell Signature Identifies Colorectal Cancer Stem Cells and Predicts Disease Relapse Cell Stem Cell 8, 511 2011	NE	NE	NE	NE	NE	NE	NE	NE	1.50485	0.0316993
	WNT signaling activity	ABCB1 ASCL2 AXIN2 FGF18 MYC SP5	Genes are defined on the basis of two works, in which direct transcriptional target of WNT pathway in CRC are defined: (i) genes defined as direct WNT targets according to the database “the WNT homepage” “http://web.stanford.edu/group/nusselab/cgi-bin/wnt/target_genes”; (ii) "core target" genes in Herbst A. et al. Comprehensive analysis of β-catenin target genes in colorectal carcinoma cell lines…	NE	NE	NE	NE	1.44457	0.0233037	2.33752	0	1.75122	0.00431035
