# Supplementary material for: Selective analysis of cancer-cell intrinsic transcriptional traits defines novel clinically relevant subtypes of colorectal cancer
Source: Nat Commun. 2017 May 31;8:15107. doi: 10.1038/ncomms15107 (PMC5499209; doi:10.1038/ncomms15107)
Supplement: Supplementary Data 14 — Sample set enrichment analysis of ligands/receptor pairs' expression in CRIS classes [file ncomms15107-s15.xlsx]

## Sheet: Supplementary Data 14
	Supplementary Data 14: Sample set enrichment analysis of ligand/receptor pairs expression in CRIS classes. List of receptor/ligands sets extracted from the Database of Ligand receptor parners (http://dip.doe-mbi.ucla.edu/dip/DLRP.cgi) and found significantly enriched in at least one CRIS class by SSEA. For each receptor/ligands set, NES and FDR are reported. NE, not enriched.
				CRIS-A		CRIS-B		CRIS-C		CRIS-D		CRIS-E
	Ligand_receptor\Class	Receptor	Ligands	NES	FDR	NES	FDR	NES	FDR	NES	FDR	NES	FDR
	ACVR1B_Receptor_Ligand	ACVR1B	INHBA INHBB INHBC INHA	NE	NE	NE	NE	NE	NE	2.76837	0	2.02738	0
	ACVR1_Receptor_Ligand	ACVR1	BMP2 BMP3 BMP4 BMP5 BMP6 BMP7 BMP8 BMP10 BMP15 INHBA INHBB INHBC INHA	1.43432	0.0261734	2.10707	0	NE	NE	1.86722	0.000308325	NE	NE
	BMPR1A_Receptor_Ligand	BMPR1A	BMP2 BMP3 BMP4 BMP5 BMP6 BMP7 BMP8 BMP10 BMP15	NE	NE	2.29002	0	NE	NE	2.13761	0	NE	NE
	BMPR2_Receptor_Ligand	BMPR2	BMP2 BMP3 BMP4 BMP5 BMP6 BMP7 BMP8 BMP10 BMP15	1.64427	0.00355277	2.39556	0	NE	NE	NE	NE	NE	NE
	EGFR_Receptor_Ligand	EGFR	EGF TGFA AREG BTC DTR EREG	NE	NE	NE	NE	2.83557	0	NE	NE	NE	NE
	EPHA1_Receptor_Ligand	EPHA1	EFNA1 EFNA2 EFNA3 EFNA4 EFNA5	NE	NE	2.15941	0	NE	NE	NE	NE	NE	NE
	EPHA2_Receptor_Ligand	EPHA2	EFNA1 EFNA2 EFNA3 EFNA4 EFNA5	NE	NE	2.4318	0	NE	NE	NE	NE	NE	NE
	EPHA4_Receptor_Ligand	EPHA4	EFNA1 EFNA2 EFNA3 EFNA4 EFNA5 EFNB1 EFNB2 EFNB3	2.52225	0	NE	NE	NE	NE	NE	NE	NE	NE
	EPHA8_Receptor_Ligand	EPHA8	EFNA1 EFNA2 EFNA3 EFNA4 EFNA5	NE	NE	NE	NE	2.08624	0	NE	NE	1.5594	0.00755834
	EPHB3_Receptor_Ligand	EPHB3	EFNB1 EFNB2 EFNB3	2.21244	0	NE	NE	NE	NE	NE	NE	NE	NE
	EPHB4_Receptor_Ligand	EPHB4	EFNB1 EFNB2 EFNB3	2.00396	0	NE	NE	NE	NE	NE	NE	NE	NE
	ERBB3_Receptor_Ligand	ERBB3	BTC NRG1	NE	NE	NE	NE	2.75595	0	NE	NE	NE	NE
	FGFR3_Receptor_Ligand	FGFR3	FGF1 FGF2 FGF4 FGF5 FGF8 FGF9 FGF10 FGF11 FGF12 FGF12B FGF13 FGF14 FGF16 FGF17 FGF18 FGF19	NE	NE	NE	NE	NE	NE	3.06377	0	NE	NE
	FGFR4_Receptor_Ligand	FGFR4	FGF1 FGF2 FGF4 FGF6 FGF8 FGF9 FGF10 FGF11 FGF12 FGF12B FGF13 FGF14 FGF16 FGF17 FGF18 FGF19	NE	NE	NE	NE	NE	NE	2.89036	0	NE	NE
	IGF2R_Receptor_Ligand	IGF2R	IGF2	NE	NE	NE	NE	NE	NE	2.69092	0	NE	NE
	IL1R2_Receptor_Ligand	IL1R2	IL1A IL1B IL1RN	3.198	0	NE	NE	NE	NE	NE	NE	NE	NE
	IL6ST_Receptor_Ligand	IL6ST	IL11 IL6 LIF CTF1 CNTF OSM	2.44375	0	2.02943	0	NE	NE	NE	NE	NE	NE
	NOTCH2_Receptor_Ligand	NOTCH2	DLK1 JAG1 JAG2 DLL1 DLL3 DLL4	2.32849	0	NE	NE	NE	NE	NE	NE	NE	NE
	NOTCH3_Receptor_Ligand	NOTCH3	DLK1 JAG1 JAG2 DLL1 DLL3 DLL4	2.07852	0	1.45531	0.0290833	NE	NE	2.21369	0	NE	NE
	TNFRSF10A_Receptor_Ligand	TNFRSF10A	TNFSF10	2.75297	0	NE	NE	NE	NE	NE	NE	1.51736	0.0168234
	TNFRSF10B_Receptor_Ligand	TNFRSF10B	TNFSF10	2.62045	0	NE	NE	NE	NE	NE	NE	NE	NE
	TNFRSF10D_Receptor_Ligand	TNFRSF10D	TNFSF10	2.54546	0	NE	NE	NE	NE	NE	NE	NE	NE
	TNFRSF11B_Receptor_Ligand	TNFRSF11B	TNFSF10 TNFSF11	2.28352	0	1.75521	0.00118807	NE	NE	NE	NE	NE	NE
	TNFRSF6B_Receptor_Ligand	TNFRSF6B	TNFSF6 TNFSF14	NE	NE	2.00673	0	NE	NE	NE	NE	1.40821	0.03775
	LEPR_Receptor_Ligand	LEPR	LEP	NE	NE	NE	NE	NE	NE	1.73993	0.0033	NE	NE
	NOTCH4_Receptor_Ligand	NOTCH4	DLK1 JAG1 JAG2 DLL1 DLL3 DLL4	1.86009	0.00162602	NE	NE	NE	NE	NE	NE	NE	NE
	TNFRSF14_Receptor_Ligand	TNFRSF14	LTA TNFSF14	NE	NE	NE	NE	1.6333	0.00468085	NE	NE	1.99536	0
	IL2RG_Receptor_Ligand	IL2RG	+AC0- IL2 IL7 IL9 IL15 IL4 IL13	NE	NE	NE	NE	1.49714	0.0170504	NE	NE	1.66236	0.00744077
	TNFRSF1A_Receptor_Ligand	TNFRSF1A	TNF LTA	1.60691	0.0171811	NE	NE	NE	NE	NE	NE	NE	NE
