# Supplementary material for: Selective analysis of cancer-cell intrinsic transcriptional traits defines novel clinically relevant subtypes of colorectal cancer
Source: Nat Commun. 2017 May 31;8:15107. doi: 10.1038/ncomms15107 (PMC5499209; doi:10.1038/ncomms15107)
Supplement: Supplementary Data 15 — 80 CRC liver metastases annotated for clinical response to cetuximab monotherapy [file ncomms15107-s16.xlsx]

## Sheet: Supplementary Data 15
	Supplementary Data 15: 80 CRC liver metastases annotated for clinical response to cetuximab monotherapy. GSE5851 clinical annotation. CR = Complete response; PR = Partial Response; SD = Stable disease; PD = progressive disease; UDT = undetermined. CR, PR and SD cases were considered sensitive to cetuximab. CRIS classification is available in Supplementary Table 11.
	GEO Sample ID	Best Clinical Response Assessment	KRAS Mutation status
	GSM136617	CR	na
	GSM136578	PD	WT
	GSM136579	PD	c.35G>T
	GSM136580	PD	WT
	GSM136581	PD	c.35G>T
	GSM136585	PD	WT
	GSM136586	PD	WT
	GSM136587	PD	c.35G>T
	GSM136590	PD	WT
	GSM136591	PD	na
	GSM136592	PD	c.35G>A
	GSM136594	PD	WT
	GSM136595	PD	c.35G>T
	GSM136596	PD	c.35G>A
	GSM136597	PD	c.35G>A
	GSM136598	PD	WT
	GSM136600	PD	na
	GSM136601	PD	c.35G>A
	GSM136605	PD	WT
	GSM136606	PD	WT
	GSM136608	PD	c.35G>C
	GSM136612	PD	c.35G>T
	GSM136614	PD	WT
	GSM136615	PD	WT
	GSM136616	PD	c.35G>A
	GSM136618	PD	c.34G>A
	GSM136619	PD	WT
	GSM136620	PD	c.35G>A
	GSM136621	PD	WT
	GSM136623	PD	na
	GSM136625	PD	WT
	GSM136627	PD	WT
	GSM136629	PD	WT
	GSM136630	PD	na
	GSM136631	PD	na
	GSM136636	PD	c.35G>C
	GSM136638	PD	na
	GSM136641	PD	c.35G>A
	GSM136642	PD	WT
	GSM136645	PD	c.35G>T
	GSM136647	PD	WT
	GSM136648	PD	c.38G>A
	GSM136649	PD	c.35G>A
	GSM136650	PD	WT
	GSM136593	PR	WT
	GSM136609	PR	WT
	GSM136622	PR	WT
	GSM136626	PR	WT
	GSM136654	PR	WT
	GSM136582	SD	WT
	GSM136584	SD	na
	GSM136588	SD	WT
	GSM136589	SD	WT
	GSM136599	SD	c.35G>A
	GSM136602	SD	WT
	GSM136603	SD	WT
	GSM136610	SD	WT
	GSM136611	SD	WT
	GSM136624	SD	WT
	GSM136628	SD	WT
	GSM136632	SD	WT
	GSM136633	SD	WT
	GSM136634	SD	na
	GSM136637	SD	WT
	GSM136643	SD	WT
	GSM136651	SD	WT
	GSM136652	SD	WT
	GSM136653	SD	c.35G>T
	GSM136583	UTD	na
	GSM136604	UTD	c.35G>A
	GSM136607	UTD	WT
	GSM136613	UTD	c.38G>A
	GSM136635	UTD	WT
	GSM136639	UTD	c.35G>A
	GSM136640	UTD	WT
	GSM136644	UTD	c.35G>A
	GSM136646	UTD	WT
	GSM136655	UTD	c.35G>A
	GSM136656	UTD	c.38G>A
	GSM136657	UTD	c.34G>A
