# Supplementary material for: Selective analysis of cancer-cell intrinsic transcriptional traits defines novel clinically relevant subtypes of colorectal cancer
Source: Nat Commun. 2017 May 31;8:15107. doi: 10.1038/ncomms15107 (PMC5499209; doi:10.1038/ncomms15107)
Supplement: Supplementary Data 16 — Clinical annotation of public gene expression datasets of CRC primary tumors [file ncomms15107-s17.xlsx]

## Sheet: Supplementary Data 16
	Supplementary Data 16: clinical annotation of public gene expression datasets of CRC primary tumors. GSE14333, GSE33113, GSE17536, GSE37892, GSE39582 and TCGA. The clinical annotation are integrated with the CAF score, calculated according to Isella et al. Nat Genetics 2015
	Dataset ID	Sample ID	disease free survival time (years)	relapse event	CAF Score	High CAF (top quartile within each dataset)
	GSE17536	GSM437168	2.13417	0	190.599	0
	GSE17536	GSM437099	6.8575	0	194.015	0
	GSE17536	GSM437160	3.7475	0	216.061	0
	GSE17536	GSM437153	3.8325	0	218.069	0
	GSE17536	GSM437104	6.96667	0	225.544	0
	GSE17536	GSM437140	6.6875	0	225.938	0
	GSE17536	GSM437101	5.49	0	226.179	0
	GSE17536	GSM437169	1.865	1	231.093	0
	GSE17536	GSM437142	2.10083	1	232.787	0
	GSE17536	GSM437219	4.0925	0	233.577	0
	GSE17536	GSM437148	4.345	0	245.942	0
	GSE17536	GSM437129	5.405	0	248.074	0
	GSE17536	GSM437230	0.435	0	254.569	0
	GSE17536	GSM437143	2.58833	1	260.509	0
	GSE17536	GSM437095	2.41333	0	262.096	0
	GSE17536	GSM437126	4.375	0	264.711	0
	GSE17536	GSM437094	10.2267	0	266.384	0
	GSE17536	GSM437150	4.99667	0	270.01	0
	GSE17536	GSM437261	1.09	1	271.976	0
	GSE17536	GSM437228	2.66	0	273.808	0
	GSE17536	GSM437107	4.35333	0	276.092	0
	GSE17536	GSM437185	8.2925	0	276.31	0
	GSE17536	GSM437216	3.07667	0	276.476	0
	GSE17536	GSM437108	5.34167	0	284.688	0
	GSE17536	GSM437194	6.21083	0	285.968	0
	GSE17536	GSM437115	1.99667	0	287.641	0
	GSE17536	GSM437255	4.59917	0	289.978	0
	GSE17536	GSM437146	5.27083	0	290.106	0
	GSE17536	GSM437264	0.83	0	291.497	0
	GSE17536	GSM437248	2.07333	1	296.805	0
	GSE17536	GSM437213	4.405	0	297.198	0
	GSE17536	GSM437218	0.353333	0	298.5	0
	GSE17536	GSM437232	9.775	0	302.751	0
	GSE17536	GSM437147	2.01583	0	304.239	0
	GSE17536	GSM437105	6.33917	0	308.535	0
	GSE17536	GSM437097	4.96083	0	315.492	0
	GSE17536	GSM437141	2.405	0	322.606	0
	GSE17536	GSM437176	0.684167	1	323.069	0
	GSE17536	GSM437186	1.70333	0	323.889	0
	GSE17536	GSM437158	3.0625	0	324.598	0
	GSE17536	GSM437220	3.1725	0	324.9	0
	GSE17536	GSM437114	0.303333	0	325.525	0
	GSE17536	GSM437184	0.445833	1	326.47	0
	GSE17536	GSM437096	9.93417	0	328.929	0
	GSE17536	GSM437212	2.18833	0	331.066	0
	GSE17536	GSM437167	2.8075	0	331.128	0
	GSE17536	GSM437179	9.36083	0	334.353	0
	GSE17536	GSM437164	2.38583	0	335.263	0
	GSE17536	GSM437139	1.865	1	340.191	0
	GSE17536	GSM437131	7.10667	0	342.74	0
	GSE17536	GSM437193	1.85417	0	344.47	0
	GSE17536	GSM437151	3.98833	0	349.447	0
	GSE17536	GSM437112	3.64917	0	349.571	0
	GSE17536	GSM437128	7.41583	0	351.312	0
	GSE17536	GSM437110	4.81583	0	353.182	0
	GSE17536	GSM437183	1.22667	1	355.712	0
	GSE17536	GSM437249	4.21083	0	357.498	0
	GSE17536	GSM437121	2.30333	1	363.875	0
	GSE17536	GSM437196	3.98333	0	369.151	0
	GSE17536	GSM437154	4.15333	0	370.792	0
	GSE17536	GSM437106	5.65167	0	371.356	0
	GSE17536	GSM437172	1.515	0	377.348	0
	GSE17536	GSM437266	1.44333	1	378.397	0
	GSE17536	GSM437093	11.8792	0	378.997	0
	GSE17536	GSM437113	1.64583	0	380.624	0
	GSE17536	GSM437227	7.15333	1	383.233	0
	GSE17536	GSM437118	4.61083	0	383.523	0
	GSE17536	GSM437156	1.30917	0	385.689	0
	GSE17536	GSM437132	2.21083	0	389.307	0
	GSE17536	GSM437217	4.2025	0	389.769	0
	GSE17536	GSM437136	5.8875	0	391.58	0
	GSE17536	GSM437208	4.87083	0	394.624	0
	GSE17536	GSM437221	3.72833	0	403.305	0
	GSE17536	GSM437177	2.44917	1	409.936	0
	GSE17536	GSM437229	1.665	0	416.01	0
	GSE17536	GSM437238	6.88417	0	417.445	0
	GSE17536	GSM437224	0.0766667	0	429.817	0
	GSE17536	GSM437203	4.21583	0	439.826	0
	GSE17536	GSM437215	3.7225	0	442.473	0
	GSE17536	GSM437134	7.2025	0	454.223	0
	GSE17536	GSM437137	6.33667	0	457.399	0
	GSE17536	GSM437187	2.29833	1	457.856	0
	GSE17536	GSM437124	1.61333	1	459.044	0
	GSE17536	GSM437152	3.8925	0	459.942	0
	GSE17536	GSM437162	2.22167	0	463.004	0
	GSE17536	GSM437206	4.575	0	464.656	0
	GSE17536	GSM437191	7.13417	0	466.046	0
	GSE17536	GSM437116	1.66833	0	467.078	0
	GSE17536	GSM437103	1.3725	0	469.266	0
	GSE17536	GSM437188	0.796667	1	471.221	0
	GSE17536	GSM437195	4.9225	0	476.628	0
	GSE17536	GSM437098	2.25167	1	484.855	0
	GSE17536	GSM437122	8.91167	0	485.436	0
	GSE17536	GSM437109	4.59417	0	485.585	0
	GSE17536	GSM437138	6.59417	0	486.343	0
	GSE17536	GSM437211	0.715	1	488.223	0
	GSE17536	GSM437225	2.61333	0	493.492	0
	GSE17536	GSM437100	9.10083	0	494.716	0
	GSE17536	GSM437170	1.25417	0	508.574	0
	GSE17536	GSM437166	2.76667	0	511.45	0
	GSE17536	GSM437117	9.88167	0	514.364	0
	GSE17536	GSM437133	3.10917	1	514.766	0
	GSE17536	GSM437182	2.31167	1	515.264	0
	GSE17536	GSM437127	0.754167	1	515.68	0
	GSE17536	GSM437207	5.4625	0	517.417	0
	GSE17536	GSM437178	7.9225	0	522.471	0
	GSE17536	GSM437120	9.2325	0	523.704	0
	GSE17536	GSM437210	2.24333	0	531.9	0
	GSE17536	GSM437149	4.96667	0	535.675	0
	GSE17536	GSM437145	1.835	1	537.014	0
	GSE17536	GSM437180	1.7725	1	538.58	0
	GSE17536	GSM437205	3.22667	0	551.345	1
	GSE17536	GSM437243	0.884167	1	552.593	1
	GSE17536	GSM437189	1.945	1	555.494	1
	GSE17536	GSM437159	2.10333	0	556.689	1
	GSE17536	GSM437163	2.435	0	561.675	1
	GSE17536	GSM437125	2.235	0	567.181	1
	GSE17536	GSM437155	1.49583	0	571.156	1
	GSE17536	GSM437197	0.276667	1	573.158	1
	GSE17536	GSM437209	4.945	0	578.954	1
	GSE17536	GSM437171	0.188333	0	582.618	1
	GSE17536	GSM437202	5.41083	0	585.072	1
	GSE17536	GSM437130	1.1775	1	600.934	1
	GSE17536	GSM437214	1.75333	1	621.303	1
	GSE17536	GSM437174	0.991667	1	621.524	1
	GSE17536	GSM437173	2.2625	0	625.017	1
	GSE17536	GSM437161	2.99167	0	629.896	1
	GSE17536	GSM437157	3.27083	0	644.808	1
	GSE17536	GSM437111	4.175	0	650.928	1
	GSE17536	GSM437265	0.745	0	651.085	1
	GSE17536	GSM437192	5.36083	0	677.645	1
	GSE17536	GSM437223	2.01083	1	681.832	1
	GSE17536	GSM437200	3.42167	1	703.636	1
	GSE17536	GSM437144	3.10917	0	713.468	1
	GSE17536	GSM437190	7.46833	0	714.273	1
	GSE17536	GSM437198	6.0075	0	720.39	1
	GSE17536	GSM437222	2.84917	1	731.724	1
	GSE17536	GSM437199	2.07083	1	778.206	1
	GSE17536	GSM437175	8.76417	0	781.092	1
	GSE17536	GSM437181	1.33917	1	803.504	1
	GSE17536	GSM437135	4.66	0	817.136	1
	GSE17536	GSM437102	7.01083	0	847.291	1
	GSE17536	GSM437226	1.58	0	1057.1	1
	GSE17536	GSM437119	7.805	1	1357.38	1
	GSE17536	GSM437201	3.07667	1	1391.66	1
	GSE33113	GSM820048	5.55556	0	251.712	0
	GSE33113	GSM820049	0.388889	0	149.549	0
	GSE33113	GSM820050	0.172222	0	157.627	0
	GSE33113	GSM820052	3.26389	0	133.705	0
	GSE33113	GSM820053	4.28056	0	171.035	0
	GSE33113	GSM820054	4.48056	0	255.998	0
	GSE33113	GSM820055	2.07778	0	202.414	0
	GSE33113	GSM820056	4.29167	0	167.423	0
	GSE33113	GSM820057	3.26389	0	243.866	0
	GSE33113	GSM820059	3.15833	0	519.232	1
	GSE33113	GSM820060	1.38611	0	220.292	0
	GSE33113	GSM820061	4.08333	0	342.887	1
	GSE33113	GSM820062	3.98056	0	129.272	0
	GSE33113	GSM820063	7.80556	0	58.9126	0
	GSE33113	GSM820064	7.96667	0	151.704	0
	GSE33113	GSM820065	4.92778	0	232.047	0
	GSE33113	GSM820066	5.35556	0	114.656	0
	GSE33113	GSM820068	2.58056	0	116.205	0
	GSE33113	GSM820069	9.86111	0	89.2182	0
	GSE33113	GSM820070	3.69167	0	76.1014	0
	GSE33113	GSM820073	2.76111	0	136.339	0
	GSE33113	GSM820074	3.925	0	203.592	0
	GSE33113	GSM820075	5.99167	0	173.189	0
	GSE33113	GSM820076	5.49167	0	433.898	1
	GSE33113	GSM820077	5.01944	0	357.067	1
	GSE33113	GSM820078	1.23889	0	126.947	0
	GSE33113	GSM820079	5.16389	0	75.0682	0
	GSE33113	GSM820080	6.31389	0	131.173	0
	GSE33113	GSM820081	5.44167	0	255.9	1
	GSE33113	GSM820084	9.875	0	205.644	0
	GSE33113	GSM820085	9.99722	0	277.126	1
	GSE33113	GSM820086	2.70556	0	124.43	0
	GSE33113	GSM820087	4.09167	0	214.18	0
	GSE33113	GSM820089	0.655556	0	134.063	0
	GSE33113	GSM820093	2.79444	0	86.3105	0
	GSE33113	GSM820094	2.23056	0	286.699	1
	GSE33113	GSM820095	6.70556	0	153.602	0
	GSE33113	GSM820096	3.26111	0	226.132	0
	GSE33113	GSM820098	8.51389	0	170.438	0
	GSE33113	GSM820099	1.31667	0	317.973	1
	GSE33113	GSM820100	1.26944	0	322.664	1
	GSE33113	GSM820101	3.5	0	121.158	0
	GSE33113	GSM820102	0.15	0	252.75	0
	GSE33113	GSM820103	5.50833	0	129.138	0
	GSE33113	GSM820104	4.63056	0	432.622	1
	GSE33113	GSM820105	5.94722	0	61.1667	0
	GSE33113	GSM820106	3.55833	0	99.5804	0
	GSE33113	GSM820108	0.155556	0	202.216	0
	GSE33113	GSM820109	4.55556	0	557.11	1
	GSE33113	GSM820110	2.69722	0	190.062	0
	GSE33113	GSM820111	3.30278	0	112.576	0
	GSE33113	GSM820112	3.28889	0	481.337	1
	GSE33113	GSM820113	4.95833	0	160.252	0
	GSE33113	GSM820114	5.10278	0	161.644	0
	GSE33113	GSM820115	5.12222	0	128.327	0
	GSE33113	GSM820118	4.46667	0	130.608	0
	GSE33113	GSM820120	2.04444	0	110.086	0
	GSE33113	GSM820121	3.82778	0	178.071	0
	GSE33113	GSM820122	4.39444	0	164.231	0
	GSE33113	GSM820124	3.6	0	212.413	0
	GSE33113	GSM820125	2.48056	0	181.689	0
	GSE33113	GSM820126	3.38611	0	145.374	0
	GSE33113	GSM820128	3.66389	0	196.867	0
	GSE33113	GSM820129	0.955556	0	197.725	0
	GSE33113	GSM820130	3.41667	0	186.507	0
	GSE33113	GSM820131	3.18611	0	254.419	0
	GSE33113	GSM820132	2.89444	0	124.936	0
	GSE33113	GSM820133	3.03889	0	303.576	1
	GSE33113	GSM820134	2.94722	0	97.4379	0
	GSE33113	GSM820136	3.975	0	300.986	1
	GSE33113	GSM820137	3.96667	0	94.341	0
	GSE33113	GSM820082	3.55	1	77.9531	0
	GSE33113	GSM820051	2.31111	1	126.494	0
	GSE33113	GSM820058	1.825	1	188.252	0
	GSE33113	GSM820071	0.566667	1	194.639	0
	GSE33113	GSM820123	1.24167	1	201.937	0
	GSE33113	GSM820107	1.13611	1	202.241	0
	GSE33113	GSM820092	1.21667	1	228.723	0
	GSE33113	GSM820116	0.758333	1	230.436	0
	GSE33113	GSM820067	2.94444	1	245.506	0
	GSE33113	GSM820091	1.21389	1	282.754	1
	GSE33113	GSM820097	1.08611	1	291.778	1
	GSE33113	GSM820119	1.76111	1	293.312	1
	GSE33113	GSM820117	1.49444	1	296.231	1
	GSE33113	GSM820088	1.23889	1	310.952	1
	GSE33113	GSM820127	0.555556	1	314.976	1
	GSE33113	GSM820090	0.922222	1	481.838	1
	GSE33113	GSM820083	0.747222	1	525.383	1
	GSE33113	GSM820072	0.991667	1	606.923	1
	GSE37892	GSM929547	3.98904	0	31.399	0
	GSE37892	GSM929543	3.51233	0	33.6885	0
	GSE37892	GSM929567	4.16986	0	35.1186	0
	GSE37892	GSM929517	3.83288	0	35.4426	0
	GSE37892	GSM929570	3.31507	0	37.5737	0
	GSE37892	GSM929536	4.75616	0	38.0851	0
	GSE37892	GSM929613	3.87945	0	42.3708	0
	GSE37892	GSM929518	1.26301	0	46.5543	0
	GSE37892	GSM929494	4.67123	0	49.5673	0
	GSE37892	GSM929525	0.30411	1	49.7116	0
	GSE37892	GSM929568	4.23288	0	50.4346	0
	GSE37892	GSM929537	3.69589	0	51.702	0
	GSE37892	GSM929560	2.8274	0	53.0818	0
	GSE37892	GSM929538	3.52055	0	54.898	0
	GSE37892	GSM929615	5.84932	0	55.3594	0
	GSE37892	GSM929550	5.81918	0	55.6321	0
	GSE37892	GSM929506	3.44932	0	59.4131	0
	GSE37892	GSM929551	3.8	1	61.0335	0
	GSE37892	GSM929542	4.25479	0	61.4216	0
	GSE37892	GSM929515	5.31781	0	62.5657	0
	GSE37892	GSM929529	3.00274	0	62.7973	0
	GSE37892	GSM929561	0.106849	0	63.8254	0
	GSE37892	GSM929597	4.89589	0	63.9467	0
	GSE37892	GSM929580	4.55616	0	65.8791	0
	GSE37892	GSM929524	1.61918	1	66.4919	0
	GSE37892	GSM929563	2.23562	0	67.1259	0
	GSE37892	GSM929516	4.64384	0	67.399	0
	GSE37892	GSM929535	3.63288	0	70.191	0
	GSE37892	GSM929557	2.46301	0	70.5249	0
	GSE37892	GSM929520	3.03288	0	70.8685	0
	GSE37892	GSM929602	3.00274	0	73.3988	0
	GSE37892	GSM929576	0.375342	1	74.0312	0
	GSE37892	GSM929618	1.66575	1	75.3748	0
	GSE37892	GSM929502	0.545205	1	75.3913	0
	GSE37892	GSM929579	4.61644	0	77.2287	0
	GSE37892	GSM929495	3.31781	0	77.2468	0
	GSE37892	GSM929564	1.61644	0	77.2883	0
	GSE37892	GSM929526	1.25753	0	79.214	0
	GSE37892	GSM929586	2.05753	1	81.7907	0
	GSE37892	GSM929533	3.75068	0	82.7476	0
	GSE37892	GSM929514	5.93973	0	83.1903	0
	GSE37892	GSM929497	0.572603	1	89.4574	0
	GSE37892	GSM929527	2.12329	0	89.9332	0
	GSE37892	GSM929596	8.59452	0	90.8453	0
	GSE37892	GSM929528	4.4411	0	90.8697	0
	GSE37892	GSM929581	4.60274	0	92.0055	0
	GSE37892	GSM929540	5.33699	0	92.6266	0
	GSE37892	GSM929584	4.87397	0	96.4259	0
	GSE37892	GSM929558	4.89863	0	100.689	0
	GSE37892	GSM929610	3.16712	1	101.32	0
	GSE37892	GSM929583	4.85205	0	104.034	0
	GSE37892	GSM929530	3.39726	0	106.91	0
	GSE37892	GSM929532	3.69315	0	107.779	0
	GSE37892	GSM929546	0.720548	1	108.174	0
	GSE37892	GSM929589	5.21644	0	109.908	0
	GSE37892	GSM929571	4.20274	0	110.091	0
	GSE37892	GSM929587	3.15068	1	111.197	0
	GSE37892	GSM929545	3.62466	0	111.848	0
	GSE37892	GSM929623	0.958904	1	115.589	0
	GSE37892	GSM929510	0.980822	0	116.496	0
	GSE37892	GSM929522	2.96712	0	118.761	0
	GSE37892	GSM929598	4.56986	0	118.934	0
	GSE37892	GSM929607	7.84658	0	118.995	0
	GSE37892	GSM929577	1.16712	1	119.568	0
	GSE37892	GSM929605	3.85479	0	119.608	0
	GSE37892	GSM929608	3.14795	0	125.908	0
	GSE37892	GSM929534	3.80822	0	127.763	0
	GSE37892	GSM929505	7.59726	0	128.779	0
	GSE37892	GSM929595	4.94247	0	129.165	0
	GSE37892	GSM929612	2.72055	1	131	0
	GSE37892	GSM929496	0.452055	1	134.914	0
	GSE37892	GSM929498	3.12329	1	135.124	0
	GSE37892	GSM929569	5.75616	0	135.453	0
	GSE37892	GSM929541	4.65753	0	147.48	0
	GSE37892	GSM929599	2.78082	1	147.823	0
	GSE37892	GSM929601	5.07671	0	152.621	0
	GSE37892	GSM929500	4.71507	1	152.837	0
	GSE37892	GSM929519	2.13425	1	156.632	0
	GSE37892	GSM929566	5.02466	0	157.331	0
	GSE37892	GSM929512	2.69041	0	161.332	0
	GSE37892	GSM929617	0.923288	1	163.998	0
	GSE37892	GSM929574	1.76712	1	166.107	0
	GSE37892	GSM929531	3.71233	0	170.935	0
	GSE37892	GSM929603	4.09863	0	177.79	0
	GSE37892	GSM929588	5.90411	0	179.664	0
	GSE37892	GSM929585	2.30411	1	179.679	0
	GSE37892	GSM929556	1.28493	0	179.837	0
	GSE37892	GSM929523	0.824658	1	188.703	0
	GSE37892	GSM929604	7.72055	0	195.213	0
	GSE37892	GSM929509	6.32329	0	199.325	0
	GSE37892	GSM929511	2.35068	1	209.119	0
	GSE37892	GSM929521	3.0137	0	217.811	0
	GSE37892	GSM929544	2.75616	0	230.388	0
	GSE37892	GSM929565	4.63836	0	233.796	0
	GSE37892	GSM929600	5.92603	0	234.027	0
	GSE37892	GSM929499	2.64384	1	240.395	0
	GSE37892	GSM929611	3.63562	0	243.024	0
	GSE37892	GSM929619	5.16986	0	247.931	1
	GSE37892	GSM929593	1.2	1	250.724	1
	GSE37892	GSM929622	0.213699	1	263.142	1
	GSE37892	GSM929591	1.42192	1	269.858	1
	GSE37892	GSM929507	7.12329	0	275.495	1
	GSE37892	GSM929582	5.31233	0	278.811	1
	GSE37892	GSM929555	5.6411	0	282.675	1
	GSE37892	GSM929614	1.53699	1	287.011	1
	GSE37892	GSM929609	0.558904	1	287.116	1
	GSE37892	GSM929621	7.83562	0	302.307	1
	GSE37892	GSM929573	3.91781	0	307.086	1
	GSE37892	GSM929592	3.92329	0	307.091	1
	GSE37892	GSM929616	0.438356	0	322.958	1
	GSE37892	GSM929606	3.01096	0	329.706	1
	GSE37892	GSM929553	6.23014	0	333.91	1
	GSE37892	GSM929554	5.14521	0	336.115	1
	GSE37892	GSM929548	6.65479	0	347.412	1
	GSE37892	GSM929552	3.95616	0	365.611	1
	GSE37892	GSM929578	2.73699	0	377.428	1
	GSE37892	GSM929508	1.20274	1	394.013	1
	GSE37892	GSM929562	2.20274	0	403.892	1
	GSE37892	GSM929513	3.44932	0	462.511	1
	GSE37892	GSM929559	0.0465753	0	464.56	1
	GSE37892	GSM929504	2.64384	1	467.237	1
	GSE37892	GSM929590	1.50959	1	476.272	1
	GSE37892	GSM929539	1.04932	1	481.181	1
	GSE37892	GSM929620	7.18904	0	489.34	1
	GSE37892	GSM929594	4.9863	0	503.326	1
	GSE37892	GSM929503	0.547945	1	564.572	1
	GSE37892	GSM929549	7.27123	0	586.685	1
	GSE37892	GSM929501	4.8137	0	590.977	1
	GSE37892	GSM929575	1.50685	1	603.111	1
	GSE37892	GSM929572	1.00274	1	679.495	1
	GSE39582	GSM972005	0	1	28.7357	0
	GSE39582	GSM972044	1.38082	0	33.0808	0
	GSE39582	GSM972033	1.64384	0	35.2929	0
	GSE39582	GSM972035	1.28219	0	37.0263	0
	GSE39582	GSM972284	0.887671	0	38.471	0
	GSE39582	GSM972183	0.361644	1	38.6457	0
	GSE39582	GSM972304	0.986301	0	39.2937	0
	GSE39582	GSM972135	0.131507	1	40.1396	0
	GSE39582	GSM972309	3.12329	0	41.1984	0
	GSE39582	GSM972312	3.18904	0	41.6748	0
	GSE39582	GSM972098	0.493151	0	44.4752	0
	GSE39582	GSM972096	0.0986301	1	45.0964	0
	GSE39582	GSM972034	1.64384	0	46.6674	0
	GSE39582	GSM972477	2.66301	0	47.0614	0
	GSE39582	GSM972273	0.526027	0	47.1353	0
	GSE39582	GSM972218	0	1	47.2007	0
	GSE39582	GSM972502	4.30685	0	47.2282	0
	GSE39582	GSM972368	3.02466	0	47.8238	0
	GSE39582	GSM972037	1.08493	0	49.1383	0
	GSE39582	GSM972326	2.79452	0	49.2604	0
	GSE39582	GSM972091	1.47945	1	49.3122	0
	GSE39582	GSM972516	2.16986	0	49.626	0
	GSE39582	GSM972480	2.26849	0	49.7763	0
	GSE39582	GSM972090	2.26849	0	50.1539	0
	GSE39582	GSM972266	0.657534	0	50.3837	0
	GSE39582	GSM972228	0.0328767	0	50.8803	0
	GSE39582	GSM972272	0.493151	0	51.0703	0
	GSE39582	GSM972510	2.8274	0	51.384	0
	GSE39582	GSM972396	3.51781	0	51.9194	0
	GSE39582	GSM972307	2.69589	0	52.9203	0
	GSE39582	GSM972295	2.00548	0	53.1416	0
	GSE39582	GSM972172	0.131507	1	53.3382	0
	GSE39582	GSM972049	0.854795	0	53.5619	0
	GSE39582	GSM972379	3.12329	0	54.0366	0
	GSE39582	GSM972451	3.18904	0	54.0415	0
	GSE39582	GSM972057	0.854795	0	54.2833	0
	GSE39582	GSM972195	3.94521	0	54.7267	0
	GSE39582	GSM971992	0.657534	0	54.853	0
	GSE39582	GSM972214	0	1	55.4726	0
	GSE39582	GSM972288	1.15068	0	55.4939	0
	GSE39582	GSM972496	4.66849	0	55.787	0
	GSE39582	GSM972126	2.07123	0	56.0148	0
	GSE39582	GSM972042	1.67671	0	56.0694	0
	GSE39582	GSM972038	0.0328767	0	57.0074	0
	GSE39582	GSM971959	0.131507	1	57.0219	0
	GSE39582	GSM972314	1.51233	0	57.0517	0
	GSE39582	GSM972296	0.723288	0	57.8723	0
	GSE39582	GSM972247	0.19726	0	58.3199	0
	GSE39582	GSM972315	2.76164	0	58.7359	0
	GSE39582	GSM972151	2.53151	0	58.7359	0
	GSE39582	GSM972122	0.624658	1	59.1011	0
	GSE39582	GSM972130	1.80822	0	59.2496	0
	GSE39582	GSM972319	2.56438	0	59.3293	0
	GSE39582	GSM972109	1.18356	0	60.18	0
	GSE39582	GSM971985	0.230137	0	60.3314	0
	GSE39582	GSM972053	0.953425	0	60.4955	0
	GSE39582	GSM972271	0.427397	1	60.7529	0
	GSE39582	GSM972313	2.99178	0	60.8699	0
	GSE39582	GSM972466	2.46575	0	60.904	0
	GSE39582	GSM972003	0	1	60.9108	0
	GSE39582	GSM972001	2.4	0	61.1437	0
	GSE39582	GSM972397	3.45205	0	61.6079	0
	GSE39582	GSM971970	2.8274	0	61.9538	0
	GSE39582	GSM972196	2.4	0	62.016	0
	GSE39582	GSM972443	1.57808	0	62.0217	0
	GSE39582	GSM972180	0.624658	1	62.7241	0
	GSE39582	GSM972027	3.09041	0	63.7314	0
	GSE39582	GSM972415	0.263014	1	63.9277	0
	GSE39582	GSM972398	2.10411	0	64.3561	0
	GSE39582	GSM972189	6.31233	0	64.7781	0
	GSE39582	GSM972110	0.131507	1	64.9215	0
	GSE39582	GSM972512	0.131507	1	65.199	0
	GSE39582	GSM972045	0	1	65.3844	0
	GSE39582	GSM972118	0.624658	1	65.9144	0
	GSE39582	GSM972264	2.4	0	66.3918	0
	GSE39582	GSM972152	1.8411	0	66.396	0
	GSE39582	GSM972487	2.20274	0	66.4107	0
	GSE39582	GSM972021	0.164384	1	66.418	0
	GSE39582	GSM972457	1.11781	1	66.4789	0
	GSE39582	GSM972475	2.86027	0	66.858	0
	GSE39582	GSM972050	0.624658	0	66.8588	0
	GSE39582	GSM971989	0.526027	1	67.0245	0
	GSE39582	GSM972303	0.624658	0	67.2993	0
	GSE39582	GSM972269	2.59726	0	67.4257	0
	GSE39582	GSM972453	3.28767	0	68.0159	0
	GSE39582	GSM972178	0.690411	1	68.2088	0
	GSE39582	GSM972123	2.33425	0	68.3721	0
	GSE39582	GSM972099	0.493151	0	68.6191	0
	GSE39582	GSM972227	0.657534	0	69.186	0
	GSE39582	GSM972495	0.591781	1	69.5132	0
	GSE39582	GSM972216	0	1	69.6107	0
	GSE39582	GSM972306	1.8411	0	69.7731	0
	GSE39582	GSM971960	2.43288	0	69.8851	0
	GSE39582	GSM972198	1.87397	0	70.5536	0
	GSE39582	GSM972024	1.21644	1	71.0598	0
	GSE39582	GSM972387	0.789041	1	71.2091	0
	GSE39582	GSM972193	2.4	0	71.4068	0
	GSE39582	GSM972257	0.29589	1	71.6459	0
	GSE39582	GSM972155	0.19726	1	72.49	0
	GSE39582	GSM972492	2.23562	0	72.5848	0
	GSE39582	GSM972138	1.47945	1	72.6184	0
	GSE39582	GSM971976	1.18356	0	72.659	0
	GSE39582	GSM972434	0.624658	1	72.864	0
	GSE39582	GSM972221	2.13699	0	73.6526	0
	GSE39582	GSM972389	3.05753	0	74.1707	0
	GSE39582	GSM972450	0.624658	1	74.1893	0
	GSE39582	GSM971975	1.51233	0	74.4293	0
	GSE39582	GSM972100	0.821918	0	74.5425	0
	GSE39582	GSM972340	1.57808	1	74.6214	0
	GSE39582	GSM972509	0.460274	0	74.8256	0
	GSE39582	GSM972323	2.63014	0	74.9218	0
	GSE39582	GSM972346	2.36712	0	74.9976	0
	GSE39582	GSM972199	2.16986	0	75.0425	0
	GSE39582	GSM972197	1.64384	0	75.1494	0
	GSE39582	GSM972012	3.32055	0	75.172	0
	GSE39582	GSM972338	2.43288	0	75.2987	0
	GSE39582	GSM972276	1.4137	0	76.6523	0
	GSE39582	GSM972212	0	1	76.8297	0
	GSE39582	GSM972108	3.3863	0	76.8845	0
	GSE39582	GSM972056	3.02466	0	76.9086	0
	GSE39582	GSM972302	0.887671	0	76.9617	0
	GSE39582	GSM972040	2.07123	0	77.4143	0
	GSE39582	GSM972185	0.723288	1	77.4478	0
	GSE39582	GSM972233	0.493151	0	77.7014	0
	GSE39582	GSM972343	1.70959	0	77.9646	0
	GSE39582	GSM972388	2.72877	0	78.6668	0
	GSE39582	GSM972320	0.328767	1	79.0616	0
	GSE39582	GSM972144	3.97808	0	79.4876	0
	GSE39582	GSM972174	3.18904	0	79.5229	0
	GSE39582	GSM972248	0.460274	0	79.8565	0
	GSE39582	GSM972149	4.33973	0	79.8919	0
	GSE39582	GSM972268	1.57808	0	80.0029	0
	GSE39582	GSM972087	0.263014	1	80.5382	0
	GSE39582	GSM972139	1.24932	1	80.8004	0
	GSE39582	GSM972209	0	1	81.072	0
	GSE39582	GSM972390	0.19726	1	82.0328	0
	GSE39582	GSM972182	0.756164	1	82.6506	0
	GSE39582	GSM972137	0.29589	1	82.8113	0
	GSE39582	GSM972324	2.69589	0	84.1666	0
	GSE39582	GSM972392	0.690411	1	84.3201	0
	GSE39582	GSM972508	4.40548	0	84.5514	0
	GSE39582	GSM972383	3.02466	0	84.6028	0
	GSE39582	GSM972188	0.361644	1	84.8119	0
	GSE39582	GSM971971	2.13699	0	84.946	0
	GSE39582	GSM972354	0.756164	1	85.0143	0
	GSE39582	GSM972061	1.4137	0	85.2636	0
	GSE39582	GSM972436	0.0657534	1	85.3116	0
	GSE39582	GSM972373	1.21644	1	85.7593	0
	GSE39582	GSM971973	1.51233	0	85.7728	0
	GSE39582	GSM972344	2.46575	0	85.7739	0
	GSE39582	GSM972488	1.61096	0	86.031	0
	GSE39582	GSM972429	2.03836	0	86.2097	0
	GSE39582	GSM972259	0.953425	0	86.4538	0
	GSE39582	GSM972461	3.15616	0	86.6053	0
	GSE39582	GSM972308	3.02466	0	87.0191	0
	GSE39582	GSM971969	2.07123	0	87.3411	0
	GSE39582	GSM972341	2.26849	0	87.5678	0
	GSE39582	GSM972357	1.38082	0	87.6126	0
	GSE39582	GSM972241	0.558904	0	87.9542	0
	GSE39582	GSM971990	0.394521	0	88.1677	0
	GSE39582	GSM972515	3.87945	0	88.1817	0
	GSE39582	GSM972277	1.67671	0	88.529	0
	GSE39582	GSM972036	1.64384	0	88.5656	0
	GSE39582	GSM972190	3.55068	0	88.6037	0
	GSE39582	GSM972424	3.41918	0	88.6218	0
	GSE39582	GSM972154	0.0986301	1	88.9309	0
	GSE39582	GSM972300	1.34795	0	88.9398	0
	GSE39582	GSM972194	2.72877	0	89.0085	0
	GSE39582	GSM972411	4.10959	0	89.0631	0
	GSE39582	GSM972298	0.29589	0	89.3289	0
	GSE39582	GSM972086	1.4137	0	89.4227	0
	GSE39582	GSM972267	2.20274	0	89.5757	0
	GSE39582	GSM972177	0.657534	1	89.6095	0
	GSE39582	GSM972386	2.9589	0	89.9929	0
	GSE39582	GSM972462	2.89315	0	90.1623	0
	GSE39582	GSM972048	0	1	90.8943	0
	GSE39582	GSM972403	1.8411	0	91.2871	0
	GSE39582	GSM972316	2.72877	0	91.2909	0
	GSE39582	GSM972114	1.51233	0	92.4547	0
	GSE39582	GSM972253	0.526027	0	93.2793	0
	GSE39582	GSM972015	2.99178	0	93.8765	0
	GSE39582	GSM972129	0.361644	0	93.9541	0
	GSE39582	GSM972507	1.38082	0	93.9584	0
	GSE39582	GSM972115	0.361644	1	94.0997	0
	GSE39582	GSM971988	0.493151	1	94.5639	0
	GSE39582	GSM972202	1.74247	0	95.0075	0
	GSE39582	GSM972256	0.427397	1	95.1659	0
	GSE39582	GSM972169	5.39178	0	95.1823	0
	GSE39582	GSM972075	1.44658	0	95.4471	0
	GSE39582	GSM971964	1.15068	0	95.4669	0
	GSE39582	GSM972004	2.92603	0	95.7172	0
	GSE39582	GSM972382	1.21644	1	95.8558	0
	GSE39582	GSM972121	1.15068	0	95.9137	0
	GSE39582	GSM972442	0	1	96.1661	0
	GSE39582	GSM972478	2.26849	0	96.6185	0
	GSE39582	GSM971978	3.58356	0	96.8511	0
	GSE39582	GSM972111	0.427397	1	97.6913	0
	GSE39582	GSM972258	0	0	97.9602	0
	GSE39582	GSM972335	1.51233	0	98.0474	0
	GSE39582	GSM972161	0.29589	1	98.2383	0
	GSE39582	GSM972364	3.3863	0	98.2409	0
	GSE39582	GSM972191	4.01096	0	98.3004	0
	GSE39582	GSM972347	0.230137	0	98.4894	0
	GSE39582	GSM972245	0	0	98.9272	0
	GSE39582	GSM972014	0	1	99.1509	0
	GSE39582	GSM972148	4.17534	0	99.3087	0
	GSE39582	GSM972017	1.4137	0	99.64	0
	GSE39582	GSM972363	4.60274	0	99.8872	0
	GSE39582	GSM972222	1.87397	0	99.9795	0
	GSE39582	GSM972159	3.05753	0	100.263	0
	GSE39582	GSM972348	2.03836	0	100.473	0
	GSE39582	GSM972226	0.657534	0	100.535	0
	GSE39582	GSM972028	2.56438	0	100.665	0
	GSE39582	GSM972333	2.63014	0	100.718	0
	GSE39582	GSM972282	1.67671	0	100.994	0
	GSE39582	GSM972142	0.0657534	1	101.21	0
	GSE39582	GSM972351	0.789041	0	101.644	0
	GSE39582	GSM972289	0.558904	0	101.699	0
	GSE39582	GSM972002	0.821918	1	102.049	0
	GSE39582	GSM972374	2.9589	0	103.216	0
	GSE39582	GSM972136	2.00548	1	103.467	0
	GSE39582	GSM972043	0	1	103.515	0
	GSE39582	GSM972501	3.48493	0	103.56	0
	GSE39582	GSM972371	2.66301	0	104.171	0
	GSE39582	GSM972465	2.76164	0	104.625	0
	GSE39582	GSM972153	2.16986	0	104.741	0
	GSE39582	GSM972285	0.0657534	0	104.764	0
	GSE39582	GSM972318	1.18356	0	105.554	0
	GSE39582	GSM972237	0.821918	0	106.057	0
	GSE39582	GSM972414	1.74247	0	106.721	0
	GSE39582	GSM972217	0	1	107.579	0
	GSE39582	GSM972278	1.47945	0	108.132	0
	GSE39582	GSM972175	0.920548	1	108.434	0
	GSE39582	GSM972023	0.19726	1	108.513	0
	GSE39582	GSM972490	2.43288	0	108.521	0
	GSE39582	GSM972408	1.05205	0	110.054	0
	GSE39582	GSM972265	1.9726	0	110.145	0
	GSE39582	GSM972000	0.29589	1	110.268	0
	GSE39582	GSM972236	0.394521	0	110.287	0
	GSE39582	GSM972505	4.73425	0	110.728	0
	GSE39582	GSM972499	2.36712	0	111.622	0
	GSE39582	GSM972454	2.46575	0	111.825	0
	GSE39582	GSM972074	0.0328767	1	112.322	0
	GSE39582	GSM972173	0.493151	1	112.488	0
	GSE39582	GSM972192	5.19452	0	112.639	0
	GSE39582	GSM972358	2.66301	0	112.854	0
	GSE39582	GSM972261	0.230137	0	112.859	0
	GSE39582	GSM972370	1.05205	1	113.431	0
	GSE39582	GSM972219	0	1	113.824	0
	GSE39582	GSM972362	3.22192	0	114.22	0
	GSE39582	GSM972041	1.80822	0	114.302	0
	GSE39582	GSM972025	1.74247	0	114.473	0
	GSE39582	GSM971997	2.92603	0	114.767	0
	GSE39582	GSM972353	4.3726	0	114.918	0
	GSE39582	GSM972107	1.9726	0	115.094	0
	GSE39582	GSM972205	0.230137	1	115.36	0
	GSE39582	GSM972163	1.34795	0	115.396	0
	GSE39582	GSM972244	0.460274	0	115.472	0
	GSE39582	GSM972147	4.60274	0	115.478	0
	GSE39582	GSM972520	2.03836	0	116.322	0
	GSE39582	GSM972213	0	1	116.389	0
	GSE39582	GSM972062	0	1	116.737	0
	GSE39582	GSM972322	2.16986	1	117.626	0
	GSE39582	GSM972513	0.427397	1	118.373	0
	GSE39582	GSM972331	2.46575	0	118.51	0
	GSE39582	GSM972459	0.394521	0	119.151	0
	GSE39582	GSM972119	0.821918	1	119.17	0
	GSE39582	GSM972230	0.887671	0	119.326	0
	GSE39582	GSM972472	2.63014	0	119.734	0
	GSE39582	GSM972336	1.64384	0	119.994	0
	GSE39582	GSM972022	2.69589	0	120.051	0
	GSE39582	GSM972395	4.83288	0	120.124	0
	GSE39582	GSM972200	1.77534	0	120.645	0
	GSE39582	GSM971993	1.8411	0	120.648	0
	GSE39582	GSM972399	2.9589	0	120.778	0
	GSE39582	GSM972498	0.624658	1	121.441	0
	GSE39582	GSM972412	0.164384	1	121.509	0
	GSE39582	GSM972105	1.05205	0	121.804	0
	GSE39582	GSM972032	1.9726	0	121.806	0
	GSE39582	GSM972260	0.427397	0	121.963	0
	GSE39582	GSM972145	4.43836	0	122.067	0
	GSE39582	GSM972391	1.4137	1	123.228	0
	GSE39582	GSM972060	2.69589	0	123.23	0
	GSE39582	GSM972292	0.821918	0	123.308	0
	GSE39582	GSM972066	0	1	123.998	0
	GSE39582	GSM972203	1.77534	0	124.217	0
	GSE39582	GSM972497	0.0328767	0	124.566	0
	GSE39582	GSM972270	2.13699	0	124.755	0
	GSE39582	GSM972167	1.18356	1	124.849	0
	GSE39582	GSM972166	0.0986301	1	124.893	0
	GSE39582	GSM971998	0.591781	1	125.256	0
	GSE39582	GSM972489	2.43288	0	125.364	0
	GSE39582	GSM972511	1.54521	0	125.445	0
	GSE39582	GSM972101	0.690411	1	125.584	0
	GSE39582	GSM972117	0.361644	1	125.681	0
	GSE39582	GSM972418	2.30137	0	125.749	0
	GSE39582	GSM972406	3.48493	0	126.3	0
	GSE39582	GSM971995	0.821918	0	126.64	0
	GSE39582	GSM972215	1.54521	0	126.718	0
	GSE39582	GSM972372	1.08493	1	127.09	0
	GSE39582	GSM972243	0.0657534	0	127.097	0
	GSE39582	GSM972018	3.84658	0	127.116	0
	GSE39582	GSM972225	1.21644	0	127.236	0
	GSE39582	GSM972150	3.58356	0	127.498	0
	GSE39582	GSM972211	1.87397	0	127.592	0
	GSE39582	GSM972337	1.34795	0	127.666	0
	GSE39582	GSM972405	2.59726	0	129.18	0
	GSE39582	GSM972468	0.789041	0	129.395	0
	GSE39582	GSM972156	3.68219	0	129.568	0
	GSE39582	GSM972168	0.131507	1	129.97	0
	GSE39582	GSM972400	0.263014	1	130.187	0
	GSE39582	GSM972417	4.8	0	130.363	0
	GSE39582	GSM972294	0.821918	0	130.539	0
	GSE39582	GSM972055	3.05753	0	130.645	0
	GSE39582	GSM972435	0.460274	1	130.838	0
	GSE39582	GSM972246	0	0	131.081	0
	GSE39582	GSM972339	2.49863	0	131.986	0
	GSE39582	GSM972473	1.47945	1	132.247	0
	GSE39582	GSM972249	0.460274	0	132.446	0
	GSE39582	GSM972321	0.29589	0	132.509	0
	GSE39582	GSM972445	1.15068	0	133.397	0
	GSE39582	GSM972281	1.8411	0	133.504	0
	GSE39582	GSM972423	0.427397	1	133.858	0
	GSE39582	GSM971965	1.08493	0	134.127	0
	GSE39582	GSM972160	1.28219	1	134.265	0
	GSE39582	GSM972070	2.23562	0	134.777	0
	GSE39582	GSM971974	1.8411	0	134.832	0
	GSE39582	GSM972081	0.854795	0	135.861	0
	GSE39582	GSM972485	2.46575	0	135.993	0
	GSE39582	GSM972494	1.87397	0	136.378	0
	GSE39582	GSM972052	0.493151	0	136.469	0
	GSE39582	GSM972469	2.8274	0	136.522	0
	GSE39582	GSM971972	2.46575	0	136.852	0
	GSE39582	GSM972404	1.57808	0	137.228	0
	GSE39582	GSM972506	4.63562	0	137.644	0
	GSE39582	GSM972420	0.19726	1	137.912	0
	GSE39582	GSM972491	2.30137	0	139.952	0
	GSE39582	GSM972317	0.164384	1	140.395	0
	GSE39582	GSM972328	2.56438	1	140.406	0
	GSE39582	GSM972310	0.821918	0	140.691	0
	GSE39582	GSM972106	0.29589	1	140.854	0
	GSE39582	GSM972393	0.164384	1	141.622	0
	GSE39582	GSM971994	1.4137	0	142.25	0
	GSE39582	GSM972124	2.46575	0	143.452	0
	GSE39582	GSM972016	0.460274	1	144.675	0
	GSE39582	GSM972083	4.17534	0	144.957	0
	GSE39582	GSM972458	0.558904	0	145.283	0
	GSE39582	GSM972134	0.230137	1	146.603	0
	GSE39582	GSM971980	1.93973	0	146.679	0
	GSE39582	GSM972229	0	0	146.888	0
	GSE39582	GSM971963	0.558904	1	147.477	0
	GSE39582	GSM972460	3.15616	0	147.923	0
	GSE39582	GSM971999	0.0328767	0	148.85	0
	GSE39582	GSM971957	0	1	150.952	0
	GSE39582	GSM972250	0.394521	0	151.525	0
	GSE39582	GSM972020	0.29589	1	151.56	0
	GSE39582	GSM972427	1.74247	0	151.745	0
	GSE39582	GSM972378	2.8274	0	152.846	0
	GSE39582	GSM972381	0.887671	1	153.322	0
	GSE39582	GSM971966	2.07123	0	153.494	0
	GSE39582	GSM972384	3.48493	0	153.665	0
	GSE39582	GSM972239	0.460274	0	154.508	0
	GSE39582	GSM972120	1.18356	0	154.574	0
	GSE39582	GSM972103	0.920548	1	154.578	0
	GSE39582	GSM972080	1.74247	1	154.987	0
	GSE39582	GSM972171	4.27397	0	155.978	0
	GSE39582	GSM971979	1.74247	0	156.132	0
	GSE39582	GSM972179	0.558904	1	156.557	0
	GSE39582	GSM972143	5.06301	0	157.758	0
	GSE39582	GSM972207	1.11781	1	157.772	0
	GSE39582	GSM972210	0	1	157.778	0
	GSE39582	GSM971984	0.164384	1	158.233	0
	GSE39582	GSM972283	1.67671	0	159.269	0
	GSE39582	GSM972157	3.87945	0	159.868	0
	GSE39582	GSM972305	1.01918	0	160.964	0
	GSE39582	GSM972518	0.493151	1	162.57	0
	GSE39582	GSM972280	1.51233	0	163.16	0
	GSE39582	GSM972071	6.01644	0	163.659	0
	GSE39582	GSM972342	0.920548	0	165.524	0
	GSE39582	GSM972329	2.56438	0	166.233	0
	GSE39582	GSM971983	2.86027	0	166.86	0
	GSE39582	GSM972059	1.93973	0	167.288	0
	GSE39582	GSM972116	0.0657534	1	167.357	0
	GSE39582	GSM972170	2.4	0	167.653	0
	GSE39582	GSM972058	1.9726	0	167.743	0
	GSE39582	GSM972031	1.80822	0	167.984	0
	GSE39582	GSM972360	4.63562	0	168.509	0
	GSE39582	GSM972447	1.01918	0	169.006	0
	GSE39582	GSM972047	1.08493	0	169.253	0
	GSE39582	GSM972426	2.66301	0	169.65	0
	GSE39582	GSM972432	0.624658	1	169.949	0
	GSE39582	GSM972519	0.361644	1	170.961	0
	GSE39582	GSM972132	2.00548	0	171.077	0
	GSE39582	GSM972069	6.60822	0	172.339	0
	GSE39582	GSM972162	2.53151	0	172.618	0
	GSE39582	GSM972449	0.624658	1	172.65	0
	GSE39582	GSM972220	0.0328767	0	173.183	0
	GSE39582	GSM972065	1.51233	0	174.462	0
	GSE39582	GSM972504	0.789041	1	174.481	0
	GSE39582	GSM972456	0	0	174.766	0
	GSE39582	GSM972274	1.87397	0	174.878	0
	GSE39582	GSM972483	0.756164	1	175.512	0
	GSE39582	GSM972072	5.65479	0	176.067	0
	GSE39582	GSM972286	1.21644	0	176.154	0
	GSE39582	GSM972206	0	1	176.307	0
	GSE39582	GSM972439	0	1	177.541	0
	GSE39582	GSM971986	2.23562	0	178.736	0
	GSE39582	GSM972046	0.690411	1	178.748	0
	GSE39582	GSM972085	3.18904	0	179.065	0
	GSE39582	GSM972517	1.05205	1	179.911	0
	GSE39582	GSM972325	1.74247	1	179.969	0
	GSE39582	GSM972522	3.25479	0	180.273	0
	GSE39582	GSM972223	1.08493	0	180.421	0
	GSE39582	GSM972013	1.4137	0	181.118	0
	GSE39582	GSM972407	4.33973	0	181.317	0
	GSE39582	GSM972079	5.52329	0	181.506	0
	GSE39582	GSM972009	0	1	184.403	0
	GSE39582	GSM972486	1.08493	0	184.94	1
	GSE39582	GSM972146	2.16986	0	186.415	1
	GSE39582	GSM971981	1.57808	0	186.85	1
	GSE39582	GSM972263	2.49863	0	186.994	1
	GSE39582	GSM972077	0.854795	1	187.407	1
	GSE39582	GSM972076	5.03014	0	188.552	1
	GSE39582	GSM972026	1.05205	1	191.609	1
	GSE39582	GSM972430	1.74247	0	192.012	1
	GSE39582	GSM972006	0	1	193.133	1
	GSE39582	GSM972493	1.93973	0	193.439	1
	GSE39582	GSM972474	0.29589	1	193.483	1
	GSE39582	GSM972127	2.79452	0	194.4	1
	GSE39582	GSM972375	3.84658	0	194.874	1
	GSE39582	GSM972095	2.20274	0	195.071	1
	GSE39582	GSM971977	1.61096	0	195.083	1
	GSE39582	GSM972224	0.657534	1	196.448	1
	GSE39582	GSM972431	1.77534	0	196.825	1
	GSE39582	GSM972164	0.0986301	1	197.141	1
	GSE39582	GSM972402	0	1	197.205	1
	GSE39582	GSM972419	0.986301	1	199.405	1
	GSE39582	GSM971991	1.80822	0	200.482	1
	GSE39582	GSM972102	1.51233	0	200.564	1
	GSE39582	GSM972176	1.15068	1	202.09	1
	GSE39582	GSM972010	0.328767	1	203.087	1
	GSE39582	GSM972030	1.70959	0	203.088	1
	GSE39582	GSM971982	1.38082	0	203.57	1
	GSE39582	GSM972128	3.05753	0	204.549	1
	GSE39582	GSM972452	3.25479	0	205.118	1
	GSE39582	GSM972421	0.723288	1	206.88	1
	GSE39582	GSM972291	0.328767	1	208.012	1
	GSE39582	GSM972332	2.86027	0	208.368	1
	GSE39582	GSM972416	0.164384	1	208.938	1
	GSE39582	GSM972204	0.131507	1	210.274	1
	GSE39582	GSM972063	2.30137	0	211.045	1
	GSE39582	GSM972394	0.19726	1	213.461	1
	GSE39582	GSM972088	2.59726	0	213.464	1
	GSE39582	GSM972376	2.86027	0	213.625	1
	GSE39582	GSM972299	1.34795	0	214.515	1
	GSE39582	GSM972064	0	1	215.008	1
	GSE39582	GSM972133	0.887671	1	217.122	1
	GSE39582	GSM972301	3.45205	0	217.727	1
	GSE39582	GSM972238	0.624658	0	217.766	1
	GSE39582	GSM972084	4.2411	0	219.626	1
	GSE39582	GSM972366	0.460274	1	220.109	1
	GSE39582	GSM972184	0.131507	1	220.127	1
	GSE39582	GSM972093	2.43288	0	221.414	1
	GSE39582	GSM972029	1.18356	0	222.848	1
	GSE39582	GSM972428	1.80822	0	224.381	1
	GSE39582	GSM972165	1.18356	1	224.634	1
	GSE39582	GSM972293	1.64384	0	224.973	1
	GSE39582	GSM972330	2.8274	0	226.645	1
	GSE39582	GSM972067	6.01644	0	227.014	1
	GSE39582	GSM972158	3.94521	0	227.606	1
	GSE39582	GSM972141	0.493151	1	227.777	1
	GSE39582	GSM972441	0	1	228.331	1
	GSE39582	GSM972385	2.07123	0	228.45	1
	GSE39582	GSM972094	2.00548	0	228.725	1
	GSE39582	GSM972252	0.526027	0	229.243	1
	GSE39582	GSM972019	0.690411	1	229.659	1
	GSE39582	GSM972440	1.70959	0	230.185	1
	GSE39582	GSM972425	1.93973	0	230.378	1
	GSE39582	GSM972078	1.77534	1	232.772	1
	GSE39582	GSM972112	1.05205	0	236.164	1
	GSE39582	GSM972201	2.20274	0	238.83	1
	GSE39582	GSM972232	0.690411	0	239.409	1
	GSE39582	GSM972208	0	1	240.065	1
	GSE39582	GSM972355	0.558904	1	240.601	1
	GSE39582	GSM972464	2.8274	0	242.687	1
	GSE39582	GSM972279	1.70959	0	245.195	1
	GSE39582	GSM972380	0.19726	1	245.216	1
	GSE39582	GSM971968	3.05753	1	245.611	1
	GSE39582	GSM972092	1.54521	0	246.469	1
	GSE39582	GSM972125	0.460274	1	251.143	1
	GSE39582	GSM972361	0.591781	1	251.831	1
	GSE39582	GSM972242	0.558904	0	251.954	1
	GSE39582	GSM972327	2.72877	0	253.238	1
	GSE39582	GSM972482	1.38082	0	253.322	1
	GSE39582	GSM972008	0.0657534	1	253.545	1
	GSE39582	GSM972073	5.3589	0	255.088	1
	GSE39582	GSM972187	0.29589	1	255.627	1
	GSE39582	GSM972470	2.79452	0	256.577	1
	GSE39582	GSM972437	0	1	257.174	1
	GSE39582	GSM971958	0	1	260.654	1
	GSE39582	GSM972297	1.51233	0	261.908	1
	GSE39582	GSM971987	2.23562	0	263.92	1
	GSE39582	GSM972275	0.0986301	1	264.137	1
	GSE39582	GSM972054	0.854795	0	264.766	1
	GSE39582	GSM972503	4.8	0	264.819	1
	GSE39582	GSM972235	0.230137	0	265.275	1
	GSE39582	GSM972311	3.48493	0	266.331	1
	GSE39582	GSM972254	0.29589	1	267.962	1
	GSE39582	GSM972365	1.54521	0	268.529	1
	GSE39582	GSM972521	2.49863	0	275.358	1
	GSE39582	GSM972240	0.460274	0	277.054	1
	GSE39582	GSM972484	2.49863	0	277.179	1
	GSE39582	GSM972082	3.91233	1	281.312	1
	GSE39582	GSM972007	0.0657534	0	282.562	1
	GSE39582	GSM972290	1.28219	0	289.058	1
	GSE39582	GSM972401	0	0	293.992	1
	GSE39582	GSM972104	1.34795	0	295.005	1
	GSE39582	GSM972377	2.69589	0	300.362	1
	GSE39582	GSM972131	2.8274	0	301.994	1
	GSE39582	GSM972422	0.427397	1	302.257	1
	GSE39582	GSM972410	2.99178	0	303.717	1
	GSE39582	GSM972140	1.8411	1	308.285	1
	GSE39582	GSM972287	1.4137	0	308.459	1
	GSE39582	GSM972409	3.41918	0	320.014	1
	GSE39582	GSM972089	2.86027	0	322.341	1
	GSE39582	GSM972352	2.43288	1	322.673	1
	GSE39582	GSM972345	1.34795	1	324.544	1
	GSE39582	GSM972051	0	1	326.591	1
	GSE39582	GSM971961	0.0328767	1	332.678	1
	GSE39582	GSM972334	2.53151	0	334.069	1
	GSE39582	GSM972039	0	1	334.918	1
	GSE39582	GSM972186	0.460274	1	337.405	1
	GSE39582	GSM972231	0.460274	0	337.763	1
	GSE39582	GSM972068	0.0986301	1	350.254	1
	GSE39582	GSM972359	0.394521	1	351.595	1
	GSE39582	GSM972481	2.13699	0	359.111	1
	GSE39582	GSM972113	0.591781	1	360.109	1
	GSE39582	GSM972255	0.164384	0	364.808	1
	GSE39582	GSM972433	0.0986301	1	365.049	1
	GSE39582	GSM972455	2.43288	0	413.137	1
	GSE39582	GSM972097	0.394521	1	413.934	1
	GSE39582	GSM971962	2.4	0	419.27	1
	GSE39582	GSM972444	0.164384	1	424.872	1
	GSE39582	GSM972181	0.427397	1	429.424	1
	GSE39582	GSM972251	0.230137	0	435.682	1
	GSE39582	GSM972367	3.12329	0	444.544	1
	GSE39582	GSM972369	0.591781	1	454.847	1
	GSE39582	GSM972438	0	1	462.913	1
	GSE39582	GSM971996	2.49863	0	469.959	1
	GSE39582	GSM972413	0.526027	1	479.198	1
	GSE39582	GSM972234	0.328767	0	482.951	1
	GSE39582	GSM972011	0.591781	1	528.206	1
	GSE39582	GSM972476	2.10411	0	575.263	1
	GSE39582	GSM972349	0.164384	0	797.499	1
	GSE39582	GSM972467	2.36712	0	818.829	1
	GSE39582	GSM972262	0.164384	0	826.188	1
	GSE39582	GSM972479	0.0986301	0	1283.94	1
	TCGA	TCGA-G4-6304	2.35167	1	44.8083	0
	TCGA	TCGA-G4-6586	2.98167	0	53.0321	0
	TCGA	TCGA-DM-A1D0	10.8792	0	58.7687	0
	TCGA	TCGA-G4-6306	3.72083	0	58.931	0
	TCGA	TCGA-DM-A1D4	5.25583	1	62.4642	0
	TCGA	TCGA-AA-A01F	2.66667	0	62.8677	0
	TCGA	TCGA-AD-6888	0.939167	1	64.6549	0
	TCGA	TCGA-AA-A00W	1.24833	0	64.9631	0
	TCGA	TCGA-G5-6235	2.8525	1	71.3295	0
	TCGA	TCGA-AG-A008	1.16083	0	72.6386	0
	TCGA	TCGA-AA-A029	4.32833	0	76.608	0
	TCGA	TCGA-G4-6317	1.62083	1	81.8806	0
	TCGA	TCGA-G4-6315	5.155	0	82.7156	0
	TCGA	TCGA-AG-A02X	3.41417	0	85.2696	0
	TCGA	TCGA-AG-A02G	1.5825	1	85.5506	0
	TCGA	TCGA-AZ-4681	8.88917	0	89.0118	0
	TCGA	TCGA-AG-A00C	0.500833	0	90.3988	0
	TCGA	TCGA-AG-A02N	5.16083	0	94.3314	0
	TCGA	TCGA-AA-3861	2.5025	0	95.2278	0
	TCGA	TCGA-CA-5255	1.02917	0	95.7444	0
	TCGA	TCGA-A6-5666	2.65583	1	97.7147	0
	TCGA	TCGA-AA-3979	1.99833	0	98.5669	0
	TCGA	TCGA-CM-4746	3.0825	0	98.7673	0
	TCGA	TCGA-G4-6321	1.84	0	99.0318	0
	TCGA	TCGA-A6-5665	1.44833	1	105.663	0
	TCGA	TCGA-AZ-5407	7.345	0	107.755	0
	TCGA	TCGA-CL-5918	0.596667	0	111.529	0
	TCGA	TCGA-A6-2683	0.821667	1	113.681	0
	TCGA	TCGA-G4-6320	2.20083	0	114.114	0
	TCGA	TCGA-AG-A016	0.755833	0	114.175	0
	TCGA	TCGA-AA-3502	2.91583	0	120.697	0
	TCGA	TCGA-D5-6537	0.336667	1	122.434	0
	TCGA	TCGA-AY-5543	2.74833	0	128.813	0
	TCGA	TCGA-D5-6538	1.42667	0	129.499	0
	TCGA	TCGA-AG-A015	1.41833	1	130.186	0
	TCGA	TCGA-A6-6780	1.67583	0	131.562	0
	TCGA	TCGA-AA-3663	0.58	0	133.294	0
	TCGA	TCGA-CK-4952	1.3	0	135.17	0
	TCGA	TCGA-AH-6897	2.20083	0	137.777	0
	TCGA	TCGA-AA-A010	2.9125	0	138.014	0
	TCGA	TCGA-AA-3531	2.83333	0	138.305	0
	TCGA	TCGA-AA-A01T	2.75167	0	139.488	0
	TCGA	TCGA-AA-A01G	0.999167	0	139.866	0
	TCGA	TCGA-AG-3611	1.16083	0	140.707	0
	TCGA	TCGA-DC-6682	2.08583	0	141.998	0
	TCGA	TCGA-CM-5861	0.9175	1	143.045	0
	TCGA	TCGA-A6-6140	2.00917	0	143.389	0
	TCGA	TCGA-AA-A01Z	3.0825	1	144.639	0
	TCGA	TCGA-AZ-4313	6.32417	0	146.64	0
	TCGA	TCGA-AA-A00L	3.1675	0	147.209	0
	TCGA	TCGA-AY-6386	1.48417	0	147.359	0
	TCGA	TCGA-AA-3522	3.085	0	148.176	0
	TCGA	TCGA-A6-5656	2.74	0	149.207	0
	TCGA	TCGA-A6-6650	1.71667	0	150.295	0
	TCGA	TCGA-CA-5796	1.0325	0	151.31	0
	TCGA	TCGA-AA-3525	0.670833	0	152.567	0
	TCGA	TCGA-AG-3591	2.83333	0	152.809	0
	TCGA	TCGA-F4-6808	2.80333	0	155.278	0
	TCGA	TCGA-G4-6309	5.95667	1	159.606	0
	TCGA	TCGA-AG-3598	4.16667	0	160.588	0
	TCGA	TCGA-G4-6295	0.695	0	162.255	0
	TCGA	TCGA-EF-5830	0.29	0	163.366	0
	TCGA	TCGA-AG-A002	1.74667	0	164.644	0
	TCGA	TCGA-CA-6715	1.04833	0	165.796	0
	TCGA	TCGA-DM-A1D7	0.421667	1	168.653	0
	TCGA	TCGA-A6-6652	2.05583	0	168.82	0
	TCGA	TCGA-AA-A00U	1.41833	0	169.688	0
	TCGA	TCGA-AD-6889	4.15	1	169.875	0
	TCGA	TCGA-AA-3854	3.00083	0	172.093	0
	TCGA	TCGA-AG-3580	0.668333	0	174.002	0
	TCGA	TCGA-AA-3542	1.08167	0	175.569	0
	TCGA	TCGA-AA-3844	0.999167	1	175.905	0
	TCGA	TCGA-EI-6883	0.958333	0	176.512	0
	TCGA	TCGA-AA-3667	1.16583	0	178.908	0
	TCGA	TCGA-CM-5864	1.25083	0	183.709	0
	TCGA	TCGA-D5-5540	4.67	0	184.214	0
	TCGA	TCGA-AA-3561	1.16083	0	184.444	0
	TCGA	TCGA-CM-4743	1.91917	0	184.965	0
	TCGA	TCGA-DM-A0X9	9.9675	0	187.578	0
	TCGA	TCGA-AG-3599	1.00167	0	192.198	0
	TCGA	TCGA-AG-A01N	2.58167	0	193.282	0
	TCGA	TCGA-AA-A01R	1.66417	1	194.733	0
	TCGA	TCGA-F4-6856	2.94	0	196.315	0
	TCGA	TCGA-DM-A1D9	11.69	0	197.374	0
	TCGA	TCGA-AG-3892	1.08417	0	198.484	0
	TCGA	TCGA-AG-3885	1.495	0	199.105	0
	TCGA	TCGA-AG-3600	0.503333	0	200.298	0
	TCGA	TCGA-AA-3556	1.91667	0	204.508	0
	TCGA	TCGA-DC-6160	3.66583	0	204.897	0
	TCGA	TCGA-AA-3681	0.498333	0	207.085	0
	TCGA	TCGA-D5-6530	1.7	0	208.637	0
	TCGA	TCGA-AA-3697	7.0825	0	209.229	0
	TCGA	TCGA-AA-3524	3.00083	0	209.673	0
	TCGA	TCGA-DC-5337	2.16833	0	210.667	0
	TCGA	TCGA-A6-2679	3.74	0	217.555	0
	TCGA	TCGA-A6-5661	2.7925	0	219.298	0
	TCGA	TCGA-AG-3608	1.3275	0	219.312	0
	TCGA	TCGA-AA-3862	2.5025	0	224.657	0
	TCGA	TCGA-AA-3519	0.755833	0	224.814	0
	TCGA	TCGA-AF-6136	1.6675	1	226.715	0
	TCGA	TCGA-CA-5256	1.0375	0	227.256	0
	TCGA	TCGA-D5-6539	1.04	0	227.699	0
	TCGA	TCGA-AA-3688	1.5825	0	229.829	0
	TCGA	TCGA-AA-3678	3.915	0	229.984	0
	TCGA	TCGA-F5-6814	3.09667	0	231.131	0
	TCGA	TCGA-AG-3894	1.16583	0	231.842	0
	TCGA	TCGA-CM-6171	1.16917	0	233.309	0
	TCGA	TCGA-AH-6643	2.80917	1	234.966	0
	TCGA	TCGA-AA-A01X	2.16583	1	237.477	0
	TCGA	TCGA-AA-3495	3.085	0	238.372	0
	TCGA	TCGA-AA-3846	1.41833	0	239.896	0
	TCGA	TCGA-AA-3855	2.66917	0	240.653	0
	TCGA	TCGA-DY-A1DE	9.07833	1	241.331	0
	TCGA	TCGA-AA-3713	1.585	0	242.543	0
	TCGA	TCGA-AA-3819	2.08333	0	243.24	0
	TCGA	TCGA-DY-A0XA	10.5292	0	243.58	0
	TCGA	TCGA-F5-6861	3.17583	0	243.86	0
	TCGA	TCGA-AA-A02F	3.32917	0	245.109	0
	TCGA	TCGA-D5-6533	2.12167	0	246.948	0
	TCGA	TCGA-AG-3909	1.66417	0	247.744	0
	TCGA	TCGA-AG-3732	2.74583	0	250.025	0
	TCGA	TCGA-AA-3679	1.25083	0	251.224	0
	TCGA	TCGA-AG-3887	2.9125	1	253.648	0
	TCGA	TCGA-AA-3509	5.2425	0	255.194	0
	TCGA	TCGA-G4-6588	2.17917	0	255.547	0
	TCGA	TCGA-AG-3578	2.66667	0	256.724	0
	TCGA	TCGA-AA-3552	0.334167	1	257.301	0
	TCGA	TCGA-CM-4750	0.668333	0	260.431	0
	TCGA	TCGA-DC-6154	0.999167	0	261.732	0
	TCGA	TCGA-AA-3994	2.25	0	263.193	0
	TCGA	TCGA-AA-3971	1.33833	0	263.399	0
	TCGA	TCGA-AA-3831	1.4975	0	263.571	0
	TCGA	TCGA-DC-6157	4.32833	0	266.953	0
	TCGA	TCGA-AA-3976	2.16583	0	267.185	0
	TCGA	TCGA-AD-6965	1.77417	1	267.896	0
	TCGA	TCGA-AA-3660	6.50167	0	269.903	0
	TCGA	TCGA-AY-6197	1.785	0	271.122	0
	TCGA	TCGA-AA-3972	3.32917	1	272.646	0
	TCGA	TCGA-CM-6675	0.9225	1	273.068	0
	TCGA	TCGA-AA-3864	4.41333	0	273.349	0
	TCGA	TCGA-AZ-4315	4.86167	0	274.257	0
	TCGA	TCGA-AG-3593	2.83333	0	276.033	0
	TCGA	TCGA-A6-5662	1.80917	1	278.401	0
	TCGA	TCGA-AA-3939	1.08167	0	279.251	0
	TCGA	TCGA-AA-3973	1.08667	0	281.057	0
	TCGA	TCGA-AF-2693	3.16167	0	285.924	0
	TCGA	TCGA-AA-3692	1.08417	1	287.689	0
	TCGA	TCGA-G4-6293	11.09	0	290.967	0
	TCGA	TCGA-AA-3975	2.83583	0	292.507	0
	TCGA	TCGA-AA-3851	2.75417	0	292.971	0
	TCGA	TCGA-AA-A03J	3.41083	0	292.984	0
	TCGA	TCGA-CM-6166	1.83167	0	293.171	0
	TCGA	TCGA-AA-3710	2.2475	0	293.452	0
	TCGA	TCGA-AG-3581	0.588333	0	296.397	0
	TCGA	TCGA-A6-3809	2.72667	0	298.859	0
	TCGA	TCGA-AA-3875	1.50333	0	300.12	0
	TCGA	TCGA-AA-3548	2.83083	0	301.275	0
	TCGA	TCGA-AG-3999	2.16583	1	301.299	0
	TCGA	TCGA-CK-5914	1.83167	0	302.886	0
	TCGA	TCGA-AA-3986	1.5875	0	303.37	0
	TCGA	TCGA-A6-2678	3.52083	0	303.63	0
	TCGA	TCGA-D5-6535	1.25917	0	308.956	0
	TCGA	TCGA-CK-6747	6.90667	0	309.722	0
	TCGA	TCGA-A6-2680	2.92417	0	309.912	0
	TCGA	TCGA-AA-3673	4.16667	0	309.951	0
	TCGA	TCGA-CM-5862	0.085	1	310.726	0
	TCGA	TCGA-AA-3517	2.2475	1	315.697	0
	TCGA	TCGA-AG-3587	3.32917	1	315.848	0
	TCGA	TCGA-AA-3534	2.415	0	315.886	0
	TCGA	TCGA-AA-3947	2.74833	0	316.658	0
	TCGA	TCGA-D5-6540	1.34417	0	319.199	0
	TCGA	TCGA-AD-6890	2.0425	0	319.648	0
	TCGA	TCGA-G4-6628	6.63583	0	321.998	0
	TCGA	TCGA-A6-6141	0.698333	0	323.508	0
	TCGA	TCGA-DM-A0XD	1.68917	1	323.744	0
	TCGA	TCGA-AG-3890	1.41833	0	328.78	0
	TCGA	TCGA-AA-3662	0.503333	0	329.076	0
	TCGA	TCGA-CM-4747	2.08333	0	329.198	0
	TCGA	TCGA-AG-A036	9.75167	0	331.508	0
	TCGA	TCGA-AA-3560	1.66417	0	332.838	0
	TCGA	TCGA-AG-3726	0.665	0	333.272	0
	TCGA	TCGA-CM-6161	1.25083	0	333.81	0
	TCGA	TCGA-AA-3506	4.83167	0	337.962	0
	TCGA	TCGA-A6-6653	2.03167	0	339.359	0
	TCGA	TCGA-AF-2691	3.58333	0	339.412	0
	TCGA	TCGA-AA-3562	1.66417	0	340.523	0
	TCGA	TCGA-AY-4070	0.509167	1	344.826	0
	TCGA	TCGA-AA-3655	5.08083	0	346.316	0
	TCGA	TCGA-A6-5659	2.535	0	350.675	0
	TCGA	TCGA-AA-A00J	1.50333	0	351.37	0
	TCGA	TCGA-AA-3858	2.58667	0	357.462	0
	TCGA	TCGA-G4-6298	0.796667	1	362.045	0
	TCGA	TCGA-AA-3956	2.83333	0	364.906	0
	TCGA	TCGA-DC-6683	2.08583	0	367.327	0
	TCGA	TCGA-AA-3837	3.24667	0	367.358	0
	TCGA	TCGA-F5-6863	0.5225	1	367.363	0
	TCGA	TCGA-AD-6895	2.08917	0	367.419	0
	TCGA	TCGA-AF-2692	0.895	1	368.269	0
	TCGA	TCGA-CA-6718	0.566667	1	372.314	0
	TCGA	TCGA-AA-A00D	1.5825	0	373.227	0
	TCGA	TCGA-CL-5917	6.505	0	374.271	0
	TCGA	TCGA-AA-3553	1.99833	0	374.316	0
	TCGA	TCGA-AA-3982	2.25	0	375.187	0
	TCGA	TCGA-A6-5667	2.42833	0	376.972	0
	TCGA	TCGA-F4-6806	3.09917	1	377.187	0
	TCGA	TCGA-CA-6716	1.01583	0	377.912	0
	TCGA	TCGA-CA-5797	1.04833	0	379.146	0
	TCGA	TCGA-D5-6531	1.47833	0	381.323	0
	TCGA	TCGA-AG-3898	4	0	388.799	0
	TCGA	TCGA-CK-5916	0.799167	1	389.228	0
	TCGA	TCGA-CM-4752	1.08417	0	393.157	0
	TCGA	TCGA-AA-3949	2.16583	0	395.637	0
	TCGA	TCGA-DC-5869	2.58167	0	400.16	0
	TCGA	TCGA-AF-3911	2.7925	1	401.543	0
	TCGA	TCGA-CM-4748	2.16833	0	402.051	0
	TCGA	TCGA-AG-4005	1.16917	0	402.674	0
	TCGA	TCGA-AG-3882	1.66417	0	402.842	0
	TCGA	TCGA-AA-3538	2.16583	0	404.842	0
	TCGA	TCGA-AA-3842	1.08417	1	407.08	0
	TCGA	TCGA-D5-5541	4.65667	0	410.016	0
	TCGA	TCGA-A6-5660	2.43083	0	412.28	0
	TCGA	TCGA-CK-5913	4.27333	0	412.858	0
	TCGA	TCGA-AG-3612	1.66417	0	415.794	0
	TCGA	TCGA-A6-2672	3.885	0	416.52	0
	TCGA	TCGA-A6-3807	2.88583	0	421.785	0
	TCGA	TCGA-CM-6676	0.9225	0	423.629	0
	TCGA	TCGA-F5-6813	0.178333	1	430.006	0
	TCGA	TCGA-AZ-4615	1.88333	1	432.702	0
	TCGA	TCGA-CM-6172	0.9175	0	434.505	0
	TCGA	TCGA-AD-5900	1.01333	0	438.066	0
	TCGA	TCGA-CM-4751	2.25	0	439.915	0
	TCGA	TCGA-G4-6625	7.01917	1	453.232	0
	TCGA	TCGA-A6-6138	1.875	0	455.663	0
	TCGA	TCGA-AA-A00O	2.25	0	456.053	0
	TCGA	TCGA-AD-6548	1.77917	0	457.489	0
	TCGA	TCGA-CM-6674	1.07833	0	459.077	0
	TCGA	TCGA-AA-3532	2.415	0	467.168	0
	TCGA	TCGA-AA-3877	2.58167	0	469.275	0
	TCGA	TCGA-D5-5537	1.97667	1	472.881	0
	TCGA	TCGA-AZ-4684	1.125	1	473.547	0
	TCGA	TCGA-AA-3833	1.3275	0	473.834	0
	TCGA	TCGA-CK-6751	10.3483	0	481.312	0
	TCGA	TCGA-CM-6677	0.9225	0	481.987	0
	TCGA	TCGA-AA-3950	1.99833	0	482.831	0
	TCGA	TCGA-CA-5254	1.05667	0	484.6	0
	TCGA	TCGA-EI-7002	0.996667	0	485.138	0
	TCGA	TCGA-CM-6163	1.16917	0	486.952	0
	TCGA	TCGA-AH-6549	1.45667	0	487.99	0
	TCGA	TCGA-AU-3779	1.2075	0	492.745	0
	TCGA	TCGA-CM-5868	1.41833	0	493.251	0
	TCGA	TCGA-D5-5538	2.75667	1	495.765	0
	TCGA	TCGA-AA-3520	2.00083	0	503.131	0
	TCGA	TCGA-A6-2682	1.04333	1	505.069	0
	TCGA	TCGA-A6-2671	3.32583	1	505.085	1
	TCGA	TCGA-AA-3866	1.41833	0	505.126	1
	TCGA	TCGA-CM-6170	1.25083	0	509.943	1
	TCGA	TCGA-AA-3968	1.83167	0	510.426	1
	TCGA	TCGA-D5-6927	0.785833	0	510.443	1
	TCGA	TCGA-A6-4107	2.70167	0	512.117	1
	TCGA	TCGA-CM-5349	2.505	0	522.424	1
	TCGA	TCGA-D5-6930	1.11167	0	523.319	1
	TCGA	TCGA-AG-3893	2.91583	0	525.934	1
	TCGA	TCGA-A6-4105	0.996667	1	527.694	1
	TCGA	TCGA-AU-6004	2.25583	0	528.356	1
	TCGA	TCGA-EI-6884	0.898333	0	532.23	1
	TCGA	TCGA-D5-5539	1.585	1	532.568	1
	TCGA	TCGA-F4-6461	0.788333	1	533.746	1
	TCGA	TCGA-D5-6536	1.35	1	551.271	1
	TCGA	TCGA-AF-4110	2.49667	0	552.628	1
	TCGA	TCGA-AA-A01D	0.500833	1	558.289	1
	TCGA	TCGA-A6-2681	3.14833	1	564.606	1
	TCGA	TCGA-AZ-5403	0.8325	1	584.869	1
	TCGA	TCGA-AA-3867	1.07833	1	591.518	1
	TCGA	TCGA-AA-A01P	2.08583	1	597.106	1
	TCGA	TCGA-G4-6311	3.2825	0	597.546	1
	TCGA	TCGA-AA-3511	0.161667	1	601.932	1
	TCGA	TCGA-AA-3870	2.49667	0	607.615	1
	TCGA	TCGA-AA-3812	2.08583	1	610.363	1
	TCGA	TCGA-AG-4022	3.8325	0	621.524	1
	TCGA	TCGA-CM-5863	1.25083	0	622.408	1
	TCGA	TCGA-CK-4951	1.31417	1	628.691	1
	TCGA	TCGA-AG-3609	1.66417	0	632.293	1
	TCGA	TCGA-AG-3728	2.49667	0	632.617	1
	TCGA	TCGA-CM-5341	2.42	0	633.677	1
	TCGA	TCGA-AG-4008	1.41833	0	641.823	1
	TCGA	TCGA-D5-6929	1.11667	0	647.365	1
	TCGA	TCGA-F4-6463	2.97583	0	657.301	1
	TCGA	TCGA-CM-5344	1.83417	0	658.345	1
	TCGA	TCGA-F4-6460	0.856667	1	660.652	1
	TCGA	TCGA-EI-6885	0.8075	1	661.977	1
	TCGA	TCGA-A6-2684	2.67167	1	673.628	1
	TCGA	TCGA-CA-6719	0.969167	1	689.166	1
	TCGA	TCGA-AG-3881	1.585	0	695.648	1
	TCGA	TCGA-A6-6782	1.68917	0	705.284	1
	TCGA	TCGA-AA-3715	0.419167	1	707.488	1
	TCGA	TCGA-F5-6571	2.89917	1	708.234	1
	TCGA	TCGA-A6-3808	2.77583	0	711.321	1
	TCGA	TCGA-EI-6917	1.45333	0	720.729	1
	TCGA	TCGA-AZ-4308	9.1	0	720.797	1
	TCGA	TCGA-DT-5265	1.05083	0	744.403	1
	TCGA	TCGA-A6-3810	3.04167	0	747.422	1
	TCGA	TCGA-AG-3575	0.999167	0	764.15	1
	TCGA	TCGA-AH-6644	2.29417	0	778.53	1
	TCGA	TCGA-A6-2675	3.61667	0	801.384	1
	TCGA	TCGA-D5-6924	1.19083	0	801.731	1
	TCGA	TCGA-CA-6717	1.0625	0	804.704	1
	TCGA	TCGA-AG-4001	3.00083	0	809.483	1
	TCGA	TCGA-D5-6928	0.969167	0	817.205	1
	TCGA	TCGA-A6-5664	1.76	1	886.985	1
	TCGA	TCGA-D5-6926	0.7525	0	893.919	1
	TCGA	TCGA-A6-2685	2.595	1	909.912	1
	TCGA	TCGA-CM-5348	1.91333	0	910.973	1
	TCGA	TCGA-F5-6864	1.0375	0	918.96	1
	TCGA	TCGA-CM-6679	0.8375	0	923.04	1
	TCGA	TCGA-F5-6812	3.03917	0	931.186	1
	TCGA	TCGA-G4-6297	6.55417	1	932.136	1
	TCGA	TCGA-AD-6964	0.89	1	943.602	1
	TCGA	TCGA-AD-6901	1.28083	1	945.016	1
	TCGA	TCGA-F4-6805	2.86667	0	946.933	1
	TCGA	TCGA-CM-5860	2.66667	0	977.284	1
	TCGA	TCGA-G4-6314	1.65667	1	999.293	1
	TCGA	TCGA-A6-6142	1.79	1	1017.03	1
	TCGA	TCGA-CM-6168	1.08167	0	1106.96	1
	TCGA	TCGA-AG-3901	2.08333	0	1129.44	1
	TCGA	TCGA-A6-2674	3.3375	1	1134.11	1
	TCGA	TCGA-F4-6807	3.58333	0	1163.64	1
	TCGA	TCGA-DC-6156	0.0825	1	1174.43	1
	TCGA	TCGA-F5-6811	2.68	0	1214.19	1
	TCGA	TCGA-AF-3400	2.87167	0	1271.66	1
	TCGA	TCGA-A6-6654	1.9875	0	1304	1
	TCGA	TCGA-F4-6855	3.9475	0	1304.61	1
	TCGA	TCGA-A6-6651	1.8125	0	1504.19	1
	TCGA	TCGA-CM-6162	0.999167	0	1611.62	1
	TCGA	TCGA-A6-6781	1.6375	0	1678.9	1
	TCGA	TCGA-D5-6534	3.6025	0	1715.31	1
	TCGA	TCGA-CM-6167	1.24833	0	1848.27	1
	TCGA	TCGA-F4-6569	2.97583	0	2117.24	1
	TCGA	TCGA-EI-7004	0.703333	0	2331.01	1
	TCGA	TCGA-F4-6703	3.98583	0	2357.18	1
	TCGA	TCGA-F5-6702	1.0075	1	2487.71	1
