# Supplementary material for: Selective analysis of cancer-cell intrinsic transcriptional traits defines novel clinically relevant subtypes of colorectal cancer
Source: Nat Commun. 2017 May 31;8:15107. doi: 10.1038/ncomms15107 (PMC5499209; doi:10.1038/ncomms15107)
Supplement: Supplementary Data 17 — CRIS-TSP and CRIS-NTP80 classification on CRC samples [file ncomms15107-s18.xlsx]

## Sheet: Supplementary Data 17
	Supplementary Data 17: CRIS-TSP and CRIS-NTP80 classification on CRC samples. The table comprises all the samples included in the training set (PDXs and primary tumors, analyzed with microarray and RNAseq), and in the validation sets, including PDXs, original LMs and primary tumors. For CRIS-NTP80, confident classification requires BH.FDR < 0.2.
	Sample ID	Dataset ID	Platform	Training_Validation	CRIS-TSP Class assignment	CRIS-NTP80 Class Assignment	BH.FDR	Distance to Template
	5753685002_E	PDX	ILMN Array	Training	CRISA	CRISA	0.00019996	0.331806
	5753685002_F	PDX	ILMN Array	Training	CRISA	CRISA	0.00019996	0.362879
	6898368007_E	PDX	ILMN Array	Training	CRISA	CRISA	0.00019996	0.295638
	6898368007_F	PDX	ILMN Array	Training	CRISA	CRISA	0.00339932	0.474824
	6898368051_E	PDX	ILMN Array	Training	CRISA	CRISA	0.00019996	0.203531
	6898368051_F	PDX	ILMN Array	Training	CRISA	CRISA	0.00019996	0.247449
	8803828058_E	PDX	ILMN Array	Training	CRISA	CRISA	0.00019996	0.304713
	8803828058_F	PDX	ILMN Array	Training	CRISA	CRISA	0.00019996	0.360331
	8803828062_K	PDX	ILMN Array	Training	CRISA	CRISA	0.00019996	0.245162
	8803828062_L	PDX	ILMN Array	Training	CRISA	CRISA	0.00019996	0.223044
	8981245029_E	PDX	ILMN Array	Training	CRISA	CRISA	0.00019996	0.291378
	8981245029_F	PDX	ILMN Array	Training	CRISA	CRISA	0.00019996	0.282158
	8981245029_K	PDX	ILMN Array	Training	CRISA	CRISA	0.00019996	0.289306
	8981245029_L	PDX	ILMN Array	Training	CRISA	CRISA	0.00019996	0.393543
	9023874083_A	PDX	ILMN Array	Training	CRISA	CRISA	0.00019996	0.462296
	9023874083_B	PDX	ILMN Array	Training	CRISA	CRISA	0.0009998	0.582613
	9023874083_I	PDX	ILMN Array	Training	CRISA	CRISA	0.00219956	0.620749
	9023874083_J	PDX	ILMN Array	Training	CRISA	CRISA	0.015197	0.702313
	9031292011_E	PDX	ILMN Array	Training	CRISA	CRISA	0.0237952	0.704536
	9031292011_F	PDX	ILMN Array	Training	CRISA	CRISA	0.00419916	0.616456
	9031292068_D	PDX	ILMN Array	Training	CRISA	CRISA	0.0269946	0.766649
	7196780056_I	PDX	ILMN Array	Training	CRISB	CRISA	0.00559888	0.694729
	7196780056_J	PDX	ILMN Array	Training	CRISB	CRISA	0.00959808	0.700086
	5753685002_C	PDX	ILMN Array	Training	CRISB	CRISB	0.00639872	0.651252
	9031292069_K	PDX	ILMN Array	Training	CRISB	CRISB	0.0193961	0.801814
	5753685002_D	PDX	ILMN Array	Training	CRISB	CRISB	0.00019996	0.469063
	5753685002_J	PDX	ILMN Array	Training	CRISB	CRISB	0.00019996	0.397782
	6898368009_C	PDX	ILMN Array	Training	CRISB	CRISB	0.00619876	0.58749
	6898368009_D	PDX	ILMN Array	Training	CRISB	CRISB	0.00179964	0.53919
	6898368034_A	PDX	ILMN Array	Training	CRISB	CRISB	0.00879824	0.697003
	6898368034_B	PDX	ILMN Array	Training	CRISB	CRISB	0.0191962	0.739828
	6898368040_G	PDX	ILMN Array	Training	CRISB	CRISB	0.00059988	0.469819
	7927520027_E	PDX	ILMN Array	Training	CRISB	CRISB	0.0107978	0.735706
	7927520027_F	PDX	ILMN Array	Training	CRISB	CRISB	0.00559888	0.647336
	8803801059_E	PDX	ILMN Array	Training	CRISB	CRISB	0.00219956	0.5372
	8803801059_F	PDX	ILMN Array	Training	CRISB	CRISB	0.0029994	0.549419
	9031292069_G	PDX	ILMN Array	Training	CRISB	CRISB	0.00319936	0.651672
	9031292069_H	PDX	ILMN Array	Training	CRISB	CRISB	0.00259948	0.568746
	9967453113_B	PDX	ILMN Array	Training	CRISB	CRISB	0.00379924	0.590418
	9967453113_C	PDX	ILMN Array	Training	CRISB	CRISB	0.00179964	0.566844
	8803828062_A	PDX	ILMN Array	Training	CRISB	CRISB	0.00879824	0.695307
	9031292011_K	PDX	ILMN Array	Training	CRISB	CRISB	0.0117976	0.688962
	9031292011_L	PDX	ILMN Array	Training	CRISB	CRISB	0.0121976	0.729745
	8803828062_B	PDX	ILMN Array	Training	CRISB	CRISB	0.00819836	0.654966
	9031292069_L	PDX	ILMN Array	Training	CRISB	CRISD	0.0463907	0.909961
	9031292002_L	PDX	ILMN Array	Training	CRISB	CRISB	0.0117976	0.696618
	9031292068_H	PDX	ILMN Array	Training	CRISC	CRISB	0.00619876	0.688913
	6898368007_G	PDX	ILMN Array	Training	CRISC	CRISA	0.0161968	0.798678
	8803828035_A	PDX	ILMN Array	Training	CRISC	CRISA	0.0341932	0.857482
	9031292011_C	PDX	ILMN Array	Training	CRISC	CRISD	0.0289942	0.751833
	9031292011_D	PDX	ILMN Array	Training	CRISC	CRISD	0.024995	0.734332
	9031292068_E	PDX	ILMN Array	Training	CRISC	CRISA	0.0213957	0.754198
	6898368035_K	PDX	ILMN Array	Training	CRISC	CRISE	0.079784	0.816887
	6898368007_H	PDX	ILMN Array	Training	CRISC	CRISA	0.0677864	0.948115
	5753685002_B	PDX	ILMN Array	Training	CRISC	CRISB	0.00059988	0.547351
	7196780028_L	PDX	ILMN Array	Training	CRISC	CRISB	0.00359928	0.602838
	8803828060_J	PDX	ILMN Array	Training	CRISC	CRISB	0.0009998	0.543188
	9967453113_D	PDX	ILMN Array	Training	CRISC	CRISB	0.00239952	0.596288
	8981245029_I	PDX	ILMN Array	Training	CRISC	CRISC	0.00459908	0.608741
	9967501046_C	PDX	ILMN Array	Training	CRISC	CRISC	0.0573885	0.876863
	5753677155_A	PDX	ILMN Array	Training	CRISC	CRISC	0.0105979	0.712755
	5753677155_B	PDX	ILMN Array	Training	CRISC	CRISC	0.00239952	0.651849
	5753677155_G	PDX	ILMN Array	Training	CRISC	CRISC	0.00279944	0.679199
	5753677155_I	PDX	ILMN Array	Training	CRISC	CRISC	0.0333933	0.761796
	5753677155_L	PDX	ILMN Array	Training	CRISC	CRISC	0.0355929	0.835194
	5753685002_K	PDX	ILMN Array	Training	CRISC	CRISC	0.085183	0.927057
	5753685002_L	PDX	ILMN Array	Training	CRISC	CRISC	0.0393921	0.816111
	6898368031_B	PDX	ILMN Array	Training	CRISC	CRISB	0.0239952	0.722202
	6898368035_D	PDX	ILMN Array	Training	CRISC	CRISC	0.0237952	0.731689
	6898368035_G	PDX	ILMN Array	Training	CRISC	CRISC	0.00079984	0.493872
	6898368035_H	PDX	ILMN Array	Training	CRISC	CRISC	0.0175965	0.646585
	6898368040_A	PDX	ILMN Array	Training	CRISC	CRISB	0.129974	0.890682
	6898368040_E	PDX	ILMN Array	Training	CRISC	CRISC	0.0133973	0.663017
	7196780028_K	PDX	ILMN Array	Training	CRISC	CRISC	0.0009998	0.602309
	7196780098_K	PDX	ILMN Array	Training	CRISC	CRISD	0.113177	0.873092
	7196780098_L	PDX	ILMN Array	Training	CRISC	CRISD	0.00659868	0.676091
	7927520043_C	PDX	ILMN Array	Training	CRISC	CRISC	0.0983803	0.82863
	7927520043_D	PDX	ILMN Array	Training	CRISC	CRISC	0.0381924	0.823446
	7935440035_H	PDX	ILMN Array	Training	CRISC	CRISE	0.0377924	0.782473
	8803801059_C	PDX	ILMN Array	Training	CRISC	CRISC	0.0121976	0.628553
	8803801059_D	PDX	ILMN Array	Training	CRISC	CRISC	0.00679864	0.572848
	8803828035_C	PDX	ILMN Array	Training	CRISC	CRISC	0.00839832	0.609073
	8803828035_D	PDX	ILMN Array	Training	CRISC	CRISC	0.00239952	0.563244
	8803828035_E	PDX	ILMN Array	Training	CRISC	CRISD	0.0107978	0.778608
	8803828035_F	PDX	ILMN Array	Training	CRISC	CRISD	0.00939812	0.677564
	8803828041_I	PDX	ILMN Array	Training	CRISC	CRISC	0.0489902	0.705449
	8803828041_J	PDX	ILMN Array	Training	CRISC	CRISC	0.024995	0.670222
	8981245029_J	PDX	ILMN Array	Training	CRISC	CRISC	0.00039992	0.476804
	8981245030_A	PDX	ILMN Array	Training	CRISC	CRISC	0.0305939	0.705133
	8981245030_D	PDX	ILMN Array	Training	CRISC	CRISC	0.00079984	0.500806
	8981245030_G	PDX	ILMN Array	Training	CRISC	CRISC	0.00759848	0.644003
	8981245030_H	PDX	ILMN Array	Training	CRISC	CRISC	0.015197	0.651099
	9023874083_C	PDX	ILMN Array	Training	CRISC	CRISC	0.00379924	0.668492
	9023874083_D	PDX	ILMN Array	Training	CRISC	CRISC	0.00139972	0.605673
	9031292002_B	PDX	ILMN Array	Training	CRISC	CRISB	0.0871826	0.858417
	9031292011_G	PDX	ILMN Array	Training	CRISC	CRISC	0.00079984	0.568579
	9031292011_H	PDX	ILMN Array	Training	CRISC	CRISC	0.0131974	0.731539
	9031292011_J	PDX	ILMN Array	Training	CRISC	CRISB	0.0439912	0.792756
	9031292068_G	PDX	ILMN Array	Training	CRISC	CRISC	0.00959808	0.646369
	9031292069_C	PDX	ILMN Array	Training	CRISC	CRISC	0.00039992	0.41508
	9031292069_D	PDX	ILMN Array	Training	CRISC	CRISC	0.00039992	0.540888
	9967453113_E	PDX	ILMN Array	Training	CRISC	CRISE	0.0145971	0.698643
	9967453113_H	PDX	ILMN Array	Training	CRISC	CRISC	0.0237952	0.706026
	9967453113_K	PDX	ILMN Array	Training	CRISC	CRISA	0.0029994	0.660285
	9967453113_L	PDX	ILMN Array	Training	CRISC	CRISA	0.00239952	0.572536
	9967501012_G	PDX	ILMN Array	Training	CRISC	CRISC	0.00279944	0.506849
	9967501012_H	PDX	ILMN Array	Training	CRISC	CRISC	0.0371926	0.729682
	9967501035_C	PDX	ILMN Array	Training	CRISC	CRISC	0.0141972	0.647467
	9967501035_D	PDX	ILMN Array	Training	CRISC	CRISB	0.00279944	0.597787
	9967501035_G	PDX	ILMN Array	Training	CRISC	CRISC	0.0669866	0.818428
	9967501035_H	PDX	ILMN Array	Training	CRISC	CRISC	0.0267946	0.837527
	9967501037_E	PDX	ILMN Array	Training	CRISC	CRISC	0.0229954	0.700998
	9967501037_G	PDX	ILMN Array	Training	CRISC	CRISC	0.00059988	0.416562
	9967501037_H	PDX	ILMN Array	Training	CRISC	CRISC	0.00159968	0.505686
	9967501046_E	PDX	ILMN Array	Training	CRISC	CRISC	0.0593881	0.827102
	9967501046_F	PDX	ILMN Array	Training	CRISC	CRISA	0.118576	0.918969
	6898368031_A	PDX	ILMN Array	Training	CRISC	CRISB	0.0311938	0.81463
	8981245030_F	PDX	ILMN Array	Training	CRISC	CRISC	0.009998	0.621941
	8981245030_B	PDX	ILMN Array	Training	CRISC	CRISD	0.064787	0.804792
	9031292002_A	PDX	ILMN Array	Training	CRISC	CRISD	0.121576	0.958481
	9967453113_J	PDX	ILMN Array	Training	CRISC	CRISC	0.089782	0.768756
	6898368035_A	PDX	ILMN Array	Training	CRISC	CRISB	0.193161	0.970973
	8803828035_J	PDX	ILMN Array	Training	CRISC	CRISC	0.0631874	0.77946
	8803828035_G	PDX	ILMN Array	Training	CRISC	CRISB	0.124775	0.962401
	7196780065_D	PDX	ILMN Array	Training	CRISC	CRISE	0.10218	0.935491
	9967501046_D	PDX	ILMN Array	Training	CRISC	CRISE	0.10138	0.897421
	9967501046_J	PDX	ILMN Array	Training	CRISC	CRISA	0.112777	0.902823
	8803828035_H	PDX	ILMN Array	Training	CRISC	CRISA	0.0667866	0.875249
	9031292068_F	PDX	ILMN Array	Training	CRISC	CRISC	0.0167966	0.691737
	9967453113_F	PDX	ILMN Array	Training	CRISC	CRISE	0.0115977	0.678656
	8981245030_E	PDX	ILMN Array	Training	CRISC	CRISC	0.0567886	0.80954
	7927520027_C	PDX	ILMN Array	Training	CRISC	CRISE	0.015197	0.665649
	6898368035_E	PDX	ILMN Array	Training	CRISC	CRISE	0.00159968	0.556355
	6898368019_G	PDX	ILMN Array	Training	CRISD	CRISD	0.0343931	0.801799
	6898368007_I	PDX	ILMN Array	Training	CRISD	CRISD	0.00479904	0.762157
	6898368019_C	PDX	ILMN Array	Training	CRISD	CRISD	0.00119976	0.572895
	6898368019_D	PDX	ILMN Array	Training	CRISD	CRISD	0.00719856	0.689155
	6898368031_C	PDX	ILMN Array	Training	CRISD	CRISD	0.00039992	0.50616
	6898368031_D	PDX	ILMN Array	Training	CRISD	CRISD	0.0039992	0.622261
	6898368034_G	PDX	ILMN Array	Training	CRISD	CRISD	0.0143971	0.841853
	6898368034_H	PDX	ILMN Array	Training	CRISD	CRISD	0.00939812	0.819059
	6898368035_I	PDX	ILMN Array	Training	CRISD	CRISD	0.0303939	0.705201
	6898368040_D	PDX	ILMN Array	Training	CRISD	CRISD	0.00059988	0.393103
	6898368040_F	PDX	ILMN Array	Training	CRISD	CRISD	0.00019996	0.384164
	7196780035_G	PDX	ILMN Array	Training	CRISD	CRISD	0.00019996	0.425294
	7196780035_H	PDX	ILMN Array	Training	CRISD	CRISD	0.0125975	0.702024
	7927520043_A	PDX	ILMN Array	Training	CRISD	CRISD	0.00019996	0.407647
	7927520043_B	PDX	ILMN Array	Training	CRISD	CRISD	0.00019996	0.344573
	7935440035_A	PDX	ILMN Array	Training	CRISD	CRISD	0.0167966	0.693858
	7935440035_B	PDX	ILMN Array	Training	CRISD	CRISD	0.00819836	0.729507
	8803828060_G	PDX	ILMN Array	Training	CRISD	CRISD	0.00039992	0.482401
	8803828060_H	PDX	ILMN Array	Training	CRISD	CRISD	0.00039992	0.447388
	9031292020_H	PDX	ILMN Array	Training	CRISD	CRISD	0.00279944	0.569362
	9031292068_I	PDX	ILMN Array	Training	CRISD	CRISD	0.00059988	0.57235
	9031292068_J	PDX	ILMN Array	Training	CRISD	CRISD	0.0125975	0.731392
	9967501012_C	PDX	ILMN Array	Training	CRISD	CRISD	0.0273945	0.756113
	9967501012_D	PDX	ILMN Array	Training	CRISD	CRISD	0.0405919	0.81812
	9967501035_E	PDX	ILMN Array	Training	CRISD	CRISD	0.00059988	0.457366
	9967501035_F	PDX	ILMN Array	Training	CRISD	CRISD	0.00179964	0.508439
	9967501037_B	PDX	ILMN Array	Training	CRISD	CRISD	0.00039992	0.41829
	9967501037_K	PDX	ILMN Array	Training	CRISD	CRISD	0.0103979	0.623001
	9967501037_L	PDX	ILMN Array	Training	CRISD	CRISD	0.0169966	0.647108
	6898368019_H	PDX	ILMN Array	Training	CRISD	CRISD	0.00419916	0.622354
	6898368007_J	PDX	ILMN Array	Training	CRISD	CRISD	0.0123975	0.755212
	8803828041_B	PDX	ILMN Array	Training	CRISD	CRISD	0.00579884	0.61786
	8803828058_B	PDX	ILMN Array	Training	CRISD	CRISD	0.0613877	0.813559
	9031292020_J	PDX	ILMN Array	Training	CRISD	CRISD	0.0503899	0.849742
	9967501035_K	PDX	ILMN Array	Training	CRISD	CRISD	0.128974	0.909749
	9031292011_B	PDX	ILMN Array	Training	CRISE	CRISA	0.0945811	0.978448
	9031292068_L	PDX	ILMN Array	Training	CRISE	CRISB	0.0395921	0.846715
	9031292011_A	PDX	ILMN Array	Training	CRISE	CRISA	0.126175	0.951654
	9031292068_K	PDX	ILMN Array	Training	CRISE	CRISB	0.0163967	0.716857
	9967453113_G	PDX	ILMN Array	Training	CRISE	CRISA	0.025195	0.720962
	9967501012_F	PDX	ILMN Array	Training	CRISE	CRISA	0.825035	1.05001
	8803828041_E	PDX	ILMN Array	Training	CRISE	CRISD	0.782643	1.05329
	8803828041_F	PDX	ILMN Array	Training	CRISE	CRISB	0.137772	0.865424
	8803828041_K	PDX	ILMN Array	Training	CRISE	CRISD	0.0777844	0.828975
	8803828041_L	PDX	ILMN Array	Training	CRISE	CRISD	0.0393921	0.776287
	9967501046_I	PDX	ILMN Array	Training	CRISE	CRISD	0.123575	0.917517
	8981245030_L	PDX	ILMN Array	Training	CRISE	CRISC	0.00519896	0.601461
	9967501012_A	PDX	ILMN Array	Training	CRISE	CRISC	0.00159968	0.536807
	9967501012_B	PDX	ILMN Array	Training	CRISE	CRISC	0.00039992	0.485261
	7927520027_D	PDX	ILMN Array	Training	CRISE	CRISE	0.00779844	0.772848
	8803801059_A	PDX	ILMN Array	Training	CRISE	CRISE	0.0277944	0.669239
	7196780065_C	PDX	ILMN Array	Training	CRISE	CRISD	0.079784	0.874418
	9031292002_I	PDX	ILMN Array	Training	CRISE	CRISE	0.104779	0.857998
	9967501035_B	PDX	ILMN Array	Training	CRISE	CRISD	0.0329934	0.654245
	9967501012_L	PDX	ILMN Array	Training	CRISE	CRISE	0.14857	0.951537
	9031292020_K	PDX	ILMN Array	Training	CRISE	CRISD	0.74825	1.01047
	9031292020_B	PDX	ILMN Array	Training	CRISE	CRISE	0.034793	0.780432
	7935440035_G	PDX	ILMN Array	Training	CRISE	CRISE	0.05019	0.837138
	9031292068_A	PDX	ILMN Array	Training	CRISE	CRISE	0.0675865	0.931371
	8803828041_A	PDX	ILMN Array	Training	CRISE	CRISD	0.004999	0.660279
	9967501035_A	PDX	ILMN Array	Training	CRISE	CRISD	0.0231954	0.656403
	9023874083_H	PDX	ILMN Array	Training	CRISE	CRISE	0.00419916	0.643022
	5753685002_A	PDX	ILMN Array	Training	CRISE	CRISE	0.0171966	0.741056
	6898368007_C	PDX	ILMN Array	Training	CRISE	CRISE	0.0029994	0.586303
	6898368007_D	PDX	ILMN Array	Training	CRISE	CRISE	0.00279944	0.516131
	6898368007_L	PDX	ILMN Array	Training	CRISE	CRISE	0.00479904	0.677432
	6898368019_F	PDX	ILMN Array	Training	CRISE	CRISE	0.00159968	0.535776
	6898368035_C	PDX	ILMN Array	Training	CRISE	CRISE	0.0079984	0.699368
	6898368035_J	PDX	ILMN Array	Training	CRISE	CRISE	0.0125975	0.61248
	6898368035_L	PDX	ILMN Array	Training	CRISE	CRISE	0.0123975	0.647078
	6898368040_B	PDX	ILMN Array	Training	CRISE	CRISE	0.00259948	0.590164
	6898368040_C	PDX	ILMN Array	Training	CRISE	CRISE	0.0019996	0.562118
	6898368051_I	PDX	ILMN Array	Training	CRISE	CRISE	0.014997	0.702366
	6898368051_J	PDX	ILMN Array	Training	CRISE	CRISE	0.039992	0.774061
	8803801059_G	PDX	ILMN Array	Training	CRISE	CRISE	0.00439912	0.577582
	8803801059_H	PDX	ILMN Array	Training	CRISE	CRISE	0.034793	0.70782
	8803801059_K	PDX	ILMN Array	Training	CRISE	CRISE	0.0345931	0.757306
	8803801059_L	PDX	ILMN Array	Training	CRISE	CRISE	0.00039992	0.478752
	8803828058_C	PDX	ILMN Array	Training	CRISE	CRISE	0.0117976	0.668221
	9023874083_E	PDX	ILMN Array	Training	CRISE	CRISE	0.0019996	0.56755
	9023874083_F	PDX	ILMN Array	Training	CRISE	CRISE	0.00139972	0.570486
	9023874083_G	PDX	ILMN Array	Training	CRISE	CRISE	0.00219956	0.595502
	9023874083_K	PDX	ILMN Array	Training	CRISE	CRISE	0.010198	0.69721
	9031292002_E	PDX	ILMN Array	Training	CRISE	CRISE	0.0127974	0.780187
	9031292002_K	PDX	ILMN Array	Training	CRISE	CRISB	0.00339932	0.63529
	9031292020_E	PDX	ILMN Array	Training	CRISE	CRISE	0.0193961	0.76383
	9967501012_I	PDX	ILMN Array	Training	CRISE	CRISE	0.0153969	0.645457
	9967501035_J	PDX	ILMN Array	Training	CRISE	CRISE	0.0319936	0.69483
	9967501037_C	PDX	ILMN Array	Training	CRISE	CRISE	0.0125975	0.610653
	9967501037_D	PDX	ILMN Array	Training	CRISE	CRISE	0.0107978	0.617692
	9031292020_A	PDX	ILMN Array	Training	CRISE	CRISE	0.0239952	0.786988
	9031292002_D	PDX	ILMN Array	Training	CRISE	CRISE	0.00479904	0.617061
	9031292068_B	PDX	ILMN Array	Training	CRISE	CRISE	0.132973	0.962044
	9967501035_I	PDX	ILMN Array	Training	CRISE	CRISE	0.115577	0.90908
	6898368007_K	PDX	ILMN Array	Training	CRISE	CRISE	0.0117976	0.740488
	6898368019_E	PDX	ILMN Array	Training	CRISE	CRISC	0.0607878	0.814078
	9967501012_J	PDX	ILMN Array	Training	CRISE	CRISE	0.0757848	0.794122
	9031292002_C	PDX	ILMN Array	Training	CRISE	CRISE	0.0439912	0.828491
	8803828060_L	PDX	ILMN Array	Training	CRISE	CRISB	0.0977804	0.871957
	8803828035_B	PDX	ILMN Array	Training	NA	CRISA	0.0325935	0.863755
	8803828058_A	PDX	ILMN Array	Training	NA	CRISD	0.186163	0.994361
	9031292002_G	PDX	ILMN Array	Training	NA	CRISA	0.00479904	0.685569
	9031292002_H	PDX	ILMN Array	Training	NA	CRISA	0.0323935	0.704846
	7935440035_I	PDX	ILMN Array	Training	NA	CRISB	0.00019996	0.493509
	7935440035_J	PDX	ILMN Array	Training	NA	CRISB	0.00039992	0.595013
	5753677155_H	PDX	ILMN Array	Training	NA	CRISE	0.0131974	0.752228
	9031292011_I	PDX	ILMN Array	Training	NA	CRISC	0.0283943	0.730502
	9967501037_F	PDX	ILMN Array	Training	NA	CRISD	0.0377924	0.746804
	8981245030_K	PDX	ILMN Array	Training	NA	CRISC	0.0157968	0.638137
	8803828060_E	PDX	ILMN Array	Training	NA	CRISE	0.107379	0.902813
	9967501046_L	PDX	ILMN Array	Training	NA	CRISC	0.0477904	0.836283
	5753685002_I	PDX	ILMN Array	Training	NA	CRISD	0.0963807	0.974404
	8803801059_B	PDX	ILMN Array	Training	NA	CRISD	0.00159968	0.508334
	9031292020_G	PDX	ILMN Array	Training	NA	CRISD	0.00019996	0.527534
	9967501037_A	PDX	ILMN Array	Training	NA	CRISD	0.0579884	0.823455
	9031292020_L	PDX	ILMN Array	Training	NA	CRISD	0.772845	1.01109
	9967501035_L	PDX	ILMN Array	Training	NA	CRISC	0.0975805	0.792687
	9023874083_L	PDX	ILMN Array	Training	NA	CRISE	0.180964	0.983561
	8803828035_K	PDX	ILMN Array	Training	NA	CRISE	0.00919816	0.697648
	8803828035_L	PDX	ILMN Array	Training	NA	CRISC	0.00379924	0.642008
	9031292020_F	PDX	ILMN Array	Training	NA	CRISE	0.0317936	0.826845
	8803828058_D	PDX	ILMN Array	Training	#N/A	CRISC	0.0637872	0.672488
	9967501012_E	PDX	ILMN Array	Training	#N/A	CRISA	0.945011	1.20925
	8803828060_I	PDX	ILMN Array	Training	#N/A	CRISB	0.146771	0.922418
	9967453113_A	PDX	ILMN Array	Training	#N/A	CRISB	0.109978	0.860585
	8803828060_F	PDX	ILMN Array	Training	#N/A	CRISE	0.171166	0.934488
	6898368035_B	PDX	ILMN Array	Training	#N/A	CRISE	0.212158	0.980208
	9031292002_J	PDX	ILMN Array	Training	#N/A	CRISE	0.226755	0.955247
	9967501046_K	PDX	ILMN Array	Training	#N/A	CRISC	0.114177	0.908824
	9031292020_D	PDX	ILMN Array	Training	#N/A	CRISC	0.129174	0.974662
	8803828035_I	PDX	ILMN Array	Training	#N/A	CRISE	0.176165	0.947824
	9967453113_I	PDX	ILMN Array	Training	#N/A	CRISE	0.0589882	0.832464
	9031292020_C	PDX	ILMN Array	Training	#N/A	CRISD	0.10158	0.988535
	9967501037_J	PDX	ILMN Array	Training	#N/A	CRISD	0.916017	1.16042
	9967501037_I	PDX	ILMN Array	Training	#N/A	CRISD	0.903019	1.05912
	9967501012_K	PDX	ILMN Array	Training	#N/A	CRISE	0.905619	1.04062
	6898368040_H	PDX	ILMN Array	Training	#N/A	CRISE	0.10238	0.899582
	9031292002_F	PDX	ILMN Array	Training	#N/A	CRISE	0.743651	1.01633
	8803828060_K	PDX	ILMN Array	Training	#N/A	CRISB	0.104979	0.852751
	9031292020_I	PDX	ILMN Array	Training	#N/A	CRISB	0.064987	0.863249
	8981245030_I	PDX	ILMN Array	Training	#N/A	CRISE	0.129374	0.988633
	8981245030_J	PDX	ILMN Array	Training	#N/A	CRISE	0.157568	0.940408
	5688887025_E	PDX	ILMN Array	Validation	CRISA	CRISA	0.00019996	0.359651
	5688887025_F	PDX	ILMN Array	Validation	CRISA	CRISA	0.00019996	0.448811
	5688887031_I	PDX	ILMN Array	Validation	CRISA	CRISA	0.00019996	0.302226
	5688887031_J	PDX	ILMN Array	Validation	CRISA	CRISA	0.00019996	0.350543
	6898368004_C	PDX	ILMN Array	Validation	CRISA	CRISA	0.00039992	0.429889
	6898368004_D	PDX	ILMN Array	Validation	CRISA	CRISA	0.00159968	0.525479
	6898368019_K	PDX	ILMN Array	Validation	CRISA	CRISA	0.00059988	0.470791
	6898368019_L	PDX	ILMN Array	Validation	CRISA	CRISA	0.0009998	0.518476
	6898368031_G	PDX	ILMN Array	Validation	CRISA	CRISA	0.00019996	0.471627
	6898368031_H	PDX	ILMN Array	Validation	CRISA	CRISA	0.0029994	0.546039
	6898368034_I	PDX	ILMN Array	Validation	CRISA	CRISA	0.0417916	0.824279
	6898368034_J	PDX	ILMN Array	Validation	CRISA	CRISA	0.0491902	0.818668
	6898368051_K	PDX	ILMN Array	Validation	CRISA	CRISA	0.00019996	0.507395
	6898368051_L	PDX	ILMN Array	Validation	CRISA	CRISA	0.00139972	0.569962
	7196780098_C	PDX	ILMN Array	Validation	CRISA	CRISA	0.0131974	0.679093
	8803828062_E	PDX	ILMN Array	Validation	CRISA	CRISA	0.00019996	0.272938
	8803828062_F	PDX	ILMN Array	Validation	CRISA	CRISA	0.00019996	0.27381
	8803828062_G	PDX	ILMN Array	Validation	CRISA	CRISA	0.00019996	0.177497
	8803828062_H	PDX	ILMN Array	Validation	CRISA	CRISA	0.00019996	0.237567
	8803828062_I	PDX	ILMN Array	Validation	CRISA	CRISA	0.153769	0.929083
	9031292069_I	PDX	ILMN Array	Validation	CRISA	CRISA	0.0773845	0.777827
	9031292069_J	PDX	ILMN Array	Validation	CRISA	CRISA	0.0331934	0.689154
	9967501046_A	PDX	ILMN Array	Validation	CRISA	CRISA	0.00019996	0.220396
	9967501046_B	PDX	ILMN Array	Validation	CRISA	CRISA	0.00019996	0.239058
	7927520043_E	PDX	ILMN Array	Validation	CRISA	CRISB	0.0169966	0.574382
	5557641028_L	PDX	ILMN Array	Validation	CRISB	CRISB	0.0121976	0.716347
	5753677162_I	PDX	ILMN Array	Validation	CRISB	CRISB	0.0069986	0.664256
	5753677162_J	PDX	ILMN Array	Validation	CRISB	CRISA	0.0187962	0.673981
	6898368019_B	PDX	ILMN Array	Validation	CRISB	CRISB	0.0323935	0.788592
	6898368004_A	PDX	ILMN Array	Validation	CRISB	CRISB	0.0171966	0.716699
	7196780035_D	PDX	ILMN Array	Validation	CRISB	CRISB	0.0009998	0.529049
	7927520043_F	PDX	ILMN Array	Validation	CRISB	CRISB	0.00419916	0.470709
	5688887025_J	PDX	ILMN Array	Validation	CRISB	CRISB	0.143771	0.876586
	5557641028_I	PDX	ILMN Array	Validation	CRISB	CRISB	0.00019996	0.435857
	5688887009_A	PDX	ILMN Array	Validation	CRISB	CRISB	0.00019996	0.401153
	5688887009_B	PDX	ILMN Array	Validation	CRISB	CRISB	0.00019996	0.396472
	5688887025_C	PDX	ILMN Array	Validation	CRISB	CRISB	0.0009998	0.549866
	5688887025_D	PDX	ILMN Array	Validation	CRISB	CRISB	0.00419916	0.643612
	5688887025_I	PDX	ILMN Array	Validation	CRISB	CRISB	0.0185963	0.670759
	5688887031_C	PDX	ILMN Array	Validation	CRISB	CRISB	0.00239952	0.616704
	5688887031_D	PDX	ILMN Array	Validation	CRISB	CRISB	0.00019996	0.544935
	5753677162_B	PDX	ILMN Array	Validation	CRISB	CRISC	0.0089982	0.691257
	5753677162_G	PDX	ILMN Array	Validation	CRISB	CRISD	0.069986	0.785283
	5753677162_H	PDX	ILMN Array	Validation	CRISB	CRISB	0.0431914	0.779184
	5753677162_K	PDX	ILMN Array	Validation	CRISB	CRISB	0.0135973	0.655372
	5753677162_L	PDX	ILMN Array	Validation	CRISB	CRISB	0.00479904	0.618017
	6898368004_B	PDX	ILMN Array	Validation	CRISB	CRISB	0.00419916	0.560179
	6898368004_H	PDX	ILMN Array	Validation	CRISB	CRISB	0.0285943	0.760407
	6898368034_F	PDX	ILMN Array	Validation	CRISB	CRISB	0.0111978	0.681079
	6898368051_G	PDX	ILMN Array	Validation	CRISB	CRISB	0.0009998	0.586186
	7196780035_A	PDX	ILMN Array	Validation	CRISB	CRISB	0.00059988	0.529429
	7196780035_B	PDX	ILMN Array	Validation	CRISB	CRISB	0.00059988	0.531008
	7196780035_C	PDX	ILMN Array	Validation	CRISB	CRISB	0.00059988	0.509872
	7196780035_I	PDX	ILMN Array	Validation	CRISB	CRISB	0.0159968	0.721624
	7196780056_C	PDX	ILMN Array	Validation	CRISB	CRISB	0.00279944	0.696047
	7196780056_D	PDX	ILMN Array	Validation	CRISB	CRISC	0.0269946	0.761177
	8803828041_H	PDX	ILMN Array	Validation	CRISB	CRISD	0.108778	0.903737
	8803828062_D	PDX	ILMN Array	Validation	CRISB	CRISD	0.0469906	0.800631
	5688887009_K	PDX	ILMN Array	Validation	CRISB	CRISB	0.0261948	0.781296
	5688887009_L	PDX	ILMN Array	Validation	CRISB	CRISB	0.0845831	0.890646
	7935440035_C	PDX	ILMN Array	Validation	CRISB	CRISD	0.0285943	0.666227
	7935440035_D	PDX	ILMN Array	Validation	CRISB	CRISD	0.0753849	0.706748
	5753677162_A	PDX	ILMN Array	Validation	CRISB	CRISD	0.0341932	0.758357
	6898368051_H	PDX	ILMN Array	Validation	CRISB	CRISA	0.105979	0.927332
	6898368051_B	PDX	ILMN Array	Validation	CRISC	CRISB	0.0755849	0.8511
	9031292069_A	PDX	ILMN Array	Validation	CRISC	CRISB	0.0269946	0.572742
	5688887010_L	PDX	ILMN Array	Validation	CRISC	CRISA	0.00519896	0.720785
	7927520043_I	PDX	ILMN Array	Validation	CRISC	CRISC	0.15177	0.86554
	7927520027_K	PDX	ILMN Array	Validation	CRISC	CRISB	0.0937812	0.906678
	7196780065_L	PDX	ILMN Array	Validation	CRISC	CRISD	0.132973	0.96817
	5557641028_J	PDX	ILMN Array	Validation	CRISC	CRISB	0.00019996	0.501107
	7927520027_G	PDX	ILMN Array	Validation	CRISC	CRISC	0.00039992	0.495193
	7927520027_H	PDX	ILMN Array	Validation	CRISC	CRISC	0.00079984	0.605626
	6898368009_J	PDX	ILMN Array	Validation	CRISC	CRISC	0.0683863	0.857589
	7196780065_J	PDX	ILMN Array	Validation	CRISC	CRISC	0.182164	0.918807
	5688887008_F	PDX	ILMN Array	Validation	CRISC	CRISC	0.0487902	0.854448
	5688887009_E	PDX	ILMN Array	Validation	CRISC	CRISD	0.157568	0.967962
	7196780065_H	PDX	ILMN Array	Validation	CRISC	CRISC	0.0607878	0.78405
	8803801059_J	PDX	ILMN Array	Validation	CRISC	CRISC	0.117377	0.758663
	9031292069_E	PDX	ILMN Array	Validation	CRISC	CRISB	0.840632	1.02198
	5557641029_C	PDX	ILMN Array	Validation	CRISC	CRISC	0.00059988	0.550175
	5557641029_D	PDX	ILMN Array	Validation	CRISC	CRISC	0.00239952	0.710555
	5688887008_G	PDX	ILMN Array	Validation	CRISC	CRISD	0.00919816	0.721047
	5688887008_H	PDX	ILMN Array	Validation	CRISC	CRISD	0.00719856	0.610624
	5688887009_F	PDX	ILMN Array	Validation	CRISC	CRISB	0.035193	0.783681
	5688887009_G	PDX	ILMN Array	Validation	CRISC	CRISC	0.0543891	0.884628
	5688887009_H	PDX	ILMN Array	Validation	CRISC	CRISB	0.0463907	0.871961
	5688887010_A	PDX	ILMN Array	Validation	CRISC	CRISC	0.0009998	0.597109
	5688887010_B	PDX	ILMN Array	Validation	CRISC	CRISC	0.00479904	0.629753
	5688887010_C	PDX	ILMN Array	Validation	CRISC	CRISC	0.00059988	0.501409
	5688887010_D	PDX	ILMN Array	Validation	CRISC	CRISC	0.00039992	0.494382
	5688887010_K	PDX	ILMN Array	Validation	CRISC	CRISA	0.0191962	0.806678
	5753677155_C	PDX	ILMN Array	Validation	CRISC	CRISC	0.034993	0.784437
	5753677155_D	PDX	ILMN Array	Validation	CRISC	CRISC	0.0337932	0.771461
	5753677155_E	PDX	ILMN Array	Validation	CRISC	CRISC	0.00179964	0.515019
	5753677155_F	PDX	ILMN Array	Validation	CRISC	CRISC	0.00939812	0.56707
	5753677162_C	PDX	ILMN Array	Validation	CRISC	CRISC	0.00059988	0.518188
	5753677162_D	PDX	ILMN Array	Validation	CRISC	CRISC	0.0135973	0.724202
	5753677162_E	PDX	ILMN Array	Validation	CRISC	CRISC	0.0009998	0.592945
	5753677162_F	PDX	ILMN Array	Validation	CRISC	CRISC	0.00239952	0.556743
	6898368004_E	PDX	ILMN Array	Validation	CRISC	CRISC	0.00379924	0.560727
	6898368004_F	PDX	ILMN Array	Validation	CRISC	CRISC	0.00159968	0.511828
	6898368009_A	PDX	ILMN Array	Validation	CRISC	CRISC	0.009998	0.615286
	6898368009_B	PDX	ILMN Array	Validation	CRISC	CRISC	0.0141972	0.61594
	6898368009_K	PDX	ILMN Array	Validation	CRISC	CRISC	0.00319936	0.589384
	6898368009_L	PDX	ILMN Array	Validation	CRISC	CRISC	0.0233953	0.723768
	6898368031_E	PDX	ILMN Array	Validation	CRISC	CRISC	0.0213957	0.662709
	6898368031_F	PDX	ILMN Array	Validation	CRISC	CRISC	0.020196	0.643527
	6898368034_D	PDX	ILMN Array	Validation	CRISC	CRISD	0.00339932	0.638525
	7196780028_B	PDX	ILMN Array	Validation	CRISC	CRISC	0.0387922	0.758664
	7196780028_G	PDX	ILMN Array	Validation	CRISC	CRISC	0.00619876	0.677976
	7196780028_H	PDX	ILMN Array	Validation	CRISC	CRISC	0.0275945	0.729419
	7196780028_I	PDX	ILMN Array	Validation	CRISC	CRISC	0.0917816	0.790483
	7196780028_J	PDX	ILMN Array	Validation	CRISC	CRISC	0.0285943	0.707785
	7196780035_K	PDX	ILMN Array	Validation	CRISC	CRISC	0.00519896	0.627187
	7196780035_L	PDX	ILMN Array	Validation	CRISC	CRISC	0.00439912	0.56916
	7927520043_K	PDX	ILMN Array	Validation	CRISC	CRISC	0.0079984	0.588902
	7927520043_L	PDX	ILMN Array	Validation	CRISC	CRISC	0.00139972	0.575827
	7935440035_K	PDX	ILMN Array	Validation	CRISC	CRISD	0.00119976	0.531539
	8803801059_I	PDX	ILMN Array	Validation	CRISC	CRISC	0.0121976	0.571415
	9031292069_F	PDX	ILMN Array	Validation	CRISC	CRISC	0.00979804	0.65901
	5688887008_E	PDX	ILMN Array	Validation	CRISC	CRISC	0.0425915	0.871567
	5688887025_K	PDX	ILMN Array	Validation	CRISC	CRISC	0.0135973	0.617333
	5688887025_B	PDX	ILMN Array	Validation	CRISC	CRISC	0.0395921	0.809411
	5753685002_H	PDX	ILMN Array	Validation	CRISC	CRISC	0.0131974	0.712265
	7927520027_L	PDX	ILMN Array	Validation	CRISC	CRISC	0.0707858	0.862623
	5688887025_A	PDX	ILMN Array	Validation	CRISC	CRISC	0.807838	1.01798
	7196780098_A	PDX	ILMN Array	Validation	CRISC	CRISC	0.921016	1.11964
	5688887025_L	PDX	ILMN Array	Validation	CRISC	CRISC	0.784843	1.04435
	7196780065_I	PDX	ILMN Array	Validation	CRISC	CRISC	0.189962	0.979301
	7196780056_A	PDX	ILMN Array	Validation	CRISC	CRISC	0.0459908	0.804707
	7196780056_B	PDX	ILMN Array	Validation	CRISC	CRISC	0.0529894	0.819717
	5753685002_G	PDX	ILMN Array	Validation	CRISC	CRISC	0.0059988	0.646449
	7196780098_B	PDX	ILMN Array	Validation	CRISC	CRISB	0.741252	1.00522
	6898368009_I	PDX	ILMN Array	Validation	CRISC	CRISC	0.0339932	0.726802
	7196780065_G	PDX	ILMN Array	Validation	CRISC	CRISC	0.0339932	0.781383
	7196780056_K	PDX	ILMN Array	Validation	CRISC	CRISC	0.0441912	0.867815
	6898368009_G	PDX	ILMN Array	Validation	CRISC	CRISE	0.0553889	0.730614
	7196780098_I	PDX	ILMN Array	Validation	CRISC	CRISC	0.10158	0.969194
	7927520043_H	PDX	ILMN Array	Validation	CRISC	CRISD	0.157968	0.91663
	8803828041_G	PDX	ILMN Array	Validation	CRISD	CRISD	0.0625875	0.841372
	6898368009_F	PDX	ILMN Array	Validation	CRISD	CRISD	0.0877824	0.752301
	6898368004_K	PDX	ILMN Array	Validation	CRISD	CRISD	0.0009998	0.415906
	6898368004_L	PDX	ILMN Array	Validation	CRISD	CRISD	0.00059988	0.424204
	6898368040_I	PDX	ILMN Array	Validation	CRISD	CRISD	0.0029994	0.578238
	6898368040_J	PDX	ILMN Array	Validation	CRISD	CRISD	0.00019996	0.294433
	7196780028_E	PDX	ILMN Array	Validation	CRISD	CRISD	0.00019996	0.407668
	7196780028_F	PDX	ILMN Array	Validation	CRISD	CRISD	0.00019996	0.34418
	7196780056_F	PDX	ILMN Array	Validation	CRISD	CRISD	0.00179964	0.629103
	7927520027_I	PDX	ILMN Array	Validation	CRISD	CRISD	0.00139972	0.642217
	8981245029_A	PDX	ILMN Array	Validation	CRISD	CRISD	0.00219956	0.527985
	8981245029_B	PDX	ILMN Array	Validation	CRISD	CRISD	0.0009998	0.476608
	8981245029_C	PDX	ILMN Array	Validation	CRISD	CRISD	0.00259948	0.454979
	6898368009_E	PDX	ILMN Array	Validation	CRISD	CRISD	0.0857828	0.781924
	7196780065_K	PDX	ILMN Array	Validation	CRISD	CRISD	0.0289942	0.791368
	5688887025_G	PDX	ILMN Array	Validation	CRISE	CRISA	0.0991802	0.867469
	5688887010_H	PDX	ILMN Array	Validation	CRISE	CRISA	0.0555889	0.890277
	6898368004_J	PDX	ILMN Array	Validation	CRISE	CRISA	0.797441	1.00944
	6898368040_K	PDX	ILMN Array	Validation	CRISE	CRISE	0.0893821	0.783328
	7196780056_G	PDX	ILMN Array	Validation	CRISE	CRISA	0.0175965	0.747888
	7196780056_H	PDX	ILMN Array	Validation	CRISE	CRISA	0.0537892	0.828897
	5688887010_G	PDX	ILMN Array	Validation	CRISE	CRISA	0.838832	1.08458
	6898368004_I	PDX	ILMN Array	Validation	CRISE	CRISD	0.165567	0.998519
	7196780065_A	PDX	ILMN Array	Validation	CRISE	CRISB	0.143571	0.90304
	5688887025_H	PDX	ILMN Array	Validation	CRISE	CRISC	0.808238	1.01929
	5688887010_F	PDX	ILMN Array	Validation	CRISE	CRISE	0.135173	0.966901
	5688887008_K	PDX	ILMN Array	Validation	CRISE	CRISE	0.0315937	0.696227
	5688887008_L	PDX	ILMN Array	Validation	CRISE	CRISE	0.0159968	0.701338
	7935440035_E	PDX	ILMN Array	Validation	CRISE	CRISB	0.0625875	0.839314
	7935440035_F	PDX	ILMN Array	Validation	CRISE	CRISB	0.0253949	0.701332
	8803828062_C	PDX	ILMN Array	Validation	CRISE	CRISD	0.00119976	0.568171
	5688887008_A	PDX	ILMN Array	Validation	CRISE	CRISE	0.0323935	0.805803
	7196780028_A	PDX	ILMN Array	Validation	CRISE	CRISC	0.0665867	0.826103
	7196780098_E	PDX	ILMN Array	Validation	CRISE	CRISD	0.0333933	0.771863
	7196780098_F	PDX	ILMN Array	Validation	CRISE	CRISD	0.0421916	0.796066
	8803828062_J	PDX	ILMN Array	Validation	CRISE	CRISD	0.0677864	0.778897
	7927520027_J	PDX	ILMN Array	Validation	CRISE	CRISD	0.0175965	0.79382
	5688887031_L	PDX	ILMN Array	Validation	CRISE	CRISE	0.0745851	0.88726
	5688887031_H	PDX	ILMN Array	Validation	CRISE	CRISE	0.0157968	0.786234
	5688887008_B	PDX	ILMN Array	Validation	CRISE	CRISE	0.0259948	0.781003
	7196780065_E	PDX	ILMN Array	Validation	CRISE	CRISE	0.788442	1.00864
	5557641028_G	PDX	ILMN Array	Validation	CRISE	CRISE	0.0029994	0.651346
	5557641028_H	PDX	ILMN Array	Validation	CRISE	CRISE	0.0153969	0.755235
	5557641029_E	PDX	ILMN Array	Validation	CRISE	CRISE	0.00019996	0.334219
	5557641029_H	PDX	ILMN Array	Validation	CRISE	CRISE	0.00019996	0.428466
	5688887008_I	PDX	ILMN Array	Validation	CRISE	CRISE	0.00039992	0.407183
	5688887008_J	PDX	ILMN Array	Validation	CRISE	CRISE	0.00019996	0.411033
	5688887010_I	PDX	ILMN Array	Validation	CRISE	CRISE	0.00019996	0.375841
	5688887010_J	PDX	ILMN Array	Validation	CRISE	CRISE	0.00019996	0.388568
	5688887031_A	PDX	ILMN Array	Validation	CRISE	CRISE	0.00019996	0.545936
	5688887031_B	PDX	ILMN Array	Validation	CRISE	CRISE	0.00079984	0.59767
	5688887031_E	PDX	ILMN Array	Validation	CRISE	CRISE	0.015197	0.78401
	5688887031_F	PDX	ILMN Array	Validation	CRISE	CRISE	0.00479904	0.735845
	5688887031_G	PDX	ILMN Array	Validation	CRISE	CRISE	0.00119976	0.639665
	5688887031_K	PDX	ILMN Array	Validation	CRISE	CRISE	0.0109978	0.702866
	5753677155_J	PDX	ILMN Array	Validation	CRISE	CRISE	0.0705859	0.820546
	6898368019_I	PDX	ILMN Array	Validation	CRISE	CRISE	0.00179964	0.500693
	6898368019_J	PDX	ILMN Array	Validation	CRISE	CRISE	0.00039992	0.421401
	6898368031_K	PDX	ILMN Array	Validation	CRISE	CRISE	0.0173965	0.69951
	6898368031_L	PDX	ILMN Array	Validation	CRISE	CRISE	0.0187962	0.73328
	6898368034_C	PDX	ILMN Array	Validation	CRISE	CRISD	0.00379924	0.553621
	6898368034_K	PDX	ILMN Array	Validation	CRISE	CRISE	0.00619876	0.571944
	6898368034_L	PDX	ILMN Array	Validation	CRISE	CRISE	0.00019996	0.525038
	6898368040_L	PDX	ILMN Array	Validation	CRISE	CRISE	0.0277944	0.701391
	6898368051_C	PDX	ILMN Array	Validation	CRISE	CRISE	0.00059988	0.569843
	6898368051_D	PDX	ILMN Array	Validation	CRISE	CRISE	0.00019996	0.406947
	7196780028_C	PDX	ILMN Array	Validation	CRISE	CRISE	0.00119976	0.580876
	7196780028_D	PDX	ILMN Array	Validation	CRISE	CRISE	0.00059988	0.507563
	7196780035_J	PDX	ILMN Array	Validation	CRISE	CRISE	0.00019996	0.502581
	7196780098_G	PDX	ILMN Array	Validation	CRISE	CRISE	0.00159968	0.559453
	7196780098_H	PDX	ILMN Array	Validation	CRISE	CRISE	0.00019996	0.379917
	8803828060_A	PDX	ILMN Array	Validation	CRISE	CRISE	0.05019	0.766882
	8803828060_B	PDX	ILMN Array	Validation	CRISE	CRISE	0.0161968	0.637423
	8981245029_D	PDX	ILMN Array	Validation	CRISE	CRISE	0.00019996	0.308892
	6898368031_I	PDX	ILMN Array	Validation	CRISE	CRISE	0.0841832	0.957884
	7196780065_F	PDX	ILMN Array	Validation	CRISE	CRISD	0.105779	0.923449
	6898368009_H	PDX	ILMN Array	Validation	CRISE	CRISE	0.019796	0.626769
	5688887010_E	PDX	ILMN Array	Validation	CRISE	CRISE	0.0481904	0.882498
	7927520027_A	PDX	ILMN Array	Validation	CRISE	CRISD	0.114177	0.852263
	5753677155_K	PDX	ILMN Array	Validation	CRISE	CRISA	0.125575	0.888741
	7927520027_B	PDX	ILMN Array	Validation	CRISE	CRISD	0.0615877	0.852873
	5688887009_C	PDX	ILMN Array	Validation	CRISE	CRISD	0.146571	0.904249
	5688887009_D	PDX	ILMN Array	Validation	CRISE	CRISD	0.775845	1.00011
	7927520043_G	PDX	ILMN Array	Validation	CRISE	CRISC	0.15117	0.823192
	5557641028_K	PDX	ILMN Array	Validation	NA	CRISA	0.025195	0.78206
	6898368019_A	PDX	ILMN Array	Validation	NA	CRISA	0.0435913	0.868108
	6898368051_A	PDX	ILMN Array	Validation	NA	CRISA	0.0195961	0.711121
	7196780098_D	PDX	ILMN Array	Validation	NA	CRISA	0.00479904	0.627456
	7196780065_B	PDX	ILMN Array	Validation	NA	CRISB	0.0257948	0.718349
	5688887008_C	PDX	ILMN Array	Validation	NA	CRISB	0.045191	0.859685
	5688887008_D	PDX	ILMN Array	Validation	NA	CRISB	0.131974	0.898258
	6898368004_G	PDX	ILMN Array	Validation	NA	CRISA	0.0389922	0.756801
	6898368034_E	PDX	ILMN Array	Validation	NA	CRISB	0.0687862	0.828045
	7935440035_L	PDX	ILMN Array	Validation	NA	CRISD	0.00279944	0.479214
	7927520043_J	PDX	ILMN Array	Validation	NA	CRISD	0.958808	1.11524
	7196780056_E	PDX	ILMN Array	Validation	NA	CRISD	0.0429914	0.795255
	7196780056_L	PDX	ILMN Array	Validation	NA	CRISA	0.0235953	0.82088
	5688887009_J	PDX	ILMN Array	Validation	NA	CRISE	0.826835	1.07904
	7196780098_J	PDX	ILMN Array	Validation	NA	CRISE	0.00919816	0.781647
	6898368031_J	PDX	ILMN Array	Validation	NA	CRISB	0.141172	0.944687
	5067554009_H	LM	ILMN Array	Validation	CRISA	CRISA	0.00019996	0.439949
	5067554054_G	LM	ILMN Array	Validation	CRISA	CRISA	0.00019996	0.395301
	5147722009_H	LM	ILMN Array	Validation	CRISA	CRISD	0.00119976	0.585509
	5147722014_F	LM	ILMN Array	Validation	CRISA	CRISA	0.00019996	0.338027
	5147722014_H	LM	ILMN Array	Validation	CRISA	CRISA	0.0009998	0.64202
	5147722014_J	LM	ILMN Array	Validation	CRISA	CRISA	0.089782	0.892247
	5147722015_A	LM	ILMN Array	Validation	CRISA	CRISA	0.00019996	0.278579
	5455362015_K	LM	ILMN Array	Validation	CRISA	CRISD	0.30154	0.947332
	5511045011_I	LM	ILMN Array	Validation	CRISA	CRISA	0.00119976	0.66403
	5511045011_J	LM	ILMN Array	Validation	CRISA	CRISB	0.0745851	0.839363
	4805447016_J	LM	ILMN Array	Validation	CRISB	CRISB	0.0177964	0.740778
	4805447025_H	LM	ILMN Array	Validation	CRISB	CRISB	0.00019996	0.511209
	4805447025_J	LM	ILMN Array	Validation	CRISB	CRISA	0.29954	0.910933
	4805447025_L	LM	ILMN Array	Validation	CRISB	CRISB	0.00019996	0.479328
	4948739048_A	LM	ILMN Array	Validation	CRISB	CRISB	0.00219956	0.681496
	4948739048_G	LM	ILMN Array	Validation	CRISB	CRISB	0.00079984	0.599129
	4948739048_K	LM	ILMN Array	Validation	CRISB	CRISC	0.0029994	0.647902
	4954590047_C	LM	ILMN Array	Validation	CRISB	CRISB	0.00059988	0.610737
	4954590047_D	LM	ILMN Array	Validation	CRISB	CRISA	0.014797	0.773158
	4954590047_E	LM	ILMN Array	Validation	CRISB	CRISE	0.685663	1.07896
	4954590047_G	LM	ILMN Array	Validation	CRISB	CRISB	0.0127974	0.72211
	4954590047_J	LM	ILMN Array	Validation	CRISB	CRISB	0.0229954	0.809536
	4954590051_F	LM	ILMN Array	Validation	CRISB	CRISE	0.00259948	0.673325
	4954590051_K	LM	ILMN Array	Validation	CRISB	CRISB	0.00119976	0.623618
	5067554007_D	LM	ILMN Array	Validation	CRISB	CRISA	0.0695861	0.842406
	5067554007_E	LM	ILMN Array	Validation	CRISB	CRISA	0.0577884	0.838411
	5067554007_H	LM	ILMN Array	Validation	CRISB	CRISB	0.0163967	0.766561
	5067554007_J	LM	ILMN Array	Validation	CRISB	CRISC	0.0925815	0.832634
	5067554008_A	LM	ILMN Array	Validation	CRISB	CRISE	0.0635873	0.778412
	5067554008_E	LM	ILMN Array	Validation	CRISB	CRISB	0.00019996	0.558461
	5067554008_G	LM	ILMN Array	Validation	CRISB	CRISB	0.00039992	0.56889
	5067554008_H	LM	ILMN Array	Validation	CRISB	CRISB	0.903219	1.15712
	5067554009_A	LM	ILMN Array	Validation	CRISB	CRISE	0.0525895	0.834283
	5067554009_E	LM	ILMN Array	Validation	CRISB	CRISB	0.00019996	0.366657
	5067554009_K	LM	ILMN Array	Validation	CRISB	CRISB	0.00019996	0.499272
	5067554054_K	LM	ILMN Array	Validation	CRISB	CRISB	0.00019996	0.477253
	5067554063_A	LM	ILMN Array	Validation	CRISB	CRISE	0.226955	0.868206
	5067554063_B	LM	ILMN Array	Validation	CRISB	CRISB	0.60148	1.00874
	5067554063_D	LM	ILMN Array	Validation	CRISB	CRISB	0.00179964	0.612848
	5067554063_J	LM	ILMN Array	Validation	CRISB	CRISB	0.00379924	0.669844
	5147722009_C	LM	ILMN Array	Validation	CRISB	CRISC	0.00959808	0.723213
	5147722009_F	LM	ILMN Array	Validation	CRISB	CRISE	0.0089982	0.752993
	5147722009_I	LM	ILMN Array	Validation	CRISB	CRISD	0.00379924	0.681298
	5147722009_J	LM	ILMN Array	Validation	CRISB	CRISB	0.0209958	0.753548
	5147722009_K	LM	ILMN Array	Validation	CRISB	CRISB	0.00639872	0.711276
	5147722014_A	LM	ILMN Array	Validation	CRISB	CRISB	0.00279944	0.676163
	5147722014_C	LM	ILMN Array	Validation	CRISB	CRISB	0.0175965	0.75372
	5147722014_E	LM	ILMN Array	Validation	CRISB	CRISB	0.0221956	0.761784
	5147722014_G	LM	ILMN Array	Validation	CRISB	CRISB	0.00139972	0.642583
	5147722015_C	LM	ILMN Array	Validation	CRISB	CRISC	0.00079984	0.63742
	5147722015_E	LM	ILMN Array	Validation	CRISB	CRISD	0.00279944	0.699012
	5147722015_L	LM	ILMN Array	Validation	CRISB	CRISB	0.00519896	0.69845
	5455362015_C	LM	ILMN Array	Validation	CRISB	CRISB	0.0039992	0.659209
	5455362015_E	LM	ILMN Array	Validation	CRISB	CRISA	0.0589882	0.792587
	5455362015_G	LM	ILMN Array	Validation	CRISB	CRISA	0.0705859	0.861265
	5455362015_H	LM	ILMN Array	Validation	CRISB	CRISB	0.189362	0.93702
	5455362015_J	LM	ILMN Array	Validation	CRISB	CRISA	0.00479904	0.711531
	5511045011_H	LM	ILMN Array	Validation	CRISB	CRISB	0.0089982	0.706358
	5511045022_A	LM	ILMN Array	Validation	CRISB	CRISB	0.00019996	0.563582
	5511045022_E	LM	ILMN Array	Validation	CRISB	CRISB	0.00539892	0.718348
	5511045022_G	LM	ILMN Array	Validation	CRISB	CRISB	0.00339932	0.684073
	4775495036_G	LM	ILMN Array	Validation	CRISC	CRISC	0.0409918	0.786955
	4775495036_K	LM	ILMN Array	Validation	CRISC	CRISC	0.00259948	0.685394
	4805447025_A	LM	ILMN Array	Validation	CRISC	CRISC	0.164167	0.83406
	4805447025_C	LM	ILMN Array	Validation	CRISC	CRISC	0.0263947	0.769797
	4805447025_D	LM	ILMN Array	Validation	CRISC	CRISC	0.145571	0.877369
	4805447025_E	LM	ILMN Array	Validation	CRISC	CRISD	0.15217	0.883305
	4805447025_G	LM	ILMN Array	Validation	CRISC	CRISE	0.157968	0.882507
	4805447025_I	LM	ILMN Array	Validation	CRISC	CRISC	0.0225955	0.75264
	4805447025_K	LM	ILMN Array	Validation	CRISC	CRISC	0.227155	0.905658
	4948739048_E	LM	ILMN Array	Validation	CRISC	CRISD	0.00279944	0.667776
	4948739048_F	LM	ILMN Array	Validation	CRISC	CRISC	0.0153969	0.746787
	4948739048_H	LM	ILMN Array	Validation	CRISC	CRISE	0.0553889	0.791419
	4948739048_I	LM	ILMN Array	Validation	CRISC	CRISC	0.0331934	0.750874
	4948739048_L	LM	ILMN Array	Validation	CRISC	CRISC	0.0267946	0.687131
	4954590047_B	LM	ILMN Array	Validation	CRISC	CRISC	0.00379924	0.68977
	4954590047_H	LM	ILMN Array	Validation	CRISC	CRISC	0.00019996	0.487187
	4954590047_I	LM	ILMN Array	Validation	CRISC	CRISC	0.00079984	0.627472
	4954590051_B	LM	ILMN Array	Validation	CRISC	CRISC	0.00659868	0.726878
	4954590051_C	LM	ILMN Array	Validation	CRISC	CRISC	0.478704	0.988677
	4954590051_E	LM	ILMN Array	Validation	CRISC	CRISC	0.00319936	0.665388
	4954590051_H	LM	ILMN Array	Validation	CRISC	CRISA	0.0059988	0.739131
	4954590051_J	LM	ILMN Array	Validation	CRISC	CRISC	0.0163967	0.683688
	4954590051_L	LM	ILMN Array	Validation	CRISC	CRISC	0.207359	0.925689
	5067554007_G	LM	ILMN Array	Validation	CRISC	CRISC	0.00159968	0.692798
	5067554008_B	LM	ILMN Array	Validation	CRISC	CRISC	0.00119976	0.661254
	5067554008_C	LM	ILMN Array	Validation	CRISC	CRISC	0.245951	0.970528
	5067554008_D	LM	ILMN Array	Validation	CRISC	CRISC	0.0741852	0.808541
	5067554008_F	LM	ILMN Array	Validation	CRISC	CRISC	0.0939812	0.884423
	5067554008_K	LM	ILMN Array	Validation	CRISC	CRISC	0.205359	0.9208
	5067554008_L	LM	ILMN Array	Validation	CRISC	CRISC	0.0181964	0.773557
	5067554054_A	LM	ILMN Array	Validation	CRISC	CRISC	0.0525895	0.802673
	5067554054_E	LM	ILMN Array	Validation	CRISC	CRISA	0.0365927	0.827397
	5067554054_J	LM	ILMN Array	Validation	CRISC	CRISC	0.0573885	0.781929
	5067554063_C	LM	ILMN Array	Validation	CRISC	CRISC	0.00019996	0.518589
	5067554063_F	LM	ILMN Array	Validation	CRISC	CRISC	0.161568	0.846757
	5067554063_I	LM	ILMN Array	Validation	CRISC	CRISD	0.111978	0.866712
	5067554063_K	LM	ILMN Array	Validation	CRISC	CRISE	0.287942	0.952758
	5147722009_B	LM	ILMN Array	Validation	CRISC	CRISC	0.0169966	0.742645
	5147722009_E	LM	ILMN Array	Validation	CRISC	CRISC	0.123575	0.888821
	5147722009_G	LM	ILMN Array	Validation	CRISC	CRISC	0.00839832	0.69181
	5147722009_L	LM	ILMN Array	Validation	CRISC	CRISC	0.00059988	0.594438
	5147722015_J	LM	ILMN Array	Validation	CRISC	CRISD	0.0935813	0.835129
	5147722015_K	LM	ILMN Array	Validation	CRISC	CRISC	0.00039992	0.598057
	5455362015_D	LM	ILMN Array	Validation	CRISC	CRISC	0.00019996	0.556467
	5455362015_F	LM	ILMN Array	Validation	CRISC	CRISC	0.0123975	0.74686
	5455362015_L	LM	ILMN Array	Validation	CRISC	CRISD	0.0105979	0.735163
	5511045011_B	LM	ILMN Array	Validation	CRISC	CRISC	0.0191962	0.752052
	5511045011_E	LM	ILMN Array	Validation	CRISC	CRISC	0.10118	0.914215
	5511045011_K	LM	ILMN Array	Validation	CRISC	CRISC	0.00519896	0.696829
	5511045022_D	LM	ILMN Array	Validation	CRISC	CRISC	0.0009998	0.606166
	5511045022_F	LM	ILMN Array	Validation	CRISC	CRISE	0.0321936	0.823076
	5511045022_H	LM	ILMN Array	Validation	CRISC	CRISC	0.00039992	0.587108
	5511045022_I	LM	ILMN Array	Validation	CRISC	CRISC	0.00059988	0.530059
	4775495036_F	LM	ILMN Array	Validation	CRISD	CRISD	0.0587882	0.752149
	4775495036_H	LM	ILMN Array	Validation	CRISD	CRISD	0.0195961	0.754051
	4775495036_J	LM	ILMN Array	Validation	CRISD	CRISD	0.0089982	0.642747
	4775495036_L	LM	ILMN Array	Validation	CRISD	CRISC	0.103979	0.875084
	4805447016_I	LM	ILMN Array	Validation	CRISD	CRISD	0.0367926	0.739802
	4948739048_J	LM	ILMN Array	Validation	CRISD	CRISD	0.00039992	0.526921
	4954590047_A	LM	ILMN Array	Validation	CRISD	CRISD	0.273745	0.907873
	4954590047_F	LM	ILMN Array	Validation	CRISD	CRISE	0.0111978	0.720724
	4954590051_A	LM	ILMN Array	Validation	CRISD	CRISD	0.0241952	0.786681
	4954590051_I	LM	ILMN Array	Validation	CRISD	CRISE	0.187363	0.907759
	5067554007_B	LM	ILMN Array	Validation	CRISD	CRISB	0.034993	0.784051
	5067554007_C	LM	ILMN Array	Validation	CRISD	CRISB	0.338532	0.952329
	5067554007_F	LM	ILMN Array	Validation	CRISD	CRISA	0.945211	1.12109
	5067554007_K	LM	ILMN Array	Validation	CRISD	CRISD	0.0293941	0.789595
	5067554008_I	LM	ILMN Array	Validation	CRISD	CRISD	0.00019996	0.51724
	5067554008_J	LM	ILMN Array	Validation	CRISD	CRISA	0.00019996	0.279966
	5067554009_F	LM	ILMN Array	Validation	CRISD	CRISD	0.236953	0.838709
	5067554009_G	LM	ILMN Array	Validation	CRISD	CRISD	0.074985	0.780373
	5067554009_I	LM	ILMN Array	Validation	CRISD	CRISD	0.00079984	0.577564
	5067554009_J	LM	ILMN Array	Validation	CRISD	CRISB	0.0161968	0.782921
	5067554009_L	LM	ILMN Array	Validation	CRISD	CRISD	0.530494	0.989014
	5067554054_C	LM	ILMN Array	Validation	CRISD	CRISE	0.065187	0.82042
	5067554054_H	LM	ILMN Array	Validation	CRISD	CRISD	0.0113977	0.717094
	5067554054_I	LM	ILMN Array	Validation	CRISD	CRISD	0.00119976	0.637869
	5067554054_L	LM	ILMN Array	Validation	CRISD	CRISD	0.0105979	0.722278
	5067554063_E	LM	ILMN Array	Validation	CRISD	CRISD	0.0105979	0.714975
	5067554063_G	LM	ILMN Array	Validation	CRISD	CRISD	0.333333	0.935108
	5067554063_L	LM	ILMN Array	Validation	CRISD	CRISD	0.136973	0.868128
	5147722014_L	LM	ILMN Array	Validation	CRISD	CRISD	0.00059988	0.598323
	5147722015_B	LM	ILMN Array	Validation	CRISD	CRISD	0.158368	0.835005
	5147722015_D	LM	ILMN Array	Validation	CRISD	CRISD	0.014797	0.719303
	5147722015_F	LM	ILMN Array	Validation	CRISD	CRISD	0.29834	0.924201
	5455362015_I	LM	ILMN Array	Validation	CRISD	CRISD	0.00179964	0.599406
	5511045011_A	LM	ILMN Array	Validation	CRISD	CRISD	0.00019996	0.478966
	5511045011_D	LM	ILMN Array	Validation	CRISD	CRISD	0.456309	0.983045
	5511045011_G	LM	ILMN Array	Validation	CRISD	CRISD	0.00019996	0.551568
	5511045011_L	LM	ILMN Array	Validation	CRISD	CRISD	0.00019996	0.415296
	4775495036_E	LM	ILMN Array	Validation	CRISE	CRISE	0.00619876	0.61981
	4775495036_I	LM	ILMN Array	Validation	CRISE	CRISE	0.00119976	0.590522
	4805447016_K	LM	ILMN Array	Validation	CRISE	CRISE	0.0385923	0.80717
	4805447016_L	LM	ILMN Array	Validation	CRISE	CRISC	0.00939812	0.735743
	4805447025_B	LM	ILMN Array	Validation	CRISE	CRISC	0.357329	0.989138
	4948739048_D	LM	ILMN Array	Validation	CRISE	CRISC	0.00819836	0.700515
	4954590051_D	LM	ILMN Array	Validation	CRISE	CRISB	0.00139972	0.652211
	4954590051_G	LM	ILMN Array	Validation	CRISE	CRISD	0.00539892	0.688846
	5067554007_A	LM	ILMN Array	Validation	CRISE	CRISE	0.00019996	0.440844
	5067554007_I	LM	ILMN Array	Validation	CRISE	CRISE	0.00019996	0.532241
	5067554009_B	LM	ILMN Array	Validation	CRISE	CRISE	0.00519896	0.677621
	5067554009_C	LM	ILMN Array	Validation	CRISE	CRISE	0.25115	0.878647
	5067554009_D	LM	ILMN Array	Validation	CRISE	CRISA	0.189362	0.920109
	5067554054_B	LM	ILMN Array	Validation	CRISE	CRISE	0.00679864	0.715597
	5067554054_D	LM	ILMN Array	Validation	CRISE	CRISE	0.0191962	0.788901
	5067554054_F	LM	ILMN Array	Validation	CRISE	CRISE	0.0123975	0.776417
	5067554063_H	LM	ILMN Array	Validation	CRISE	CRISD	0.0145971	0.699966
	5147722009_A	LM	ILMN Array	Validation	CRISE	CRISE	0.00019996	0.558863
	5147722009_D	LM	ILMN Array	Validation	CRISE	CRISE	0.486303	0.966128
	5147722014_B	LM	ILMN Array	Validation	CRISE	CRISE	0.00019996	0.475866
	5147722014_D	LM	ILMN Array	Validation	CRISE	CRISD	0.034993	0.781336
	5147722014_I	LM	ILMN Array	Validation	CRISE	CRISA	0.828834	1.14353
	5147722014_K	LM	ILMN Array	Validation	CRISE	CRISA	0.388922	0.97329
	5147722015_G	LM	ILMN Array	Validation	CRISE	CRISE	0.191162	0.916635
	5147722015_I	LM	ILMN Array	Validation	CRISE	CRISE	0.00019996	0.246302
	5455362015_A	LM	ILMN Array	Validation	CRISE	CRISE	0.00139972	0.61843
	5455362015_B	LM	ILMN Array	Validation	CRISE	CRISE	0.004999	0.708088
	5511045011_C	LM	ILMN Array	Validation	CRISE	CRISE	0.210358	0.942756
	5511045011_F	LM	ILMN Array	Validation	CRISE	CRISE	0.00019996	0.484678
	5511045022_B	LM	ILMN Array	Validation	CRISE	CRISE	0.00039992	0.576224
	5511045022_C	LM	ILMN Array	Validation	CRISE	CRISE	0.00019996	0.474506
	4805447025_F	LM	ILMN Array	Validation	NA	CRISC	0.904019	1.14428
	5067554007_L	LM	ILMN Array	Validation	NA	CRISC	0.856029	1.17119
	5147722015_H	LM	ILMN Array	Validation	NA	CRISD	0.00159968	0.588911
	TCGA-AA-A024	TCGA	RNAseq	Training	CRISA	CRISA	0.00019996	0.544784
	TCGA-AA-3852	TCGA	RNAseq	Training	CRISA	CRISA	0.00059988	0.463978
	TCGA-AA-3821	TCGA	RNAseq	Training	CRISA	CRISA	0.00039992	0.405224
	TCGA-AG-3594	TCGA	RNAseq	Training	CRISA	CRISA	0.00019996	0.317368
	TCGA-AA-3680	TCGA	RNAseq	Training	CRISA	CRISA	0.00079984	0.448884
	TCGA-AA-A03F	TCGA	RNAseq	Training	CRISA	CRISA	0.00379924	0.688978
	TCGA-AA-3543	TCGA	RNAseq	Training	CRISA	CRISB	0.00019996	0.50739
	TCGA-AA-A02O	TCGA	RNAseq	Training	CRISA	CRISA	0.0129974	0.701596
	TCGA-AA-3516	TCGA	RNAseq	Training	CRISA	CRISB	0.0019996	0.616353
	TCGA-AG-A020	TCGA	RNAseq	Training	CRISA	CRISA	0.00739852	0.683865
	TCGA-AA-3518	TCGA	RNAseq	Training	CRISA	CRISA	0.074985	0.854493
	TCGA-AA-3818	TCGA	RNAseq	Training	CRISA	CRISA	0.0403919	0.829705
	TCGA-AA-3966	TCGA	RNAseq	Training	CRISA	CRISA	0.0155969	0.61527
	TCGA-AA-3672	TCGA	RNAseq	Training	CRISA	CRISC	0.776045	1.05085
	TCGA-AA-3492	TCGA	RNAseq	Training	CRISA	CRISA	0.0235953	0.798189
	TCGA-AZ-6599	TCGA	RNAseq	Training	CRISA	CRISA	0.00019996	0.256662
	TCGA-DM-A1D6	TCGA	RNAseq	Training	CRISA	CRISA	0.00019996	0.361427
	TCGA-F4-6704	TCGA	RNAseq	Training	CRISA	CRISA	0.0109978	0.526515
	TCGA-AZ-6598	TCGA	RNAseq	Training	CRISA	CRISA	0.00019996	0.519335
	TCGA-AA-A022	TCGA	RNAseq	Training	CRISB	CRISB	0.0465907	0.652404
	TCGA-A6-2676	TCGA	RNAseq	Training	CRISB	CRISA	0.074985	0.8826
	TCGA-AA-3872	TCGA	RNAseq	Training	CRISB	CRISB	0.00159968	0.503061
	TCGA-AZ-4614	TCGA	RNAseq	Training	CRISB	CRISB	0.0475905	0.805559
	TCGA-AA-A02R	TCGA	RNAseq	Training	CRISB	CRISB	0.0009998	0.5697
	TCGA-AM-5821	TCGA	RNAseq	Training	CRISB	CRISB	0.00019996	0.50485
	TCGA-AZ-6607	TCGA	RNAseq	Training	CRISB	CRISB	0.00179964	0.495162
	TCGA-F4-6570	TCGA	RNAseq	Training	CRISB	CRISB	0.00019996	0.509767
	TCGA-AZ-6606	TCGA	RNAseq	Training	CRISB	CRISB	0.0009998	0.665475
	TCGA-AZ-4616	TCGA	RNAseq	Training	CRISB	CRISB	0.00019996	0.473594
	TCGA-G4-6302	TCGA	RNAseq	Training	CRISB	CRISD	0.0535893	0.657062
	TCGA-CK-6746	TCGA	RNAseq	Training	CRISB	CRISB	0.0431914	0.762259
	TCGA-DM-A1DA	TCGA	RNAseq	Training	CRISB	CRISA	0.035193	0.917333
	TCGA-AG-3878	TCGA	RNAseq	Training	CRISC	CRISA	0.0623875	0.820097
	TCGA-AA-3850	TCGA	RNAseq	Training	CRISC	CRISC	0.0367926	0.76086
	TCGA-AG-3586	TCGA	RNAseq	Training	CRISC	CRISE	0.0221956	0.844413
	TCGA-AG-A01L	TCGA	RNAseq	Training	CRISC	CRISB	0.0367926	0.879722
	TCGA-AY-4071	TCGA	RNAseq	Training	CRISC	CRISC	0.00059988	0.547211
	TCGA-AA-3856	TCGA	RNAseq	Training	CRISC	CRISC	0.0337932	0.753521
	TCGA-AA-3494	TCGA	RNAseq	Training	CRISC	CRISC	0.054989	0.819168
	TCGA-AG-4007	TCGA	RNAseq	Training	CRISC	CRISC	0.0221956	0.772416
	TCGA-AF-3913	TCGA	RNAseq	Training	CRISC	CRISC	0.0039992	0.747741
	TCGA-AG-3584	TCGA	RNAseq	Training	CRISC	CRISC	0.0943811	0.841817
	TCGA-AA-3970	TCGA	RNAseq	Training	CRISC	CRISC	0.127175	0.841103
	TCGA-A6-2677	TCGA	RNAseq	Training	CRISC	CRISC	0.169566	0.87491
	TCGA-A6-2670	TCGA	RNAseq	Training	CRISC	CRISE	0.0535893	0.870217
	TCGA-AA-3693	TCGA	RNAseq	Training	CRISC	CRISC	0.0477904	0.739688
	TCGA-AG-3601	TCGA	RNAseq	Training	CRISC	CRISC	0.0253949	0.800448
	TCGA-AA-A01S	TCGA	RNAseq	Training	CRISC	CRISC	0.0009998	0.739418
	TCGA-AA-3952	TCGA	RNAseq	Training	CRISC	CRISB	0.240152	0.932058
	TCGA-AG-3582	TCGA	RNAseq	Training	CRISC	CRISC	0.024795	0.866594
	TCGA-AA-3980	TCGA	RNAseq	Training	CRISC	CRISC	0.830234	1.01621
	TCGA-AG-4015	TCGA	RNAseq	Training	CRISC	CRISC	0.0687862	0.884158
	TCGA-AA-A02H	TCGA	RNAseq	Training	CRISC	CRISC	0.0293941	0.873374
	TCGA-AG-3896	TCGA	RNAseq	Training	CRISC	CRISC	0.0113977	0.8381
	TCGA-AA-3488	TCGA	RNAseq	Training	CRISC	CRISE	0.0113977	0.854703
	TCGA-AA-3989	TCGA	RNAseq	Training	CRISC	CRISD	0.0445911	0.898769
	TCGA-AA-3869	TCGA	RNAseq	Training	CRISC	CRISE	0.0313937	0.731585
	TCGA-AA-3521	TCGA	RNAseq	Training	CRISC	CRISE	0.0537892	0.864564
	TCGA-AA-3814	TCGA	RNAseq	Training	CRISC	CRISB	0.868826	1.00222
	TCGA-AD-6899	TCGA	RNAseq	Training	CRISC	CRISA	0.218356	0.941397
	TCGA-AZ-6603	TCGA	RNAseq	Training	CRISC	CRISC	0.00379924	0.599491
	TCGA-F4-6459	TCGA	RNAseq	Training	CRISC	CRISD	0.0131974	0.635656
	TCGA-G4-6626	TCGA	RNAseq	Training	CRISC	CRISC	0.00459908	0.655658
	TCGA-DM-A0XF	TCGA	RNAseq	Training	CRISC	CRISC	0.014797	0.746634
	TCGA-AZ-6608	TCGA	RNAseq	Training	CRISC	CRISC	0.0295941	0.914319
	TCGA-DM-A1DB	TCGA	RNAseq	Training	CRISC	CRISC	0.0903819	0.793216
	TCGA-AZ-6605	TCGA	RNAseq	Training	CRISC	CRISC	0.030194	0.748906
	TCGA-AM-5820	TCGA	RNAseq	Training	CRISC	CRISB	0.807838	1.11789
	TCGA-CK-5915	TCGA	RNAseq	Training	CRISC	CRISD	0.00159968	0.731137
	TCGA-F4-6809	TCGA	RNAseq	Training	CRISC	CRISC	0.152569	0.840067
	TCGA-AG-A026	TCGA	RNAseq	Training	CRISD	CRISD	0.00759848	0.611657
	TCGA-AG-3574	TCGA	RNAseq	Training	CRISD	CRISD	0.00019996	0.391367
	TCGA-AA-3514	TCGA	RNAseq	Training	CRISD	CRISD	0.00279944	0.553702
	TCGA-AA-3529	TCGA	RNAseq	Training	CRISD	CRISD	0.00039992	0.484799
	TCGA-AA-3695	TCGA	RNAseq	Training	CRISD	CRISD	0.133773	0.730897
	TCGA-AG-3727	TCGA	RNAseq	Training	CRISD	CRISC	0.0667866	0.850102
	TCGA-AA-3696	TCGA	RNAseq	Training	CRISD	CRISE	0.0787842	0.936553
	TCGA-AG-3883	TCGA	RNAseq	Training	CRISD	CRISD	0.00819836	0.628722
	TCGA-AA-3527	TCGA	RNAseq	Training	CRISD	CRISE	0.0165967	0.684249
	TCGA-AA-3848	TCGA	RNAseq	Training	CRISD	CRISC	0.0811838	0.81173
	TCGA-AF-2687	TCGA	RNAseq	Training	CRISD	CRISD	0.0141972	0.460891
	TCGA-AZ-4323	TCGA	RNAseq	Training	CRISD	CRISD	0.14997	0.585904
	TCGA-DY-A1H8	TCGA	RNAseq	Training	CRISD	CRISD	0.00819836	0.612302
	TCGA-F5-6810	TCGA	RNAseq	Training	CRISD	CRISD	0.00039992	0.469158
	TCGA-AF-2690	TCGA	RNAseq	Training	CRISD	CRISD	0.110578	0.735878
	TCGA-CK-6748	TCGA	RNAseq	Training	CRISD	CRISD	0.00419916	0.698958
	TCGA-AA-3496	TCGA	RNAseq	Training	CRISD	CRISC	0.119776	0.902725
	TCGA-AF-5654	TCGA	RNAseq	Training	CRISD	CRISD	0.00059988	0.714242
	TCGA-AA-3666	TCGA	RNAseq	Training	CRISE	CRISE	0.00019996	0.487239
	TCGA-AG-3605	TCGA	RNAseq	Training	CRISE	CRISE	0.0231954	0.712582
	TCGA-AA-A02E	TCGA	RNAseq	Training	CRISE	CRISE	0.00679864	0.747336
	TCGA-AG-3602	TCGA	RNAseq	Training	CRISE	CRISE	0.0103979	0.550957
	TCGA-DY-A1DF	TCGA	RNAseq	Training	CRISE	CRISE	0.0135973	0.63183
	TCGA-CM-6678	TCGA	RNAseq	Training	CRISE	CRISE	0.00339932	0.665537
	TCGA-DM-A1D8	TCGA	RNAseq	Training	CRISE	CRISE	0.0257948	0.773131
	TCGA-AG-3583	TCGA	RNAseq	Training	NA	CRISE	0.039992	0.775899
	TCGA-AA-3684	TCGA	RNAseq	Training	NA	CRISB	0.0895821	0.789514
	TCGA-AA-3845	TCGA	RNAseq	Training	NA	CRISB	0.0763847	0.743789
	TCGA-AA-A01V	TCGA	RNAseq	Training	NA	CRISE	0.0563887	0.836223
	TCGA-AA-A02J	TCGA	RNAseq	Training	NA	CRISD	0.00639872	0.793802
	TCGA-DC-6158	TCGA	RNAseq	Training	NA	CRISC	0.0419916	0.827966
	TCGA-CK-5912	TCGA	RNAseq	Training	NA	CRISC	0.00939812	0.763493
	TCGA-AY-6196	TCGA	RNAseq	Training	NA	CRISD	0.117576	0.654703
	TCGA-AG-3742	TCGA	RNAseq	Training	NA	CRISC	0.0135973	0.75057
	TCGA-AA-3811	TCGA	RNAseq	Training	#N/A	CRISB	0.226355	0.948584
	TCGA-AA-3930	TCGA	RNAseq	Training	#N/A	CRISA	0.0887822	0.851841
	TCGA-AG-A01W	TCGA	RNAseq	Training	#N/A	CRISB	0.862827	1.09825
	TCGA-AA-3984	TCGA	RNAseq	Training	#N/A	CRISB	0.104179	0.946284
	TCGA-AG-A01Y	TCGA	RNAseq	Training	#N/A	CRISB	0.211958	0.833472
	TCGA-AA-3489	TCGA	RNAseq	Training	#N/A	CRISD	0.158968	0.767926
	TCGA-AG-3901	TCGA	RNAseq	Validation	CRISA	CRISA	0.0415917	0.633672
	TCGA-AA-3854	TCGA	RNAseq	Validation	CRISA	CRISA	0.00019996	0.295622
	TCGA-AA-3861	TCGA	RNAseq	Validation	CRISA	CRISA	0.00059988	0.512626
	TCGA-A6-3808	TCGA	RNAseq	Validation	CRISA	CRISA	0.264547	0.945096
	TCGA-AG-A008	TCGA	RNAseq	Validation	CRISA	CRISA	0.0009998	0.589627
	TCGA-AA-3502	TCGA	RNAseq	Validation	CRISA	CRISA	0.00019996	0.299945
	TCGA-AA-3525	TCGA	RNAseq	Validation	CRISA	CRISA	0.00019996	0.497147
	TCGA-CM-4746	TCGA	RNAseq	Validation	CRISA	CRISA	0.00019996	0.535646
	TCGA-AG-3611	TCGA	RNAseq	Validation	CRISA	CRISA	0.00019996	0.358649
	TCGA-AA-3522	TCGA	RNAseq	Validation	CRISA	CRISA	0.014997	0.698026
	TCGA-AA-3864	TCGA	RNAseq	Validation	CRISA	CRISA	0.00139972	0.533974
	TCGA-AA-3833	TCGA	RNAseq	Validation	CRISA	CRISB	0.00159968	0.570088
	TCGA-AF-3400	TCGA	RNAseq	Validation	CRISA	CRISA	0.00539892	0.535777
	TCGA-AG-A02N	TCGA	RNAseq	Validation	CRISA	CRISA	0.0145971	0.669574
	TCGA-AA-3994	TCGA	RNAseq	Validation	CRISA	CRISA	0.0103979	0.665792
	TCGA-AG-3892	TCGA	RNAseq	Validation	CRISA	CRISB	0.15237	0.882634
	TCGA-AZ-4313	TCGA	RNAseq	Validation	CRISA	CRISA	0.00019996	0.539232
	TCGA-AA-3877	TCGA	RNAseq	Validation	CRISA	CRISA	0.0433913	0.695245
	TCGA-AA-3560	TCGA	RNAseq	Validation	CRISA	CRISA	0.044991	0.701527
	TCGA-AA-3949	TCGA	RNAseq	Validation	CRISA	CRISA	0.0165967	0.636095
	TCGA-AG-3578	TCGA	RNAseq	Validation	CRISA	CRISA	0.0019996	0.47328
	TCGA-AG-A02X	TCGA	RNAseq	Validation	CRISA	CRISA	0.00059988	0.644471
	TCGA-AA-3710	TCGA	RNAseq	Validation	CRISA	CRISB	0.034993	0.716134
	TCGA-AA-A00J	TCGA	RNAseq	Validation	CRISA	CRISA	0.0783843	0.77307
	TCGA-AA-3715	TCGA	RNAseq	Validation	CRISA	CRISB	0.0409918	0.713932
	TCGA-AA-A029	TCGA	RNAseq	Validation	CRISA	CRISB	0.00039992	0.704967
	TCGA-AG-3599	TCGA	RNAseq	Validation	CRISA	CRISB	0.00079984	0.683897
	TCGA-CM-4748	TCGA	RNAseq	Validation	CRISA	CRISA	0.9998	1.04241
	TCGA-AA-3855	TCGA	RNAseq	Validation	CRISA	CRISD	0.0257948	0.801332
	TCGA-AA-A00U	TCGA	RNAseq	Validation	CRISA	CRISA	0.807239	1.26111
	TCGA-D5-6930	TCGA	RNAseq	Validation	CRISA	CRISA	0.00019996	0.370444
	TCGA-CA-5796	TCGA	RNAseq	Validation	CRISA	CRISA	0.00019996	0.331171
	TCGA-AG-3591	TCGA	RNAseq	Validation	CRISA	CRISA	0.00019996	0.388238
	TCGA-D5-6530	TCGA	RNAseq	Validation	CRISA	CRISA	0.00019996	0.395011
	TCGA-A6-6141	TCGA	RNAseq	Validation	CRISA	CRISA	0.00019996	0.487782
	TCGA-F4-6856	TCGA	RNAseq	Validation	CRISA	CRISA	0.00019996	0.325682
	TCGA-CM-5863	TCGA	RNAseq	Validation	CRISA	CRISA	0.00019996	0.326595
	TCGA-EI-7004	TCGA	RNAseq	Validation	CRISA	CRISA	0.00779844	0.535029
	TCGA-D5-5539	TCGA	RNAseq	Validation	CRISA	CRISA	0.00039992	0.454632
	TCGA-A6-6653	TCGA	RNAseq	Validation	CRISA	CRISA	0.00059988	0.62773
	TCGA-AY-6386	TCGA	RNAseq	Validation	CRISA	CRISA	0.00039992	0.69653
	TCGA-CK-5913	TCGA	RNAseq	Validation	CRISA	CRISA	0.00059988	0.665624
	TCGA-CK-6751	TCGA	RNAseq	Validation	CRISA	CRISA	0.00019996	0.633946
	TCGA-CM-6162	TCGA	RNAseq	Validation	CRISA	CRISA	0.0039992	0.583587
	TCGA-CK-6747	TCGA	RNAseq	Validation	CRISA	CRISA	0.00059988	0.654624
	TCGA-CM-6674	TCGA	RNAseq	Validation	CRISA	CRISA	0.00019996	0.627007
	TCGA-G4-6320	TCGA	RNAseq	Validation	CRISA	CRISA	0.00019996	0.337874
	TCGA-AD-6889	TCGA	RNAseq	Validation	CRISA	CRISA	0.015197	0.798192
	TCGA-D5-6540	TCGA	RNAseq	Validation	CRISA	CRISA	0.00119976	0.595733
	TCGA-AG-3732	TCGA	RNAseq	Validation	CRISA	CRISA	0.00059988	0.402869
	TCGA-A6-5665	TCGA	RNAseq	Validation	CRISA	CRISA	0.0009998	0.651746
	TCGA-AA-3713	TCGA	RNAseq	Validation	CRISA	CRISA	0.00119976	0.549054
	TCGA-CK-4952	TCGA	RNAseq	Validation	CRISA	CRISA	0.00039992	0.559205
	TCGA-F4-6461	TCGA	RNAseq	Validation	CRISA	CRISA	0.0279944	0.728935
	TCGA-CM-6171	TCGA	RNAseq	Validation	CRISA	CRISA	0.0127974	0.701587
	TCGA-AZ-5407	TCGA	RNAseq	Validation	CRISA	CRISA	0.00019996	0.592619
	TCGA-F4-6806	TCGA	RNAseq	Validation	CRISA	CRISC	0.00319936	0.811214
	TCGA-G4-6309	TCGA	RNAseq	Validation	CRISA	CRISA	0.0609878	0.850783
	TCGA-AA-3663	TCGA	RNAseq	Validation	CRISA	CRISA	0.00039992	0.596113
	TCGA-G4-6588	TCGA	RNAseq	Validation	CRISA	CRISA	0.0019996	0.686832
	TCGA-A6-5661	TCGA	RNAseq	Validation	CRISA	CRISB	0.00059988	0.744202
	TCGA-AA-3655	TCGA	RNAseq	Validation	CRISA	CRISB	0.0367926	0.908625
	TCGA-A6-6780	TCGA	RNAseq	Validation	CRISA	CRISC	0.0671866	0.842935
	TCGA-AD-5900	TCGA	RNAseq	Validation	CRISA	CRISB	0.00039992	0.579234
	TCGA-D5-6928	TCGA	RNAseq	Validation	CRISA	CRISB	0.206759	0.787876
	TCGA-G4-6628	TCGA	RNAseq	Validation	CRISA	CRISB	0.105779	0.85344
	TCGA-AF-6136	TCGA	RNAseq	Validation	CRISA	CRISA	0.0127974	0.866234
	TCGA-AY-6197	TCGA	RNAseq	Validation	CRISA	CRISA	0.757648	1.02956
	TCGA-AA-3556	TCGA	RNAseq	Validation	CRISB	CRISB	0.0207958	0.710421
	TCGA-CK-4951	TCGA	RNAseq	Validation	CRISB	CRISB	0.00719856	0.608724
	TCGA-A6-2672	TCGA	RNAseq	Validation	CRISB	CRISB	0.0237952	0.737498
	TCGA-A6-3809	TCGA	RNAseq	Validation	CRISB	CRISA	0.885423	1.12333
	TCGA-AA-3870	TCGA	RNAseq	Validation	CRISB	CRISB	0.00019996	0.331398
	TCGA-AG-3575	TCGA	RNAseq	Validation	CRISB	CRISB	0.00179964	0.41222
	TCGA-AA-A01P	TCGA	RNAseq	Validation	CRISB	CRISB	0.00239952	0.55672
	TCGA-AA-A01R	TCGA	RNAseq	Validation	CRISB	CRISB	0.00239952	0.581686
	TCGA-AA-3681	TCGA	RNAseq	Validation	CRISB	CRISB	0.0103979	0.715361
	TCGA-AZ-4615	TCGA	RNAseq	Validation	CRISB	CRISB	0.00359928	0.613863
	TCGA-A6-2684	TCGA	RNAseq	Validation	CRISB	CRISB	0.0209958	0.70745
	TCGA-AG-A002	TCGA	RNAseq	Validation	CRISB	CRISE	0.0917816	0.776626
	TCGA-CA-5255	TCGA	RNAseq	Validation	CRISB	CRISB	0.00019996	0.486691
	TCGA-A6-6781	TCGA	RNAseq	Validation	CRISB	CRISB	0.0735853	0.726207
	TCGA-CA-5254	TCGA	RNAseq	Validation	CRISB	CRISB	0.0505899	0.846597
	TCGA-AU-6004	TCGA	RNAseq	Validation	CRISB	CRISB	0.0409918	0.774624
	TCGA-CA-6717	TCGA	RNAseq	Validation	CRISB	CRISD	0.281744	0.96917
	TCGA-D5-6535	TCGA	RNAseq	Validation	CRISB	CRISB	0.00879824	0.813944
	TCGA-CK-5916	TCGA	RNAseq	Validation	CRISB	CRISA	0.0365927	0.878904
	TCGA-D5-6534	TCGA	RNAseq	Validation	CRISB	CRISB	0.0039992	0.467511
	TCGA-DM-A0XD	TCGA	RNAseq	Validation	CRISB	CRISB	0.00019996	0.475215
	TCGA-DT-5265	TCGA	RNAseq	Validation	CRISB	CRISB	0.00019996	0.387267
	TCGA-F4-6703	TCGA	RNAseq	Validation	CRISB	CRISB	0.00779844	0.544511
	TCGA-AD-6895	TCGA	RNAseq	Validation	CRISB	CRISB	0.00019996	0.368718
	TCGA-CM-4751	TCGA	RNAseq	Validation	CRISB	CRISB	0.00019996	0.487616
	TCGA-G4-6297	TCGA	RNAseq	Validation	CRISB	CRISB	0.00979804	0.722211
	TCGA-CM-4743	TCGA	RNAseq	Validation	CRISB	CRISA	0.0069986	0.722525
	TCGA-F5-6702	TCGA	RNAseq	Validation	CRISB	CRISB	0.00819836	0.591054
	TCGA-CA-6718	TCGA	RNAseq	Validation	CRISB	CRISB	0.0217956	0.659556
	TCGA-CM-6675	TCGA	RNAseq	Validation	CRISB	CRISB	0.0039992	0.654738
	TCGA-EI-6917	TCGA	RNAseq	Validation	CRISB	CRISB	0.161368	0.846963
	TCGA-CM-5860	TCGA	RNAseq	Validation	CRISB	CRISB	0.0135973	0.814178
	TCGA-AD-6901	TCGA	RNAseq	Validation	CRISB	CRISB	0.136373	0.853272
	TCGA-AA-3837	TCGA	RNAseq	Validation	CRISC	CRISC	0.0173965	0.864477
	TCGA-AA-3692	TCGA	RNAseq	Validation	CRISC	CRISE	0.114377	0.735823
	TCGA-AA-3862	TCGA	RNAseq	Validation	CRISC	CRISA	0.0837832	0.942687
	TCGA-A6-2682	TCGA	RNAseq	Validation	CRISC	CRISD	0.0537892	0.914454
	TCGA-AG-3598	TCGA	RNAseq	Validation	CRISC	CRISB	0.796041	1.10869
	TCGA-A6-3807	TCGA	RNAseq	Validation	CRISC	CRISB	0.0317936	0.817161
	TCGA-AA-3979	TCGA	RNAseq	Validation	CRISC	CRISB	0.00159968	0.635549
	TCGA-A6-2685	TCGA	RNAseq	Validation	CRISC	CRISB	0.0133973	0.589036
	TCGA-AG-4005	TCGA	RNAseq	Validation	CRISC	CRISB	0.0357928	0.891889
	TCGA-AG-3893	TCGA	RNAseq	Validation	CRISC	CRISC	0.00179964	0.512025
	TCGA-AA-3867	TCGA	RNAseq	Validation	CRISC	CRISC	0.00419916	0.710461
	TCGA-AA-3982	TCGA	RNAseq	Validation	CRISC	CRISC	0.019996	0.581402
	TCGA-AA-3971	TCGA	RNAseq	Validation	CRISC	CRISC	0.00239952	0.523323
	TCGA-AG-3909	TCGA	RNAseq	Validation	CRISC	CRISC	0.00219956	0.67454
	TCGA-AA-3562	TCGA	RNAseq	Validation	CRISC	CRISC	0.00039992	0.576337
	TCGA-AA-3542	TCGA	RNAseq	Validation	CRISC	CRISC	0.00759848	0.643652
	TCGA-AZ-4681	TCGA	RNAseq	Validation	CRISC	CRISC	0.00019996	0.58491
	TCGA-AG-3890	TCGA	RNAseq	Validation	CRISC	CRISC	0.0117976	0.673831
	TCGA-AZ-4684	TCGA	RNAseq	Validation	CRISC	CRISC	0.00119976	0.653815
	TCGA-AA-3495	TCGA	RNAseq	Validation	CRISC	CRISC	0.00639872	0.686709
	TCGA-AA-3538	TCGA	RNAseq	Validation	CRISC	CRISC	0.0541892	0.807139
	TCGA-CM-4752	TCGA	RNAseq	Validation	CRISC	CRISC	0.00519896	0.589637
	TCGA-AA-3688	TCGA	RNAseq	Validation	CRISC	CRISC	0.089982	0.887698
	TCGA-AA-3552	TCGA	RNAseq	Validation	CRISC	CRISC	0.0069986	0.602083
	TCGA-AA-A01T	TCGA	RNAseq	Validation	CRISC	CRISC	0.00039992	0.468863
	TCGA-AG-3882	TCGA	RNAseq	Validation	CRISC	CRISC	0.025195	0.675074
	TCGA-AG-4001	TCGA	RNAseq	Validation	CRISC	CRISD	0.152969	0.884079
	TCGA-AG-3728	TCGA	RNAseq	Validation	CRISC	CRISC	0.0189962	0.691698
	TCGA-AG-A01N	TCGA	RNAseq	Validation	CRISC	CRISD	0.0775845	0.84154
	TCGA-AA-3956	TCGA	RNAseq	Validation	CRISC	CRISE	0.0143971	0.744425
	TCGA-AG-3612	TCGA	RNAseq	Validation	CRISC	CRISC	0.00739852	0.700096
	TCGA-AA-3532	TCGA	RNAseq	Validation	CRISC	CRISC	0.109378	0.877701
	TCGA-CM-5341	TCGA	RNAseq	Validation	CRISC	CRISA	0.357928	0.971237
	TCGA-AA-3679	TCGA	RNAseq	Validation	CRISC	CRISE	0.00339932	0.669262
	TCGA-AA-3831	TCGA	RNAseq	Validation	CRISC	CRISC	0.0457908	0.761999
	TCGA-AA-3968	TCGA	RNAseq	Validation	CRISC	CRISC	0.205559	0.923928
	TCGA-AG-3608	TCGA	RNAseq	Validation	CRISC	CRISC	0.00579884	0.669909
	TCGA-AZ-4308	TCGA	RNAseq	Validation	CRISC	CRISC	0.00479904	0.661385
	TCGA-AA-3667	TCGA	RNAseq	Validation	CRISC	CRISC	0.00059988	0.628286
	TCGA-AA-3875	TCGA	RNAseq	Validation	CRISC	CRISC	0.136373	0.877951
	TCGA-AG-4008	TCGA	RNAseq	Validation	CRISC	CRISC	0.0167966	0.679
	TCGA-AA-3866	TCGA	RNAseq	Validation	CRISC	CRISC	0.830234	1.01777
	TCGA-AA-3524	TCGA	RNAseq	Validation	CRISC	CRISC	0.70246	1.01412
	TCGA-AA-3678	TCGA	RNAseq	Validation	CRISC	CRISD	0.0703859	0.803409
	TCGA-AA-3858	TCGA	RNAseq	Validation	CRISC	CRISC	0.0891822	0.983961
	TCGA-AG-A036	TCGA	RNAseq	Validation	CRISC	CRISC	0.941612	1.07288
	TCGA-AA-A00W	TCGA	RNAseq	Validation	CRISC	CRISC	0.0107978	0.859359
	TCGA-AG-3898	TCGA	RNAseq	Validation	CRISC	CRISB	0.171766	0.959043
	TCGA-AA-3819	TCGA	RNAseq	Validation	CRISC	CRISE	0.832034	1.0055
	TCGA-AG-A02G	TCGA	RNAseq	Validation	CRISC	CRISD	0.0107978	0.638985
	TCGA-AA-3986	TCGA	RNAseq	Validation	CRISC	CRISD	0.00919816	0.578376
	TCGA-AA-3517	TCGA	RNAseq	Validation	CRISC	CRISD	0.0113977	0.595079
	TCGA-AG-3726	TCGA	RNAseq	Validation	CRISC	CRISE	0.0983803	0.87721
	TCGA-AG-3593	TCGA	RNAseq	Validation	CRISC	CRISD	0.10178	0.802729
	TCGA-CM-4750	TCGA	RNAseq	Validation	CRISC	CRISC	0.0123975	0.846261
	TCGA-A6-2671	TCGA	RNAseq	Validation	CRISC	CRISC	0.030194	0.821887
	TCGA-AA-A010	TCGA	RNAseq	Validation	CRISC	CRISC	0.10098	0.980439
	TCGA-AA-A01G	TCGA	RNAseq	Validation	CRISC	CRISC	0.787842	1.13892
	TCGA-AA-3975	TCGA	RNAseq	Validation	CRISC	CRISE	0.00339932	0.561786
	TCGA-AF-2691	TCGA	RNAseq	Validation	CRISC	CRISE	0.00059988	0.493054
	TCGA-AG-3885	TCGA	RNAseq	Validation	CRISC	CRISE	0.00579884	0.629456
	TCGA-AA-3548	TCGA	RNAseq	Validation	CRISC	CRISE	0.0135973	0.760304
	TCGA-AA-A03J	TCGA	RNAseq	Validation	CRISC	CRISE	0.0173965	0.739188
	TCGA-AG-3887	TCGA	RNAseq	Validation	CRISC	CRISE	0.00979804	0.689966
	TCGA-AG-A00C	TCGA	RNAseq	Validation	CRISC	CRISE	0.019996	0.828887
	TCGA-A6-2681	TCGA	RNAseq	Validation	CRISC	CRISC	0.0893821	0.912888
	TCGA-A6-2679	TCGA	RNAseq	Validation	CRISC	CRISE	0.0357928	0.979173
	TCGA-AA-3846	TCGA	RNAseq	Validation	CRISC	CRISE	0.133773	0.859903
	TCGA-A6-2683	TCGA	RNAseq	Validation	CRISC	CRISC	0.138372	0.959215
	TCGA-CM-4747	TCGA	RNAseq	Validation	CRISC	CRISE	0.0327934	0.822546
	TCGA-AA-A01Z	TCGA	RNAseq	Validation	CRISC	CRISC	0.727255	1.00272
	TCGA-AY-5543	TCGA	RNAseq	Validation	CRISC	CRISC	0.0537892	0.94403
	TCGA-DC-6156	TCGA	RNAseq	Validation	CRISC	CRISD	0.120776	0.767173
	TCGA-AD-6548	TCGA	RNAseq	Validation	CRISC	CRISB	0.084983	0.990395
	TCGA-G4-6311	TCGA	RNAseq	Validation	CRISC	CRISB	0.0119976	0.864983
	TCGA-A6-5667	TCGA	RNAseq	Validation	CRISC	CRISC	0.00139972	0.659969
	TCGA-CM-6676	TCGA	RNAseq	Validation	CRISC	CRISC	0.00039992	0.509061
	TCGA-DC-6154	TCGA	RNAseq	Validation	CRISC	CRISC	0.00039992	0.476092
	TCGA-A6-6140	TCGA	RNAseq	Validation	CRISC	CRISC	0.00019996	0.460162
	TCGA-A6-2675	TCGA	RNAseq	Validation	CRISC	CRISC	0.00079984	0.571381
	TCGA-CA-5797	TCGA	RNAseq	Validation	CRISC	CRISC	0.00019996	0.540223
	TCGA-F5-6864	TCGA	RNAseq	Validation	CRISC	CRISC	0.00059988	0.457251
	TCGA-AZ-5403	TCGA	RNAseq	Validation	CRISC	CRISC	0.00119976	0.621131
	TCGA-CM-6170	TCGA	RNAseq	Validation	CRISC	CRISC	0.00039992	0.592886
	TCGA-CM-6679	TCGA	RNAseq	Validation	CRISC	CRISC	0.00879824	0.606077
	TCGA-DC-6683	TCGA	RNAseq	Validation	CRISC	CRISC	0.00159968	0.658625
	TCGA-A6-5656	TCGA	RNAseq	Validation	CRISC	CRISC	0.00019996	0.499085
	TCGA-AU-3779	TCGA	RNAseq	Validation	CRISC	CRISC	0.00979804	0.662702
	TCGA-F5-6811	TCGA	RNAseq	Validation	CRISC	CRISC	0.00059988	0.515182
	TCGA-CM-5868	TCGA	RNAseq	Validation	CRISC	CRISC	0.00019996	0.579696
	TCGA-D5-6929	TCGA	RNAseq	Validation	CRISC	CRISC	0.00819836	0.690631
	TCGA-CM-5344	TCGA	RNAseq	Validation	CRISC	CRISC	0.0231954	0.800286
	TCGA-G5-6235	TCGA	RNAseq	Validation	CRISC	CRISC	0.00019996	0.545429
	TCGA-AF-3911	TCGA	RNAseq	Validation	CRISC	CRISC	0.00179964	0.709935
	TCGA-CM-6163	TCGA	RNAseq	Validation	CRISC	CRISC	0.0383923	0.775251
	TCGA-A6-6782	TCGA	RNAseq	Validation	CRISC	CRISC	0.0157968	0.647856
	TCGA-A6-5660	TCGA	RNAseq	Validation	CRISC	CRISC	0.00179964	0.707873
	TCGA-G4-6317	TCGA	RNAseq	Validation	CRISC	CRISC	0.00039992	0.578223
	TCGA-AF-2693	TCGA	RNAseq	Validation	CRISC	CRISC	0.00059988	0.668387
	TCGA-CA-6719	TCGA	RNAseq	Validation	CRISC	CRISC	0.0289942	0.77665
	TCGA-CL-5918	TCGA	RNAseq	Validation	CRISC	CRISC	0.00019996	0.571933
	TCGA-G4-6293	TCGA	RNAseq	Validation	CRISC	CRISD	0.00119976	0.677012
	TCGA-CM-6172	TCGA	RNAseq	Validation	CRISC	CRISC	0.0039992	0.665599
	TCGA-D5-6926	TCGA	RNAseq	Validation	CRISC	CRISC	0.0619876	0.830134
	TCGA-DC-6682	TCGA	RNAseq	Validation	CRISC	CRISC	0.831034	1.01319
	TCGA-A6-6650	TCGA	RNAseq	Validation	CRISC	CRISC	0.00019996	0.67298
	TCGA-AA-3697	TCGA	RNAseq	Validation	CRISC	CRISC	0.00279944	0.855659
	TCGA-CM-6677	TCGA	RNAseq	Validation	CRISC	CRISC	0.00539892	0.771295
	TCGA-DC-6160	TCGA	RNAseq	Validation	CRISC	CRISA	0.711658	1.02848
	TCGA-AF-4110	TCGA	RNAseq	Validation	CRISC	CRISD	0.00039992	0.546251
	TCGA-D5-6537	TCGA	RNAseq	Validation	CRISC	CRISC	0.029994	0.900564
	TCGA-AG-4022	TCGA	RNAseq	Validation	CRISC	CRISE	0.00039992	0.508466
	TCGA-G4-6306	TCGA	RNAseq	Validation	CRISC	CRISE	0.00019996	0.585254
	TCGA-F5-6571	TCGA	RNAseq	Validation	CRISC	CRISE	0.0125975	0.663047
	TCGA-AA-3660	TCGA	RNAseq	Validation	CRISC	CRISE	0.00039992	0.519053
	TCGA-DM-A1D7	TCGA	RNAseq	Validation	CRISC	CRISE	0.0019996	0.661205
	TCGA-EI-6883	TCGA	RNAseq	Validation	CRISC	CRISC	0.00019996	0.472458
	TCGA-AD-6888	TCGA	RNAseq	Validation	CRISC	CRISD	0.00079984	0.626374
	TCGA-DC-5337	TCGA	RNAseq	Validation	CRISC	CRISC	0.00359928	0.666197
	TCGA-D5-5538	TCGA	RNAseq	Validation	CRISC	CRISC	0.0481904	0.843138
	TCGA-AA-3511	TCGA	RNAseq	Validation	CRISC	CRISE	0.0009998	0.638727
	TCGA-F5-6812	TCGA	RNAseq	Validation	CRISC	CRISE	0.167367	0.859069
	TCGA-G4-6625	TCGA	RNAseq	Validation	CRISC	CRISC	0.0219956	0.759732
	TCGA-DM-A0X9	TCGA	RNAseq	Validation	CRISC	CRISE	0.0227954	0.849037
	TCGA-A6-6138	TCGA	RNAseq	Validation	CRISC	CRISE	0.0279944	0.920416
	TCGA-CK-5914	TCGA	RNAseq	Validation	CRISC	CRISC	0.679864	1.00759
	TCGA-DM-A1D4	TCGA	RNAseq	Validation	CRISC	CRISA	0.00579884	0.774687
	TCGA-AG-3881	TCGA	RNAseq	Validation	CRISD	CRISA	0.0129974	0.647246
	TCGA-AA-3950	TCGA	RNAseq	Validation	CRISD	CRISD	0.916017	1.12814
	TCGA-AA-3973	TCGA	RNAseq	Validation	CRISD	CRISE	0.134173	0.826644
	TCGA-AA-3534	TCGA	RNAseq	Validation	CRISD	CRISD	0.00019996	0.441464
	TCGA-AY-4070	TCGA	RNAseq	Validation	CRISD	CRISD	0.0163967	0.543676
	TCGA-AG-3894	TCGA	RNAseq	Validation	CRISD	CRISD	0.00059988	0.590987
	TCGA-AA-A01X	TCGA	RNAseq	Validation	CRISD	CRISD	0.00019996	0.436984
	TCGA-AA-3531	TCGA	RNAseq	Validation	CRISD	CRISD	0.0009998	0.589162
	TCGA-AG-3587	TCGA	RNAseq	Validation	CRISD	CRISD	0.0117976	0.620727
	TCGA-AA-A00O	TCGA	RNAseq	Validation	CRISD	CRISD	0.00459908	0.514131
	TCGA-AG-3609	TCGA	RNAseq	Validation	CRISD	CRISD	0.00679864	0.593304
	TCGA-AG-3999	TCGA	RNAseq	Validation	CRISD	CRISD	0.00439912	0.695914
	TCGA-AA-3506	TCGA	RNAseq	Validation	CRISD	CRISD	0.00679864	0.75338
	TCGA-AG-3580	TCGA	RNAseq	Validation	CRISD	CRISD	0.0565887	0.887234
	TCGA-AA-A00D	TCGA	RNAseq	Validation	CRISD	CRISB	0.0993801	0.857268
	TCGA-AA-A01D	TCGA	RNAseq	Validation	CRISD	CRISE	0.0319936	0.768739
	TCGA-AA-A02F	TCGA	RNAseq	Validation	CRISD	CRISD	0.176365	0.968498
	TCGA-A6-6654	TCGA	RNAseq	Validation	CRISD	CRISD	0.0241952	0.692238
	TCGA-EI-7002	TCGA	RNAseq	Validation	CRISD	CRISE	0.0287942	0.718225
	TCGA-DY-A1DE	TCGA	RNAseq	Validation	CRISD	CRISC	0.114377	0.889502
	TCGA-DC-5869	TCGA	RNAseq	Validation	CRISD	CRISC	0.00839832	0.704967
	TCGA-F4-6460	TCGA	RNAseq	Validation	CRISD	CRISD	0.00039992	0.407139
	TCGA-F4-6463	TCGA	RNAseq	Validation	CRISD	CRISD	0.00019996	0.427033
	TCGA-A6-6651	TCGA	RNAseq	Validation	CRISD	CRISD	0.00279944	0.391324
	TCGA-A6-6652	TCGA	RNAseq	Validation	CRISD	CRISD	0.00019996	0.477409
	TCGA-CM-6161	TCGA	RNAseq	Validation	CRISD	CRISD	0.00019996	0.396611
	TCGA-F5-6863	TCGA	RNAseq	Validation	CRISD	CRISD	0.00039992	0.425913
	TCGA-EI-6885	TCGA	RNAseq	Validation	CRISD	CRISD	0.00159968	0.448788
	TCGA-A6-5664	TCGA	RNAseq	Validation	CRISD	CRISD	0.00219956	0.538889
	TCGA-G4-6314	TCGA	RNAseq	Validation	CRISD	CRISD	0.00059988	0.479201
	TCGA-A6-6142	TCGA	RNAseq	Validation	CRISD	CRISD	0.00019996	0.459935
	TCGA-CM-6166	TCGA	RNAseq	Validation	CRISD	CRISD	0.00039992	0.478772
	TCGA-D5-6924	TCGA	RNAseq	Validation	CRISD	CRISD	0.00039992	0.451627
	TCGA-G4-6298	TCGA	RNAseq	Validation	CRISD	CRISD	0.00039992	0.530294
	TCGA-AH-6549	TCGA	RNAseq	Validation	CRISD	CRISD	0.0155969	0.657355
	TCGA-CL-5917	TCGA	RNAseq	Validation	CRISD	CRISD	0.0129974	0.705123
	TCGA-A6-5662	TCGA	RNAseq	Validation	CRISD	CRISD	0.00779844	0.70675
	TCGA-F4-6569	TCGA	RNAseq	Validation	CRISD	CRISD	0.0121976	0.676612
	TCGA-A6-4105	TCGA	RNAseq	Validation	CRISD	CRISD	0.0427914	0.850375
	TCGA-D5-6538	TCGA	RNAseq	Validation	CRISD	CRISD	0.0369926	0.816495
	TCGA-CM-6167	TCGA	RNAseq	Validation	CRISD	CRISD	0.0453909	0.601091
	TCGA-G4-6295	TCGA	RNAseq	Validation	CRISD	CRISD	0.075185	0.962455
	TCGA-G4-6315	TCGA	RNAseq	Validation	CRISD	CRISD	0.00039992	0.789535
	TCGA-F4-6807	TCGA	RNAseq	Validation	CRISD	CRISD	0.0891822	0.836824
	TCGA-AD-6890	TCGA	RNAseq	Validation	CRISD	CRISD	0.0483903	0.929449
	TCGA-F5-6814	TCGA	RNAseq	Validation	CRISD	CRISD	0.915217	1.11854
	TCGA-AH-6897	TCGA	RNAseq	Validation	CRISD	CRISD	0.0417916	0.957592
	TCGA-D5-6536	TCGA	RNAseq	Validation	CRISD	CRISE	0.0263947	0.714844
	TCGA-AA-3662	TCGA	RNAseq	Validation	CRISD	CRISE	0.00139972	0.554194
	TCGA-AH-6644	TCGA	RNAseq	Validation	CRISD	CRISE	0.0491902	0.801136
	TCGA-AD-6965	TCGA	RNAseq	Validation	CRISD	CRISE	0.0355929	0.855003
	TCGA-A6-4107	TCGA	RNAseq	Validation	CRISE	CRISB	0.0427914	0.763682
	TCGA-AA-3939	TCGA	RNAseq	Validation	CRISE	CRISE	0.0933813	0.848998
	TCGA-AZ-4315	TCGA	RNAseq	Validation	CRISE	CRISA	0.140572	0.917424
	TCGA-AA-3947	TCGA	RNAseq	Validation	CRISE	CRISA	0.94761	1.01201
	TCGA-AA-3844	TCGA	RNAseq	Validation	CRISE	CRISE	0.0019996	0.584509
	TCGA-AA-3561	TCGA	RNAseq	Validation	CRISE	CRISE	0.0153969	0.635171
	TCGA-AA-3972	TCGA	RNAseq	Validation	CRISE	CRISE	0.00179964	0.607021
	TCGA-AA-A01F	TCGA	RNAseq	Validation	CRISE	CRISE	0.00019996	0.63044
	TCGA-AA-3509	TCGA	RNAseq	Validation	CRISE	CRISE	0.0675865	0.75564
	TCGA-AA-3519	TCGA	RNAseq	Validation	CRISE	CRISE	0.00719856	0.652551
	TCGA-A6-2678	TCGA	RNAseq	Validation	CRISE	CRISE	0.0639872	0.768998
	TCGA-AA-A00L	TCGA	RNAseq	Validation	CRISE	CRISE	0.0229954	0.855667
	TCGA-AA-3842	TCGA	RNAseq	Validation	CRISE	CRISE	0.00479904	0.823935
	TCGA-AA-3976	TCGA	RNAseq	Validation	CRISE	CRISE	0.00979804	0.78236
	TCGA-CA-6716	TCGA	RNAseq	Validation	CRISE	CRISD	0.00419916	0.679916
	TCGA-D5-5540	TCGA	RNAseq	Validation	CRISE	CRISD	0.0763847	0.779872
	TCGA-A6-5666	TCGA	RNAseq	Validation	CRISE	CRISD	0.0125975	0.778135
	TCGA-CM-5864	TCGA	RNAseq	Validation	CRISE	CRISE	0.00019996	0.472441
	TCGA-CM-5862	TCGA	RNAseq	Validation	CRISE	CRISE	0.00019996	0.474999
	TCGA-EF-5830	TCGA	RNAseq	Validation	CRISE	CRISE	0.00019996	0.404442
	TCGA-F4-6808	TCGA	RNAseq	Validation	CRISE	CRISE	0.00379924	0.695106
	TCGA-D5-5537	TCGA	RNAseq	Validation	CRISE	CRISE	0.00479904	0.732026
	TCGA-DM-A1D9	TCGA	RNAseq	Validation	CRISE	CRISE	0.0171966	0.780472
	TCGA-A6-5659	TCGA	RNAseq	Validation	CRISE	CRISD	0.794241	1.05639
	TCGA-AA-3851	TCGA	RNAseq	Validation	NA	CRISA	0.059788	0.771633
	TCGA-AA-3812	TCGA	RNAseq	Validation	NA	CRISC	0.0355929	0.768861
	TCGA-A6-2674	TCGA	RNAseq	Validation	NA	CRISB	0.15037	0.760217
	TCGA-AF-2692	TCGA	RNAseq	Validation	NA	CRISA	0.217756	0.974485
	TCGA-AG-3600	TCGA	RNAseq	Validation	NA	CRISB	0.0277944	0.781618
	TCGA-AA-3553	TCGA	RNAseq	Validation	NA	CRISC	0.0293941	0.734232
	TCGA-CA-5256	TCGA	RNAseq	Validation	NA	CRISD	0.0953809	0.808941
	TCGA-AA-3673	TCGA	RNAseq	Validation	NA	CRISA	0.120376	0.920216
	TCGA-AG-3581	TCGA	RNAseq	Validation	NA	CRISD	0.00919816	0.713097
	TCGA-AG-A016	TCGA	RNAseq	Validation	NA	CRISE	0.00559888	0.86996
	TCGA-A6-3810	TCGA	RNAseq	Validation	NA	CRISE	0.0991802	0.809022
	TCGA-AG-A015	TCGA	RNAseq	Validation	NA	CRISE	0.0079984	0.836145
	TCGA-A6-2680	TCGA	RNAseq	Validation	NA	CRISE	0.00079984	0.678472
	TCGA-AA-3520	TCGA	RNAseq	Validation	NA	CRISD	0.123575	0.971058
	TCGA-G4-6321	TCGA	RNAseq	Validation	NA	CRISA	0.00159968	0.559897
	TCGA-CM-5861	TCGA	RNAseq	Validation	NA	CRISA	0.0009998	0.673333
	TCGA-D5-6539	TCGA	RNAseq	Validation	NA	CRISC	0.00519896	0.724
	TCGA-AD-6964	TCGA	RNAseq	Validation	NA	CRISA	0.113377	0.833588
	TCGA-EI-6884	TCGA	RNAseq	Validation	NA	CRISC	0.0203959	0.840484
	TCGA-F4-6855	TCGA	RNAseq	Validation	NA	CRISD	0.0731854	0.867695
	TCGA-G4-6586	TCGA	RNAseq	Validation	NA	CRISB	0.025195	0.894951
	TCGA-D5-6927	TCGA	RNAseq	Validation	NA	CRISA	0.102579	0.975364
	TCGA-AH-6643	TCGA	RNAseq	Validation	NA	CRISE	0.0259948	0.770306
	TCGA-CM-5348	TCGA	RNAseq	Validation	NA	CRISB	0.176565	0.836709
	TCGA-F4-6805	TCGA	RNAseq	Validation	NA	CRISB	0.0107978	0.735863
	TCGA-CM-6168	TCGA	RNAseq	Validation	NA	CRISB	0.226755	0.969721
	TCGA-DC-6157	TCGA	RNAseq	Validation	NA	CRISC	0.00159968	0.650156
	TCGA-D5-5541	TCGA	RNAseq	Validation	NA	CRISC	0.0627874	0.834122
	TCGA-DY-A0XA	TCGA	RNAseq	Validation	NA	CRISD	0.0615877	0.871761
	TCGA-DM-A1D0	TCGA	RNAseq	Validation	NA	CRISE	0.00759848	0.72752
	TCGA-D5-6533	TCGA	RNAseq	Validation	NA	CRISD	0.00659868	0.840477
	TCGA-CA-6715	TCGA	RNAseq	Validation	NA	CRISD	0.00039992	0.582963
	TCGA-F5-6861	TCGA	RNAseq	Validation	NA	CRISE	0.661468	1.04617
	TCGA-G4-6304	TCGA	RNAseq	Validation	NA	CRISA	0.789642	1.07921
	TCGA-D5-6531	TCGA	RNAseq	Validation	NA	CRISE	0.0153969	0.81653
	TCGA-CM-5349	TCGA	RNAseq	Validation	NA	CRISD	0.0521896	0.849255
	TCGA-F5-6813	TCGA	RNAseq	Validation	NA	CRISE	0.0639872	0.917662
	GSM327286	gse13067	AFFY array	Training	CRISA	CRISA	0.00019996	0.416445
	GSM327288	gse13067	AFFY array	Training	CRISA	CRISB	0.0179964	0.786204
	GSM327289	gse13067	AFFY array	Training	CRISA	CRISD	0.00079984	0.504779
	GSM327291	gse13067	AFFY array	Training	CRISA	CRISA	0.0029994	0.581409
	GSM327293	gse13067	AFFY array	Training	CRISA	CRISE	0.00019996	0.444217
	GSM327298	gse13067	AFFY array	Training	CRISA	CRISA	0.00059988	0.509456
	GSM327300	gse13067	AFFY array	Training	CRISA	CRISA	0.0187962	0.676532
	GSM327309	gse13067	AFFY array	Training	CRISA	CRISA	0.00019996	0.360495
	GSM327312	gse13067	AFFY array	Training	CRISA	CRISA	0.00019996	0.425077
	GSM327327	gse13067	AFFY array	Training	CRISA	CRISB	0.0039992	0.732086
	GSM327328	gse13067	AFFY array	Training	CRISA	CRISC	0.00019996	0.623568
	GSM327330	gse13067	AFFY array	Training	CRISA	CRISB	0.00059988	0.618543
	GSM327331	gse13067	AFFY array	Training	CRISA	CRISB	0.00019996	0.459611
	GSM327332	gse13067	AFFY array	Training	CRISA	CRISC	0.0009998	0.608133
	GSM327333	gse13067	AFFY array	Training	CRISA	CRISA	0.00039992	0.509266
	GSM327334	gse13067	AFFY array	Training	CRISA	CRISC	0.0485903	0.821087
	GSM327335	gse13067	AFFY array	Training	CRISA	CRISA	0.0607878	0.822178
	GSM327343	gse13067	AFFY array	Training	CRISA	CRISA	0.00039992	0.453158
	GSM327345	gse13067	AFFY array	Training	CRISA	CRISA	0.039792	0.865347
	GSM327346	gse13067	AFFY array	Training	CRISA	CRISA	0.00639872	0.559431
	GSM327347	gse13067	AFFY array	Training	CRISA	CRISA	0.0177964	0.737223
	GSM327349	gse13067	AFFY array	Training	CRISA	CRISA	0.00019996	0.422527
	GSM327352	gse13067	AFFY array	Training	CRISA	CRISB	0.227954	0.800794
	GSM327353	gse13067	AFFY array	Training	CRISA	CRISA	0.00019996	0.397494
	GSM327297	gse13067	AFFY array	Training	CRISB	CRISB	0.00639872	0.818791
	GSM327302	gse13067	AFFY array	Training	CRISB	CRISB	0.0281944	0.682419
	GSM327311	gse13067	AFFY array	Training	CRISB	CRISB	0.0207958	0.585518
	GSM327313	gse13067	AFFY array	Training	CRISB	CRISB	0.00859828	0.626202
	GSM327317	gse13067	AFFY array	Training	CRISB	CRISD	0.00419916	0.772648
	GSM327322	gse13067	AFFY array	Training	CRISB	CRISD	0.0533893	0.704961
	GSM327325	gse13067	AFFY array	Training	CRISB	CRISB	0.00859828	0.618202
	GSM327329	gse13067	AFFY array	Training	CRISB	CRISB	0.0029994	0.545599
	GSM327292	gse13067	AFFY array	Training	CRISC	CRISD	0.825235	1.03399
	GSM327295	gse13067	AFFY array	Training	CRISC	CRISB	0.0975805	0.750436
	GSM327299	gse13067	AFFY array	Training	CRISC	CRISC	0.313137	0.816044
	GSM327306	gse13067	AFFY array	Training	CRISC	CRISC	0.00159968	0.624322
	GSM327308	gse13067	AFFY array	Training	CRISC	CRISE	0.034793	0.771946
	GSM327314	gse13067	AFFY array	Training	CRISC	CRISB	0.0177964	0.740153
	GSM327315	gse13067	AFFY array	Training	CRISC	CRISC	0.00139972	0.529581
	GSM327321	gse13067	AFFY array	Training	CRISC	CRISE	0.00459908	0.67342
	GSM327323	gse13067	AFFY array	Training	CRISC	CRISE	0.0479904	0.740293
	GSM327326	gse13067	AFFY array	Training	CRISC	CRISC	0.0377924	0.821319
	GSM327336	gse13067	AFFY array	Training	CRISC	CRISC	0.0009998	0.731621
	GSM327337	gse13067	AFFY array	Training	CRISC	CRISC	0.00059988	0.711398
	GSM327340	gse13067	AFFY array	Training	CRISC	CRISC	0.0165967	0.866498
	GSM327341	gse13067	AFFY array	Training	CRISC	CRISC	0.0123975	0.812177
	GSM327342	gse13067	AFFY array	Training	CRISC	CRISC	0.0323935	0.824822
	GSM327350	gse13067	AFFY array	Training	CRISC	CRISD	0.114177	0.864755
	GSM327319	gse13067	AFFY array	Training	CRISD	CRISD	0.074785	0.75951
	GSM327339	gse13067	AFFY array	Training	CRISD	CRISD	0.00559888	0.591621
	GSM327348	gse13067	AFFY array	Training	CRISD	CRISD	0.024995	0.858402
	GSM327351	gse13067	AFFY array	Training	CRISD	CRISD	0.00519896	0.612363
	GSM327355	gse13067	AFFY array	Training	CRISD	CRISD	0.0521896	0.833062
	GSM327282	gse13067	AFFY array	Training	CRISE	CRISE	0.961608	1.08925
	GSM327284	gse13067	AFFY array	Training	CRISE	CRISE	0.184763	0.772026
	GSM327285	gse13067	AFFY array	Training	CRISE	CRISE	0.113177	0.719037
	GSM327290	gse13067	AFFY array	Training	CRISE	CRISC	0.144571	0.752552
	GSM327307	gse13067	AFFY array	Training	CRISE	CRISE	0.19836	0.876381
	GSM327316	gse13067	AFFY array	Training	CRISE	CRISE	0.176765	0.84584
	GSM327318	gse13067	AFFY array	Training	CRISE	CRISE	0.0039992	0.679962
	GSM327320	gse13067	AFFY array	Training	CRISE	CRISE	0.00019996	0.396892
	GSM327324	gse13067	AFFY array	Training	CRISE	CRISD	0.120576	0.862306
	GSM327338	gse13067	AFFY array	Training	CRISE	CRISE	0.0435913	0.821415
	GSM327354	gse13067	AFFY array	Training	CRISE	CRISD	0.00859828	0.741158
	GSM327303	gse13067	AFFY array	Training	NA	CRISC	0.00639872	0.729071
	GSM327304	gse13067	AFFY array	Training	NA	CRISC	0.0423915	0.701739
	GSM327310	gse13067	AFFY array	Training	NA	CRISA	0.226155	0.974564
	GSM327344	gse13067	AFFY array	Training	NA	CRISD	0.0343931	0.784589
	GSM327283	gse13067	AFFY array	Training	#N/A	CRISC	0.973405	1.06893
	GSM327287	gse13067	AFFY array	Training	#N/A	CRISA	0.95221	1.20012
	GSM327294	gse13067	AFFY array	Training	#N/A	CRISB	0.293741	0.913576
	GSM327296	gse13067	AFFY array	Training	#N/A	CRISE	0.84803	1.13947
	GSM327301	gse13067	AFFY array	Training	#N/A	CRISC	0.190962	0.886946
	GSM327305	gse13067	AFFY array	Training	#N/A	CRISC	0.943411	1.11348
	GSM335511	gse13294	AFFY array	Training	CRISA	CRISA	0.00019996	0.329324
	GSM335513	gse13294	AFFY array	Training	CRISA	CRISA	0.0009998	0.698114
	GSM335518	gse13294	AFFY array	Training	CRISA	CRISA	0.00019996	0.538375
	GSM335519	gse13294	AFFY array	Training	CRISA	CRISC	0.00179964	0.908635
	GSM335520	gse13294	AFFY array	Training	CRISA	CRISA	0.00419916	0.487915
	GSM335521	gse13294	AFFY array	Training	CRISA	CRISA	0.00019996	0.64359
	GSM335523	gse13294	AFFY array	Training	CRISA	CRISA	0.00359928	0.477637
	GSM335525	gse13294	AFFY array	Training	CRISA	CRISA	0.010198	0.679535
	GSM335526	gse13294	AFFY array	Training	CRISA	CRISC	0.0331934	0.908267
	GSM335527	gse13294	AFFY array	Training	CRISA	CRISA	0.00019996	0.446082
	GSM335528	gse13294	AFFY array	Training	CRISA	CRISA	0.00019996	0.425132
	GSM335529	gse13294	AFFY array	Training	CRISA	CRISA	0.00019996	0.394427
	GSM335530	gse13294	AFFY array	Training	CRISA	CRISA	0.00439912	0.720906
	GSM335532	gse13294	AFFY array	Training	CRISA	CRISA	0.00419916	0.84564
	GSM335535	gse13294	AFFY array	Training	CRISA	CRISD	0.00019996	0.449169
	GSM335541	gse13294	AFFY array	Training	CRISA	CRISA	0.00039992	0.647157
	GSM335542	gse13294	AFFY array	Training	CRISA	CRISA	0.0517896	0.902843
	GSM335543	gse13294	AFFY array	Training	CRISA	CRISB	0.00059988	0.568039
	GSM335544	gse13294	AFFY array	Training	CRISA	CRISA	0.00019996	0.397511
	GSM335546	gse13294	AFFY array	Training	CRISA	CRISA	0.00079984	0.465146
	GSM335550	gse13294	AFFY array	Training	CRISA	CRISA	0.0181964	0.743825
	GSM335559	gse13294	AFFY array	Training	CRISA	CRISB	0.0161968	0.724428
	GSM335560	gse13294	AFFY array	Training	CRISA	CRISA	0.190562	0.942639
	GSM335563	gse13294	AFFY array	Training	CRISA	CRISA	0.00459908	0.553909
	GSM335565	gse13294	AFFY array	Training	CRISA	CRISB	0.00019996	0.535832
	GSM335566	gse13294	AFFY array	Training	CRISA	CRISA	0.00019996	0.609924
	GSM335570	gse13294	AFFY array	Training	CRISA	CRISA	0.00259948	0.661968
	GSM335572	gse13294	AFFY array	Training	CRISA	CRISA	0.00079984	0.584189
	GSM335573	gse13294	AFFY array	Training	CRISA	CRISE	0.0413917	0.762018
	GSM335577	gse13294	AFFY array	Training	CRISA	CRISB	0.0371926	0.777501
	GSM335579	gse13294	AFFY array	Training	CRISA	CRISA	0.00019996	0.477494
	GSM335581	gse13294	AFFY array	Training	CRISA	CRISA	0.00019996	0.315477
	GSM335586	gse13294	AFFY array	Training	CRISA	CRISA	0.00339932	0.695141
	GSM335587	gse13294	AFFY array	Training	CRISA	CRISC	0.0835833	0.857756
	GSM335589	gse13294	AFFY array	Training	CRISA	CRISE	0.210758	0.860223
	GSM335590	gse13294	AFFY array	Training	CRISA	CRISC	0.00879824	0.665157
	GSM335593	gse13294	AFFY array	Training	CRISA	CRISE	0.208158	0.889878
	GSM335597	gse13294	AFFY array	Training	CRISA	CRISA	0.132973	0.652311
	GSM335599	gse13294	AFFY array	Training	CRISA	CRISE	0.00779844	0.634505
	GSM335605	gse13294	AFFY array	Training	CRISA	CRISE	0.0389922	0.697982
	GSM335607	gse13294	AFFY array	Training	CRISA	CRISA	0.00019996	0.483425
	GSM335611	gse13294	AFFY array	Training	CRISA	CRISA	0.0415917	0.648295
	GSM335619	gse13294	AFFY array	Training	CRISA	CRISA	0.0691862	0.891491
	GSM335624	gse13294	AFFY array	Training	CRISA	CRISA	0.0161968	0.522349
	GSM335627	gse13294	AFFY array	Training	CRISA	CRISA	0.0603879	0.755062
	GSM335629	gse13294	AFFY array	Training	CRISA	CRISA	0.014797	0.725684
	GSM335632	gse13294	AFFY array	Training	CRISA	CRISA	0.00039992	0.394955
	GSM335633	gse13294	AFFY array	Training	CRISA	CRISD	0.0853829	0.749466
	GSM335634	gse13294	AFFY array	Training	CRISA	CRISA	0.00659868	0.648504
	GSM335637	gse13294	AFFY array	Training	CRISA	CRISD	0.0571886	0.69899
	GSM335639	gse13294	AFFY array	Training	CRISA	CRISB	0.183163	0.905328
	GSM335643	gse13294	AFFY array	Training	CRISA	CRISA	0.271146	0.913013
	GSM335646	gse13294	AFFY array	Training	CRISA	CRISA	0.00119976	0.481898
	GSM335649	gse13294	AFFY array	Training	CRISA	CRISE	0.102779	0.9424
	GSM335651	gse13294	AFFY array	Training	CRISA	CRISE	0.00779844	0.738121
	GSM335653	gse13294	AFFY array	Training	CRISA	CRISA	0.00039992	0.498985
	GSM335655	gse13294	AFFY array	Training	CRISA	CRISA	0.00019996	0.628687
	GSM335660	gse13294	AFFY array	Training	CRISA	CRISA	0.00019996	0.423779
	GSM335662	gse13294	AFFY array	Training	CRISA	CRISA	0.0213957	0.780892
	GSM335663	gse13294	AFFY array	Training	CRISA	CRISA	0.15217	0.969902
	GSM335533	gse13294	AFFY array	Training	CRISB	CRISB	0.00739852	0.825472
	GSM335545	gse13294	AFFY array	Training	CRISB	CRISB	0.00559888	0.791615
	GSM335551	gse13294	AFFY array	Training	CRISB	CRISB	0.769246	1.04245
	GSM335564	gse13294	AFFY array	Training	CRISB	CRISC	0.0165967	0.71288
	GSM335567	gse13294	AFFY array	Training	CRISB	CRISC	0.0313937	0.877665
	GSM335574	gse13294	AFFY array	Training	CRISB	CRISB	0.0245951	0.713084
	GSM335575	gse13294	AFFY array	Training	CRISB	CRISC	0.0231954	0.707373
	GSM335576	gse13294	AFFY array	Training	CRISB	CRISB	0.103379	0.914174
	GSM335580	gse13294	AFFY array	Training	CRISB	CRISB	0.0125975	0.686209
	GSM335604	gse13294	AFFY array	Training	CRISB	CRISB	0.109178	0.887467
	GSM335608	gse13294	AFFY array	Training	CRISB	CRISB	0.00019996	0.279896
	GSM335614	gse13294	AFFY array	Training	CRISB	CRISB	0.00659868	0.555366
	GSM335620	gse13294	AFFY array	Training	CRISB	CRISD	0.20216	0.818294
	GSM335621	gse13294	AFFY array	Training	CRISB	CRISB	0.00119976	0.637996
	GSM335622	gse13294	AFFY array	Training	CRISB	CRISE	0.170766	0.896294
	GSM335623	gse13294	AFFY array	Training	CRISB	CRISB	0.00119976	0.510405
	GSM335635	gse13294	AFFY array	Training	CRISB	CRISB	0.185763	0.927147
	GSM335645	gse13294	AFFY array	Training	CRISB	CRISA	0.0377924	0.798752
	GSM335652	gse13294	AFFY array	Training	CRISB	CRISB	0.024995	0.764863
	GSM335654	gse13294	AFFY array	Training	CRISB	CRISB	0.0553889	0.784216
	GSM335657	gse13294	AFFY array	Training	CRISB	CRISB	0.0907818	0.874024
	GSM335664	gse13294	AFFY array	Training	CRISB	CRISB	0.0059988	0.620925
	GSM335514	gse13294	AFFY array	Training	CRISC	CRISC	0.00079984	0.761505
	GSM335517	gse13294	AFFY array	Training	CRISC	CRISD	0.0289942	0.970814
	GSM335524	gse13294	AFFY array	Training	CRISC	CRISC	0.0417916	0.839612
	GSM335531	gse13294	AFFY array	Training	CRISC	CRISC	0.00119976	0.63023
	GSM335534	gse13294	AFFY array	Training	CRISC	CRISE	0.0107978	0.616434
	GSM335537	gse13294	AFFY array	Training	CRISC	CRISC	0.0441912	0.802096
	GSM335538	gse13294	AFFY array	Training	CRISC	CRISD	0.00339932	0.701764
	GSM335539	gse13294	AFFY array	Training	CRISC	CRISD	0.0121976	0.809509
	GSM335540	gse13294	AFFY array	Training	CRISC	CRISE	0.0187962	0.631187
	GSM335554	gse13294	AFFY array	Training	CRISC	CRISC	0.0165967	0.669257
	GSM335568	gse13294	AFFY array	Training	CRISC	CRISC	0.00019996	0.525532
	GSM335569	gse13294	AFFY array	Training	CRISC	CRISC	0.00319936	0.632208
	GSM335571	gse13294	AFFY array	Training	CRISC	CRISC	0.04979	0.899638
	GSM335582	gse13294	AFFY array	Training	CRISC	CRISC	0.00819836	0.671623
	GSM335584	gse13294	AFFY array	Training	CRISC	CRISC	0.131174	0.826622
	GSM335591	gse13294	AFFY array	Training	CRISC	CRISC	0.0189962	0.789509
	GSM335592	gse13294	AFFY array	Training	CRISC	CRISD	0.0187962	0.74322
	GSM335598	gse13294	AFFY array	Training	CRISC	CRISC	0.0395921	0.665224
	GSM335600	gse13294	AFFY array	Training	CRISC	CRISC	0.00739852	0.659423
	GSM335601	gse13294	AFFY array	Training	CRISC	CRISB	0.0519896	0.809869
	GSM335606	gse13294	AFFY array	Training	CRISC	CRISC	0.00479904	0.643573
	GSM335610	gse13294	AFFY array	Training	CRISC	CRISC	0.00779844	0.528907
	GSM335612	gse13294	AFFY array	Training	CRISC	CRISE	0.0853829	0.808192
	GSM335615	gse13294	AFFY array	Training	CRISC	CRISD	0.147371	0.882701
	GSM335616	gse13294	AFFY array	Training	CRISC	CRISD	0.113777	0.658163
	GSM335618	gse13294	AFFY array	Training	CRISC	CRISE	0.00959808	0.677819
	GSM335625	gse13294	AFFY array	Training	CRISC	CRISC	0.238152	0.850377
	GSM335626	gse13294	AFFY array	Training	CRISC	CRISD	0.175965	0.835995
	GSM335628	gse13294	AFFY array	Training	CRISC	CRISB	0.0567886	0.81771
	GSM335512	gse13294	AFFY array	Training	CRISD	CRISD	0.0443911	0.92411
	GSM335516	gse13294	AFFY array	Training	CRISD	CRISD	0.00019996	0.708524
	GSM335536	gse13294	AFFY array	Training	CRISD	CRISC	0.0009998	0.792891
	GSM335547	gse13294	AFFY array	Training	CRISD	CRISD	0.914217	1.07568
	GSM335549	gse13294	AFFY array	Training	CRISD	CRISD	0.00519896	0.679113
	GSM335557	gse13294	AFFY array	Training	CRISD	CRISD	0.00159968	0.557078
	GSM335558	gse13294	AFFY array	Training	CRISD	CRISD	0.0869826	0.749709
	GSM335588	gse13294	AFFY array	Training	CRISD	CRISD	0.0059988	0.806225
	GSM335636	gse13294	AFFY array	Training	CRISD	CRISD	0.00019996	0.475107
	GSM335510	gse13294	AFFY array	Training	CRISE	CRISE	0.0157968	0.576745
	GSM335522	gse13294	AFFY array	Training	CRISE	CRISE	0.0315937	0.823735
	GSM335548	gse13294	AFFY array	Training	CRISE	CRISE	0.163767	0.967834
	GSM335583	gse13294	AFFY array	Training	CRISE	CRISD	0.0109978	0.642094
	GSM335594	gse13294	AFFY array	Training	CRISE	CRISD	0.00679864	0.493511
	GSM335596	gse13294	AFFY array	Training	CRISE	CRISE	0.0559888	0.799165
	GSM335603	gse13294	AFFY array	Training	CRISE	CRISE	0.0105979	0.455404
	GSM335648	gse13294	AFFY array	Training	CRISE	CRISE	0.0173965	0.596052
	GSM335553	gse13294	AFFY array	Training	NA	CRISC	0.0407918	0.71491
	GSM335556	gse13294	AFFY array	Training	NA	CRISE	0.024795	0.753493
	GSM335561	gse13294	AFFY array	Training	NA	CRISE	0.00619876	0.696163
	GSM335562	gse13294	AFFY array	Training	NA	CRISC	0.832633	1.04382
	GSM335578	gse13294	AFFY array	Training	NA	CRISC	0.079984	0.861035
	GSM335602	gse13294	AFFY array	Training	NA	CRISC	0.0255949	0.728678
	GSM335609	gse13294	AFFY array	Training	NA	CRISE	0.0137972	0.687164
	GSM335613	gse13294	AFFY array	Training	NA	CRISB	0.0133973	0.660146
	GSM335617	gse13294	AFFY array	Training	NA	CRISD	0.0411918	0.763865
	GSM335630	gse13294	AFFY array	Training	NA	CRISA	0.0337932	0.799568
	GSM335631	gse13294	AFFY array	Training	NA	CRISD	0.14977	0.912287
	GSM335640	gse13294	AFFY array	Training	NA	CRISB	0.00019996	0.532636
	GSM335641	gse13294	AFFY array	Training	NA	CRISA	0.121776	0.81057
	GSM335515	gse13294	AFFY array	Training	#N/A	CRISD	0.290542	0.885021
	GSM335552	gse13294	AFFY array	Training	#N/A	CRISC	0.122176	0.944361
	GSM335555	gse13294	AFFY array	Training	#N/A	CRISE	0.937612	1.07415
	GSM335585	gse13294	AFFY array	Training	#N/A	CRISB	0.905419	1.0396
	GSM335595	gse13294	AFFY array	Training	#N/A	CRISC	0.363127	0.979054
	GSM335638	gse13294	AFFY array	Training	#N/A	CRISC	0.217956	0.900498
	GSM335642	gse13294	AFFY array	Training	#N/A	CRISC	0.186163	0.99189
	GSM335644	gse13294	AFFY array	Training	#N/A	CRISB	0.165367	0.860284
	GSM335647	gse13294	AFFY array	Training	#N/A	CRISC	0.262148	0.957347
	GSM335650	gse13294	AFFY array	Training	#N/A	CRISC	0.962408	1.10357
	GSM335656	gse13294	AFFY array	Training	#N/A	CRISC	0.753249	1.02486
	GSM335658	gse13294	AFFY array	Training	#N/A	CRISB	0.955009	1.10603
	GSM335659	gse13294	AFFY array	Training	#N/A	CRISA	0.993401	1.19647
	GSM335661	gse13294	AFFY array	Training	#N/A	CRISD	0.287343	0.936982
	GSM358352	GSE14333	AFFY array	Validation	CRISA	CRISA	0.00659868	0.607242
	GSM358354	GSE14333	AFFY array	Validation	CRISA	CRISA	0.00039992	0.334652
	GSM358357	GSE14333	AFFY array	Validation	CRISA	CRISA	0.00019996	0.260744
	GSM358360	GSE14333	AFFY array	Validation	CRISA	CRISA	0.0265947	0.752176
	GSM358361	GSE14333	AFFY array	Validation	CRISA	CRISA	0.00019996	0.464309
	GSM358362	GSE14333	AFFY array	Validation	CRISA	CRISA	0.0019996	0.596244
	GSM358366	GSE14333	AFFY array	Validation	CRISA	CRISA	0.00019996	0.263804
	GSM358367	GSE14333	AFFY array	Validation	CRISA	CRISA	0.00019996	0.238702
	GSM358369	GSE14333	AFFY array	Validation	CRISA	CRISA	0.00019996	0.328933
	GSM358374	GSE14333	AFFY array	Validation	CRISA	CRISA	0.00079984	0.531507
	GSM358376	GSE14333	AFFY array	Validation	CRISA	CRISA	0.00879824	0.667816
	GSM358377	GSE14333	AFFY array	Validation	CRISA	CRISA	0.0121976	0.631089
	GSM358381	GSE14333	AFFY array	Validation	CRISA	CRISA	0.00419916	0.607065
	GSM358385	GSE14333	AFFY array	Validation	CRISA	CRISA	0.00019996	0.559406
	GSM358410	GSE14333	AFFY array	Validation	CRISA	CRISA	0.157768	0.926644
	GSM358412	GSE14333	AFFY array	Validation	CRISA	CRISA	0.00419916	0.643335
	GSM358418	GSE14333	AFFY array	Validation	CRISA	CRISA	0.0161968	0.624918
	GSM358427	GSE14333	AFFY array	Validation	CRISA	CRISA	0.0009998	0.617174
	GSM358428	GSE14333	AFFY array	Validation	CRISA	CRISA	0.00019996	0.270121
	GSM358429	GSE14333	AFFY array	Validation	CRISA	CRISA	0.00439912	0.583739
	GSM358433	GSE14333	AFFY array	Validation	CRISA	CRISA	0.00019996	0.328097
	GSM358437	GSE14333	AFFY array	Validation	CRISA	CRISA	0.00019996	0.52691
	GSM358442	GSE14333	AFFY array	Validation	CRISA	CRISA	0.00019996	0.375255
	GSM358447	GSE14333	AFFY array	Validation	CRISA	CRISA	0.0019996	0.59208
	GSM358450	GSE14333	AFFY array	Validation	CRISA	CRISA	0.00419916	0.612961
	GSM358451	GSE14333	AFFY array	Validation	CRISA	CRISC	0.892022	1.08201
	GSM358452	GSE14333	AFFY array	Validation	CRISA	CRISA	0.0117976	0.686949
	GSM358453	GSE14333	AFFY array	Validation	CRISA	CRISA	0.00019996	0.41459
	GSM358455	GSE14333	AFFY array	Validation	CRISA	CRISA	0.00039992	0.449761
	GSM358458	GSE14333	AFFY array	Validation	CRISA	CRISB	0.00119976	0.598654
	GSM358459	GSE14333	AFFY array	Validation	CRISA	CRISA	0.232553	0.944733
	GSM358462	GSE14333	AFFY array	Validation	CRISA	CRISC	0.024795	0.804185
	GSM358464	GSE14333	AFFY array	Validation	CRISA	CRISA	0.029794	0.728851
	GSM358469	GSE14333	AFFY array	Validation	CRISA	CRISA	0.00179964	0.576236
	GSM358470	GSE14333	AFFY array	Validation	CRISA	CRISA	0.00019996	0.352341
	GSM358473	GSE14333	AFFY array	Validation	CRISA	CRISA	0.0019996	0.600411
	GSM358476	GSE14333	AFFY array	Validation	CRISA	CRISC	0.0527894	0.925263
	GSM358477	GSE14333	AFFY array	Validation	CRISA	CRISA	0.00439912	0.661248
	GSM358480	GSE14333	AFFY array	Validation	CRISA	CRISA	0.0277944	0.803384
	GSM358482	GSE14333	AFFY array	Validation	CRISA	CRISA	0.00819836	0.737881
	GSM358485	GSE14333	AFFY array	Validation	CRISA	CRISA	0.00079984	0.555647
	GSM358487	GSE14333	AFFY array	Validation	CRISA	CRISA	0.00019996	0.610294
	GSM358491	GSE14333	AFFY array	Validation	CRISA	CRISD	0.00619876	0.752879
	GSM358495	GSE14333	AFFY array	Validation	CRISA	CRISA	0.00719856	0.664287
	GSM358497	GSE14333	AFFY array	Validation	CRISA	CRISA	0.00019996	0.346892
	GSM358498	GSE14333	AFFY array	Validation	CRISA	CRISA	0.0527894	0.930736
	GSM358503	GSE14333	AFFY array	Validation	CRISA	CRISA	0.0195961	0.65571
	GSM358504	GSE14333	AFFY array	Validation	CRISA	CRISB	0.0343931	0.768264
	GSM358520	GSE14333	AFFY array	Validation	CRISA	CRISA	0.957808	1.10158
	GSM358543	GSE14333	AFFY array	Validation	CRISA	CRISA	0.004999	0.553515
	GSM358545	GSE14333	AFFY array	Validation	CRISA	CRISA	0.00059988	0.517569
	GSM358546	GSE14333	AFFY array	Validation	CRISA	CRISB	0.106379	0.917556
	GSM358563	GSE14333	AFFY array	Validation	CRISA	CRISB	0.0555889	0.850541
	GSM358564	GSE14333	AFFY array	Validation	CRISA	CRISA	0.00039992	0.385231
	GSM358567	GSE14333	AFFY array	Validation	CRISA	CRISA	0.00619876	0.688878
	GSM358568	GSE14333	AFFY array	Validation	CRISA	CRISA	0.00539892	0.639893
	GSM358579	GSE14333	AFFY array	Validation	CRISA	CRISA	0.00479904	0.689818
	GSM358584	GSE14333	AFFY array	Validation	CRISA	CRISE	0.103379	0.723283
	GSM358590	GSE14333	AFFY array	Validation	CRISA	CRISA	0.00059988	0.535863
	GSM358591	GSE14333	AFFY array	Validation	CRISA	CRISA	0.00439912	0.770181
	GSM358595	GSE14333	AFFY array	Validation	CRISA	CRISA	0.00019996	0.363786
	GSM358607	GSE14333	AFFY array	Validation	CRISA	CRISA	0.00139972	0.46244
	GSM358608	GSE14333	AFFY array	Validation	CRISA	CRISA	0.00019996	0.318672
	GSM358620	GSE14333	AFFY array	Validation	CRISA	CRISA	0.0305939	0.768755
	GSM358622	GSE14333	AFFY array	Validation	CRISA	CRISA	0.00019996	0.339254
	GSM358350	GSE14333	AFFY array	Validation	CRISA	CRISA	0.0369926	0.768075
	GSM358444	GSE14333	AFFY array	Validation	CRISA	CRISC	0.00159968	0.611741
	GSM358465	GSE14333	AFFY array	Validation	CRISA	CRISC	0.00939812	0.723972
	GSM358492	GSE14333	AFFY array	Validation	CRISA	CRISB	0.131174	0.913429
	GSM358515	GSE14333	AFFY array	Validation	CRISA	CRISD	0.171766	0.813458
	GSM358555	GSE14333	AFFY array	Validation	CRISA	CRISC	0.00059988	0.608158
	GSM358561	GSE14333	AFFY array	Validation	CRISA	CRISD	0.00819836	0.697589
	GSM358562	GSE14333	AFFY array	Validation	CRISA	CRISC	0.175965	0.968976
	GSM358486	GSE14333	AFFY array	Validation	CRISA	CRISB	0.00019996	0.510641
	GSM358500	GSE14333	AFFY array	Validation	CRISA	CRISB	0.0209958	0.817862
	GSM358558	GSE14333	AFFY array	Validation	CRISA	CRISE	0.0777844	0.81478
	GSM358411	GSE14333	AFFY array	Validation	CRISA	CRISD	0.116177	0.792922
	GSM358440	GSE14333	AFFY array	Validation	CRISA	CRISD	0.00039992	0.645528
	GSM358493	GSE14333	AFFY array	Validation	CRISA	CRISD	0.0757848	0.836751
	GSM358626	GSE14333	AFFY array	Validation	CRISA	CRISE	0.0923815	0.848247
	GSM358353	GSE14333	AFFY array	Validation	CRISA	CRISE	0.144371	0.980394
	GSM358355	GSE14333	AFFY array	Validation	CRISA	CRISC	0.0353929	0.798064
	GSM358398	GSE14333	AFFY array	Validation	CRISA	CRISE	0.122176	0.867111
	GSM358430	GSE14333	AFFY array	Validation	CRISA	CRISE	0.00059988	0.578031
	GSM358445	GSE14333	AFFY array	Validation	CRISA	CRISC	0.054989	0.812826
	GSM358574	GSE14333	AFFY array	Validation	CRISA	CRISE	0.0311938	0.784948
	GSM358601	GSE14333	AFFY array	Validation	CRISA	CRISE	0.0285943	0.757752
	GSM358392	GSE14333	AFFY array	Validation	CRISB	CRISB	0.126975	0.88639
	GSM358404	GSE14333	AFFY array	Validation	CRISB	CRISE	0.0935813	0.894532
	GSM358481	GSE14333	AFFY array	Validation	CRISB	CRISB	0.0423915	0.774542
	GSM358507	GSE14333	AFFY array	Validation	CRISB	CRISB	0.0791842	0.876234
	GSM358347	GSE14333	AFFY array	Validation	CRISB	CRISB	0.0837832	0.992151
	GSM358358	GSE14333	AFFY array	Validation	CRISB	CRISB	0.0305939	0.773228
	GSM358359	GSE14333	AFFY array	Validation	CRISB	CRISB	0.0815837	0.954172
	GSM358364	GSE14333	AFFY array	Validation	CRISB	CRISB	0.00679864	0.727384
	GSM358387	GSE14333	AFFY array	Validation	CRISB	CRISB	0.00659868	0.518574
	GSM358388	GSE14333	AFFY array	Validation	CRISB	CRISB	0.00019996	0.464924
	GSM358391	GSE14333	AFFY array	Validation	CRISB	CRISB	0.00139972	0.450742
	GSM358394	GSE14333	AFFY array	Validation	CRISB	CRISB	0.00059988	0.493991
	GSM358399	GSE14333	AFFY array	Validation	CRISB	CRISD	0.0407918	0.794846
	GSM358405	GSE14333	AFFY array	Validation	CRISB	CRISB	0.00059988	0.547995
	GSM358413	GSE14333	AFFY array	Validation	CRISB	CRISB	0.00559888	0.757883
	GSM358415	GSE14333	AFFY array	Validation	CRISB	CRISB	0.0261948	0.67401
	GSM358417	GSE14333	AFFY array	Validation	CRISB	CRISB	0.00279944	0.764268
	GSM358419	GSE14333	AFFY array	Validation	CRISB	CRISB	0.0235953	0.706169
	GSM358423	GSE14333	AFFY array	Validation	CRISB	CRISB	0.074985	0.764694
	GSM358424	GSE14333	AFFY array	Validation	CRISB	CRISB	0.154369	0.835563
	GSM358426	GSE14333	AFFY array	Validation	CRISB	CRISE	0.161568	0.815216
	GSM358454	GSE14333	AFFY array	Validation	CRISB	CRISB	0.00839832	0.571191
	GSM358479	GSE14333	AFFY array	Validation	CRISB	CRISB	0.00019996	0.432424
	GSM358484	GSE14333	AFFY array	Validation	CRISB	CRISB	0.00059988	0.505489
	GSM358488	GSE14333	AFFY array	Validation	CRISB	CRISB	0.767447	1.01528
	GSM358489	GSE14333	AFFY array	Validation	CRISB	CRISB	0.0481904	0.810098
	GSM358494	GSE14333	AFFY array	Validation	CRISB	CRISE	0.176765	0.846514
	GSM358502	GSE14333	AFFY array	Validation	CRISB	CRISB	0.00019996	0.486499
	GSM358512	GSE14333	AFFY array	Validation	CRISB	CRISB	0.211358	0.982471
	GSM358514	GSE14333	AFFY array	Validation	CRISB	CRISB	0.00019996	0.505013
	GSM358517	GSE14333	AFFY array	Validation	CRISB	CRISB	0.0103979	0.670197
	GSM358525	GSE14333	AFFY array	Validation	CRISB	CRISB	0.00119976	0.494525
	GSM358527	GSE14333	AFFY array	Validation	CRISB	CRISB	0.00039992	0.47881
	GSM358548	GSE14333	AFFY array	Validation	CRISB	CRISB	0.0541892	0.806706
	GSM358551	GSE14333	AFFY array	Validation	CRISB	CRISB	0.0137972	0.702144
	GSM358554	GSE14333	AFFY array	Validation	CRISB	CRISB	0.015197	0.660708
	GSM358569	GSE14333	AFFY array	Validation	CRISB	CRISB	0.00219956	0.546454
	GSM358571	GSE14333	AFFY array	Validation	CRISB	CRISB	0.00539892	0.58064
	GSM358575	GSE14333	AFFY array	Validation	CRISB	CRISD	0.020196	0.73015
	GSM358580	GSE14333	AFFY array	Validation	CRISB	CRISB	0.00139972	0.587665
	GSM358583	GSE14333	AFFY array	Validation	CRISB	CRISE	0.0255949	0.798892
	GSM358588	GSE14333	AFFY array	Validation	CRISB	CRISB	0.00279944	0.616013
	GSM358598	GSE14333	AFFY array	Validation	CRISB	CRISB	0.0275945	0.937814
	GSM358599	GSE14333	AFFY array	Validation	CRISB	CRISE	0.0111978	0.703186
	GSM358614	GSE14333	AFFY array	Validation	CRISB	CRISB	0.085183	0.835265
	GSM358382	GSE14333	AFFY array	Validation	CRISB	CRISD	0.0131974	0.735439
	GSM358535	GSE14333	AFFY array	Validation	CRISB	CRISB	0.758248	1.05279
	GSM358538	GSE14333	AFFY array	Validation	CRISB	CRISB	0.00879824	0.787112
	GSM358553	GSE14333	AFFY array	Validation	CRISB	CRISD	0.00639872	0.704104
	GSM358621	GSE14333	AFFY array	Validation	CRISB	CRISD	0.0165967	0.626021
	GSM358627	GSE14333	AFFY array	Validation	CRISB	CRISD	0.0815837	0.781019
	GSM358628	GSE14333	AFFY array	Validation	CRISB	CRISD	0.0907818	0.838664
	GSM358389	GSE14333	AFFY array	Validation	CRISB	CRISB	0.0321936	0.769753
	GSM358467	GSE14333	AFFY array	Validation	CRISB	CRISB	0.120376	0.843246
	GSM358542	GSE14333	AFFY array	Validation	CRISB	CRISE	0.0393921	0.715047
	GSM358463	GSE14333	AFFY array	Validation	CRISC	CRISC	0.14757	0.873141
	GSM358343	GSE14333	AFFY array	Validation	CRISC	CRISC	0.00559888	0.697318
	GSM358345	GSE14333	AFFY array	Validation	CRISC	CRISC	0.140772	0.840502
	GSM358348	GSE14333	AFFY array	Validation	CRISC	CRISD	0.0569886	0.865621
	GSM358349	GSE14333	AFFY array	Validation	CRISC	CRISC	0.0903819	0.925992
	GSM358363	GSE14333	AFFY array	Validation	CRISC	CRISE	0.0079984	0.747387
	GSM358368	GSE14333	AFFY array	Validation	CRISC	CRISC	0.159768	0.964831
	GSM358371	GSE14333	AFFY array	Validation	CRISC	CRISC	0.0153969	0.694242
	GSM358379	GSE14333	AFFY array	Validation	CRISC	CRISC	0.0107978	0.656029
	GSM358386	GSE14333	AFFY array	Validation	CRISC	CRISD	0.745451	1.13008
	GSM358396	GSE14333	AFFY array	Validation	CRISC	CRISC	0.00539892	0.637626
	GSM358397	GSE14333	AFFY array	Validation	CRISC	CRISE	0.0671866	0.706202
	GSM358400	GSE14333	AFFY array	Validation	CRISC	CRISC	0.00479904	0.710173
	GSM358403	GSE14333	AFFY array	Validation	CRISC	CRISC	0.010198	0.792259
	GSM358408	GSE14333	AFFY array	Validation	CRISC	CRISC	0.0907818	0.918043
	GSM358409	GSE14333	AFFY array	Validation	CRISC	CRISD	0.113177	0.73889
	GSM358420	GSE14333	AFFY array	Validation	CRISC	CRISC	0.0333933	0.79084
	GSM358446	GSE14333	AFFY array	Validation	CRISC	CRISE	0.0677864	0.820595
	GSM358448	GSE14333	AFFY array	Validation	CRISC	CRISC	0.0735853	0.708386
	GSM358460	GSE14333	AFFY array	Validation	CRISC	CRISC	0.00319936	0.549198
	GSM358461	GSE14333	AFFY array	Validation	CRISC	CRISC	0.0295941	0.765823
	GSM358466	GSE14333	AFFY array	Validation	CRISC	CRISC	0.0019996	0.522667
	GSM358468	GSE14333	AFFY array	Validation	CRISC	CRISC	0.0009998	0.538185
	GSM358471	GSE14333	AFFY array	Validation	CRISC	CRISD	0.0123975	0.649958
	GSM358475	GSE14333	AFFY array	Validation	CRISC	CRISD	0.0367926	0.753672
	GSM358490	GSE14333	AFFY array	Validation	CRISC	CRISD	0.0235953	0.803796
	GSM358496	GSE14333	AFFY array	Validation	CRISC	CRISC	0.160568	0.923891
	GSM358499	GSE14333	AFFY array	Validation	CRISC	CRISC	0.0207958	0.710052
	GSM358505	GSE14333	AFFY array	Validation	CRISC	CRISD	0.00679864	0.722753
	GSM358506	GSE14333	AFFY array	Validation	CRISC	CRISC	0.00159968	0.61848
	GSM358509	GSE14333	AFFY array	Validation	CRISC	CRISC	0.112777	0.914308
	GSM358511	GSE14333	AFFY array	Validation	CRISC	CRISA	0.00039992	0.591945
	GSM358513	GSE14333	AFFY array	Validation	CRISC	CRISC	0.167167	0.751313
	GSM358516	GSE14333	AFFY array	Validation	CRISC	CRISC	0.0333933	0.769521
	GSM358534	GSE14333	AFFY array	Validation	CRISC	CRISE	0.0893821	0.800552
	GSM358539	GSE14333	AFFY array	Validation	CRISC	CRISC	0.00979804	0.667749
	GSM358547	GSE14333	AFFY array	Validation	CRISC	CRISC	0.0441912	0.759668
	GSM358549	GSE14333	AFFY array	Validation	CRISC	CRISC	0.0209958	0.681837
	GSM358550	GSE14333	AFFY array	Validation	CRISC	CRISC	0.00059988	0.527105
	GSM358552	GSE14333	AFFY array	Validation	CRISC	CRISC	0.0161968	0.732258
	GSM358560	GSE14333	AFFY array	Validation	CRISC	CRISC	0.889622	1.00281
	GSM358565	GSE14333	AFFY array	Validation	CRISC	CRISC	0.00579884	0.649015
	GSM358572	GSE14333	AFFY array	Validation	CRISC	CRISD	0.00639872	0.670189
	GSM358577	GSE14333	AFFY array	Validation	CRISC	CRISD	0.158968	0.956459
	GSM358581	GSE14333	AFFY array	Validation	CRISC	CRISE	0.835833	1.12028
	GSM358586	GSE14333	AFFY array	Validation	CRISC	CRISC	0.014997	0.748397
	GSM358589	GSE14333	AFFY array	Validation	CRISC	CRISD	0.0269946	0.796267
	GSM358602	GSE14333	AFFY array	Validation	CRISC	CRISC	0.0319936	0.800603
	GSM358603	GSE14333	AFFY array	Validation	CRISC	CRISD	0.103379	0.753443
	GSM358609	GSE14333	AFFY array	Validation	CRISC	CRISC	0.146371	0.764021
	GSM358610	GSE14333	AFFY array	Validation	CRISC	CRISC	0.0029994	0.693009
	GSM358613	GSE14333	AFFY array	Validation	CRISC	CRISC	0.227754	0.99258
	GSM358615	GSE14333	AFFY array	Validation	CRISC	CRISC	0.102779	0.786874
	GSM358616	GSE14333	AFFY array	Validation	CRISC	CRISC	0.00719856	0.717772
	GSM358619	GSE14333	AFFY array	Validation	CRISC	CRISC	0.0905819	0.803625
	GSM358623	GSE14333	AFFY array	Validation	CRISC	CRISB	0.119776	0.813347
	GSM358624	GSE14333	AFFY array	Validation	CRISC	CRISC	0.030194	0.721913
	GSM358630	GSE14333	AFFY array	Validation	CRISC	CRISB	0.030194	0.767967
	GSM358483	GSE14333	AFFY array	Validation	CRISC	CRISC	0.0387922	0.733327
	GSM358373	GSE14333	AFFY array	Validation	CRISC	CRISD	0.0831834	0.829974
	GSM358432	GSE14333	AFFY array	Validation	CRISC	CRISD	0.0163967	0.852164
	GSM358478	GSE14333	AFFY array	Validation	CRISC	CRISD	0.0103979	0.774893
	GSM358519	GSE14333	AFFY array	Validation	CRISC	CRISD	0.04979	0.935274
	GSM358526	GSE14333	AFFY array	Validation	CRISC	CRISD	0.0245951	0.798392
	GSM358529	GSE14333	AFFY array	Validation	CRISC	CRISD	0.0555889	0.906183
	GSM358573	GSE14333	AFFY array	Validation	CRISC	CRISD	0.0477904	0.895673
	GSM358576	GSE14333	AFFY array	Validation	CRISC	CRISC	0.060188	0.783799
	GSM358582	GSE14333	AFFY array	Validation	CRISC	CRISD	0.00359928	0.705068
	GSM358605	GSE14333	AFFY array	Validation	CRISC	CRISD	0.0129974	0.705572
	GSM358378	GSE14333	AFFY array	Validation	CRISC	CRISE	0.0391922	0.718731
	GSM358384	GSE14333	AFFY array	Validation	CRISC	CRISE	0.084983	0.845956
	GSM358407	GSE14333	AFFY array	Validation	CRISC	CRISE	0.0259948	0.738592
	GSM358421	GSE14333	AFFY array	Validation	CRISC	CRISE	0.102979	0.836879
	GSM358435	GSE14333	AFFY array	Validation	CRISC	CRISE	0.0315937	0.703148
	GSM358449	GSE14333	AFFY array	Validation	CRISC	CRISE	0.0471906	0.72284
	GSM358474	GSE14333	AFFY array	Validation	CRISC	CRISE	0.0783843	0.844847
	GSM358533	GSE14333	AFFY array	Validation	CRISC	CRISE	0.0533893	0.874418
	GSM358540	GSE14333	AFFY array	Validation	CRISC	CRISC	0.0731854	0.747162
	GSM358557	GSE14333	AFFY array	Validation	CRISC	CRISC	0.00219956	0.593796
	GSM358566	GSE14333	AFFY array	Validation	CRISC	CRISD	0.147171	0.98258
	GSM358365	GSE14333	AFFY array	Validation	CRISD	CRISD	0.00039992	0.447353
	GSM358541	GSE14333	AFFY array	Validation	CRISD	CRISD	0.00539892	0.591835
	GSM358587	GSE14333	AFFY array	Validation	CRISD	CRISD	0.010198	0.642201
	GSM358594	GSE14333	AFFY array	Validation	CRISD	CRISD	0.00179964	0.537592
	GSM358625	GSE14333	AFFY array	Validation	CRISD	CRISD	0.0175965	0.732738
	GSM358556	GSE14333	AFFY array	Validation	CRISE	CRISD	0.0773845	0.874976
	GSM358341	GSE14333	AFFY array	Validation	CRISE	CRISD	0.0253949	0.809491
	GSM358342	GSE14333	AFFY array	Validation	CRISE	CRISD	0.0009998	0.557799
	GSM358346	GSE14333	AFFY array	Validation	CRISE	CRISD	0.00159968	0.482194
	GSM358356	GSE14333	AFFY array	Validation	CRISE	CRISD	0.108778	0.830188
	GSM358380	GSE14333	AFFY array	Validation	CRISE	CRISD	0.00119976	0.564396
	GSM358383	GSE14333	AFFY array	Validation	CRISE	CRISD	0.00339932	0.598758
	GSM358402	GSE14333	AFFY array	Validation	CRISE	CRISD	0.0127974	0.675023
	GSM358443	GSE14333	AFFY array	Validation	CRISE	CRISD	0.192961	0.874188
	GSM358457	GSE14333	AFFY array	Validation	CRISE	CRISD	0.155569	0.914384
	GSM358532	GSE14333	AFFY array	Validation	CRISE	CRISB	0.0241952	0.843347
	GSM358559	GSE14333	AFFY array	Validation	CRISE	CRISE	0.963807	1.10167
	GSM358585	GSE14333	AFFY array	Validation	CRISE	CRISD	0.0293941	0.740701
	GSM358606	GSE14333	AFFY array	Validation	CRISE	CRISD	0.00859828	0.701535
	GSM358375	GSE14333	AFFY array	Validation	CRISE	CRISE	0.137572	0.885764
	GSM358393	GSE14333	AFFY array	Validation	CRISE	CRISE	0.0461908	0.893897
	GSM358401	GSE14333	AFFY array	Validation	CRISE	CRISE	0.131174	0.929444
	GSM358431	GSE14333	AFFY array	Validation	CRISE	CRISE	0.00939812	0.683961
	GSM358434	GSE14333	AFFY array	Validation	CRISE	CRISE	0.0383923	0.750462
	GSM358439	GSE14333	AFFY array	Validation	CRISE	CRISE	0.00019996	0.567221
	GSM358456	GSE14333	AFFY array	Validation	CRISE	CRISE	0.00019996	0.442864
	GSM358508	GSE14333	AFFY array	Validation	CRISE	CRISD	0.014997	0.701846
	GSM358521	GSE14333	AFFY array	Validation	CRISE	CRISE	0.0019996	0.549515
	GSM358524	GSE14333	AFFY array	Validation	CRISE	CRISE	0.029794	0.812805
	GSM358528	GSE14333	AFFY array	Validation	CRISE	CRISE	0.0293941	0.72084
	GSM358537	GSE14333	AFFY array	Validation	CRISE	CRISE	0.0419916	0.687722
	GSM358544	GSE14333	AFFY array	Validation	CRISE	CRISE	0.074985	0.749352
	GSM358597	GSE14333	AFFY array	Validation	CRISE	CRISE	0.118776	0.72917
	GSM358612	GSE14333	AFFY array	Validation	CRISE	CRISE	0.132374	0.84965
	GSM358629	GSE14333	AFFY array	Validation	CRISE	CRISE	0.00959808	0.617966
	GSM358370	GSE14333	AFFY array	Validation	NA	CRISA	0.954009	1.10122
	GSM358395	GSE14333	AFFY array	Validation	NA	CRISB	0.015197	0.712329
	GSM358414	GSE14333	AFFY array	Validation	NA	CRISA	0.00059988	0.500568
	GSM358422	GSE14333	AFFY array	Validation	NA	CRISA	0.875825	1.02054
	GSM358438	GSE14333	AFFY array	Validation	NA	CRISA	0.0855829	0.872878
	GSM358510	GSE14333	AFFY array	Validation	NA	CRISA	0.0121976	0.677984
	GSM358536	GSE14333	AFFY array	Validation	NA	CRISB	0.0133973	0.778846
	GSM358611	GSE14333	AFFY array	Validation	NA	CRISD	0.0131974	0.849518
	GSM358344	GSE14333	AFFY array	Validation	NA	CRISE	0.00539892	0.626966
	GSM358416	GSE14333	AFFY array	Validation	NA	CRISD	0.0113977	0.752692
	GSM358522	GSE14333	AFFY array	Validation	NA	CRISD	0.025195	0.807372
	GSM358530	GSE14333	AFFY array	Validation	NA	CRISD	0.135173	0.908276
	GSM358578	GSE14333	AFFY array	Validation	NA	CRISC	0.019996	0.767884
	GSM358617	GSE14333	AFFY array	Validation	NA	CRISC	0.00039992	0.492762
	GSM358618	GSE14333	AFFY array	Validation	NA	CRISE	0.0295941	0.749507
	GSM358425	GSE14333	AFFY array	Validation	NA	CRISB	0.0373925	0.769115
	GSM358436	GSE14333	AFFY array	Validation	NA	CRISB	0.0103979	0.51491
	GSM358570	GSE14333	AFFY array	Validation	NA	CRISB	0.00119976	0.695225
	GSM358593	GSE14333	AFFY array	Validation	NA	CRISB	0.0039992	0.629278
	GSM358390	GSE14333	AFFY array	Validation	NA	CRISD	0.00459908	0.636673
	GSM358406	GSE14333	AFFY array	Validation	NA	CRISD	0.0467906	0.875148
	GSM358441	GSE14333	AFFY array	Validation	NA	CRISD	0.0479904	0.915067
	GSM358472	GSE14333	AFFY array	Validation	NA	CRISD	0.00159968	0.592531
	GSM358351	GSE14333	AFFY array	Validation	NA	CRISD	0.837033	1.02101
	GSM358372	GSE14333	AFFY array	Validation	NA	CRISE	0.0203959	0.777095
	GSM358501	GSE14333	AFFY array	Validation	NA	CRISE	0.0495901	0.789353
	GSM358518	GSE14333	AFFY array	Validation	NA	CRISE	0.00839832	0.662875
	GSM358523	GSE14333	AFFY array	Validation	NA	CRISD	0.00819836	0.662064
	GSM358531	GSE14333	AFFY array	Validation	NA	CRISE	0.00119976	0.557051
	GSM358592	GSE14333	AFFY array	Validation	NA	CRISE	0.108578	0.870336
	GSM358596	GSE14333	AFFY array	Validation	NA	CRISE	0.0465907	0.937104
	GSM358600	GSE14333	AFFY array	Validation	NA	CRISE	0.0789842	0.841656
	GSM358604	GSE14333	AFFY array	Validation	NA	CRISE	0.0163967	0.877928
	GSM437094	gse17536	AFFY array	Validation	CRISA	CRISA	0.00019996	0.261624
	GSM437096	gse17536	AFFY array	Validation	CRISA	CRISA	0.00019996	0.316881
	GSM437099	gse17536	AFFY array	Validation	CRISA	CRISA	0.00019996	0.459707
	GSM437104	gse17536	AFFY array	Validation	CRISA	CRISA	0.0169966	0.610436
	GSM437105	gse17536	AFFY array	Validation	CRISA	CRISA	0.0727854	0.797831
	GSM437107	gse17536	AFFY array	Validation	CRISA	CRISA	0.132973	0.693734
	GSM437108	gse17536	AFFY array	Validation	CRISA	CRISA	0.00059988	0.336723
	GSM437110	gse17536	AFFY array	Validation	CRISA	CRISA	0.00639872	0.674015
	GSM437119	gse17536	AFFY array	Validation	CRISA	CRISA	0.0379924	0.843788
	GSM437120	gse17536	AFFY array	Validation	CRISA	CRISD	0.0009998	0.574708
	GSM437123	gse17536	AFFY array	Validation	CRISA	CRISC	0.00019996	0.630447
	GSM437126	gse17536	AFFY array	Validation	CRISA	CRISB	0.0573885	0.791385
	GSM437127	gse17536	AFFY array	Validation	CRISA	CRISB	0.00019996	0.561168
	GSM437128	gse17536	AFFY array	Validation	CRISA	CRISA	0.00039992	0.622647
	GSM437138	gse17536	AFFY array	Validation	CRISA	CRISA	0.00019996	0.289913
	GSM437143	gse17536	AFFY array	Validation	CRISA	CRISA	0.186563	0.965074
	GSM437146	gse17536	AFFY array	Validation	CRISA	CRISA	0.00979804	0.748102
	GSM437147	gse17536	AFFY array	Validation	CRISA	CRISE	0.153769	0.871276
	GSM437148	gse17536	AFFY array	Validation	CRISA	CRISA	0.928214	1.00196
	GSM437149	gse17536	AFFY array	Validation	CRISA	CRISA	0.0009998	0.696672
	GSM437150	gse17536	AFFY array	Validation	CRISA	CRISA	0.00019996	0.334743
	GSM437154	gse17536	AFFY array	Validation	CRISA	CRISA	0.178964	0.961635
	GSM437160	gse17536	AFFY array	Validation	CRISA	CRISA	0.0223955	0.664844
	GSM437167	gse17536	AFFY array	Validation	CRISA	CRISA	0.0225955	0.702975
	GSM437171	gse17536	AFFY array	Validation	CRISA	CRISA	0.00019996	0.453917
	GSM437176	gse17536	AFFY array	Validation	CRISA	CRISA	0.00039992	0.562657
	GSM437178	gse17536	AFFY array	Validation	CRISA	CRISA	0.00639872	0.800164
	GSM437180	gse17536	AFFY array	Validation	CRISA	CRISA	0.00019996	0.353417
	GSM437181	gse17536	AFFY array	Validation	CRISA	CRISD	0.014797	0.773986
	GSM437186	gse17536	AFFY array	Validation	CRISA	CRISA	0.0129974	0.716354
	GSM437187	gse17536	AFFY array	Validation	CRISA	CRISB	0.0287942	0.77596
	GSM437193	gse17536	AFFY array	Validation	CRISA	CRISA	0.0467906	0.918102
	GSM437210	gse17536	AFFY array	Validation	CRISA	CRISA	0.0223955	0.624953
	GSM437211	gse17536	AFFY array	Validation	CRISA	CRISB	0.00019996	0.548975
	GSM437218	gse17536	AFFY array	Validation	CRISA	CRISA	0.0139972	0.715938
	GSM437223	gse17536	AFFY array	Validation	CRISA	CRISB	0.0271946	0.789335
	GSM437226	gse17536	AFFY array	Validation	CRISA	CRISD	0.0533893	0.80861
	GSM437232	gse17536	AFFY array	Validation	CRISA	CRISE	0.118176	0.768973
	GSM437238	gse17536	AFFY array	Validation	CRISA	CRISE	0.009998	0.762264
	GSM437242	gse17536	AFFY array	Validation	CRISA	CRISA	0.0009998	0.676364
	GSM437250	gse17536	AFFY array	Validation	CRISA	CRISA	0.0009998	0.599853
	GSM437251	gse17536	AFFY array	Validation	CRISA	CRISC	0.0019996	0.719196
	GSM437253	gse17536	AFFY array	Validation	CRISA	CRISB	0.0113977	0.60014
	GSM437255	gse17536	AFFY array	Validation	CRISA	CRISA	0.00019996	0.451266
	GSM437266	gse17536	AFFY array	Validation	CRISA	CRISA	0.055189	0.532453
	GSM437267	gse17536	AFFY array	Validation	CRISA	CRISA	0.00179964	0.349178
	GSM437102	gse17536	AFFY array	Validation	CRISB	CRISB	0.00379924	0.7732
	GSM437111	gse17536	AFFY array	Validation	CRISB	CRISB	0.140972	0.787972
	GSM437118	gse17536	AFFY array	Validation	CRISB	CRISB	0.20076	0.899692
	GSM437124	gse17536	AFFY array	Validation	CRISB	CRISB	0.00139972	0.521948
	GSM437125	gse17536	AFFY array	Validation	CRISB	CRISB	0.0355929	0.859496
	GSM437130	gse17536	AFFY array	Validation	CRISB	CRISB	0.00019996	0.487908
	GSM437133	gse17536	AFFY array	Validation	CRISB	CRISB	0.0491902	0.578696
	GSM437134	gse17536	AFFY array	Validation	CRISB	CRISB	0.070186	0.590695
	GSM437145	gse17536	AFFY array	Validation	CRISB	CRISB	0.0217956	0.728193
	GSM437152	gse17536	AFFY array	Validation	CRISB	CRISB	0.0453909	0.825017
	GSM437156	gse17536	AFFY array	Validation	CRISB	CRISB	0.0029994	0.547124
	GSM437157	gse17536	AFFY array	Validation	CRISB	CRISB	0.00259948	0.782463
	GSM437161	gse17536	AFFY array	Validation	CRISB	CRISB	0.00739852	0.724446
	GSM437173	gse17536	AFFY array	Validation	CRISB	CRISB	0.00939812	0.536642
	GSM437174	gse17536	AFFY array	Validation	CRISB	CRISB	0.0341932	0.848948
	GSM437175	gse17536	AFFY array	Validation	CRISB	CRISD	0.00079984	0.739234
	GSM437184	gse17536	AFFY array	Validation	CRISB	CRISB	0.00019996	0.4897
	GSM437190	gse17536	AFFY array	Validation	CRISB	CRISB	0.707858	1.03722
	GSM437196	gse17536	AFFY array	Validation	CRISB	CRISB	0.00619876	0.676092
	GSM437197	gse17536	AFFY array	Validation	CRISB	CRISB	0.120176	0.781324
	GSM437199	gse17536	AFFY array	Validation	CRISB	CRISE	0.0623875	0.722663
	GSM437200	gse17536	AFFY array	Validation	CRISB	CRISB	0.00039992	0.483515
	GSM437202	gse17536	AFFY array	Validation	CRISB	CRISB	0.00079984	0.388386
	GSM437203	gse17536	AFFY array	Validation	CRISB	CRISA	0.978204	1.02576
	GSM437209	gse17536	AFFY array	Validation	CRISB	CRISB	0.00179964	0.523483
	GSM437212	gse17536	AFFY array	Validation	CRISB	CRISB	0.00059988	0.502417
	GSM437224	gse17536	AFFY array	Validation	CRISB	CRISB	0.00019996	0.389481
	GSM437225	gse17536	AFFY array	Validation	CRISB	CRISB	0.118976	0.877208
	GSM437229	gse17536	AFFY array	Validation	CRISB	CRISE	0.345531	0.890049
	GSM437235	gse17536	AFFY array	Validation	CRISB	CRISD	0.0223955	0.63472
	GSM437239	gse17536	AFFY array	Validation	CRISB	CRISD	0.00519896	0.714912
	GSM437243	gse17536	AFFY array	Validation	CRISB	CRISB	0.00579884	0.631246
	GSM437248	gse17536	AFFY array	Validation	CRISB	CRISB	0.0123975	0.552319
	GSM437258	gse17536	AFFY array	Validation	CRISB	CRISE	0.015197	0.717575
	GSM437097	gse17536	AFFY array	Validation	CRISC	CRISE	0.0673865	0.940709
	GSM437103	gse17536	AFFY array	Validation	CRISC	CRISC	0.00019996	0.562858
	GSM437106	gse17536	AFFY array	Validation	CRISC	CRISB	0.108578	0.700647
	GSM437112	gse17536	AFFY array	Validation	CRISC	CRISC	0.212358	0.85691
	GSM437122	gse17536	AFFY array	Validation	CRISC	CRISE	0.00039992	0.547766
	GSM437131	gse17536	AFFY array	Validation	CRISC	CRISE	0.0407918	0.755136
	GSM437139	gse17536	AFFY array	Validation	CRISC	CRISC	0.00059988	0.547148
	GSM437141	gse17536	AFFY array	Validation	CRISC	CRISC	0.0553889	0.88143
	GSM437151	gse17536	AFFY array	Validation	CRISC	CRISC	0.00579884	0.701382
	GSM437153	gse17536	AFFY array	Validation	CRISC	CRISD	0.284943	0.924216
	GSM437159	gse17536	AFFY array	Validation	CRISC	CRISC	0.00139972	0.582014
	GSM437169	gse17536	AFFY array	Validation	CRISC	CRISC	0.0629874	0.746743
	GSM437179	gse17536	AFFY array	Validation	CRISC	CRISC	0.00319936	0.732854
	GSM437183	gse17536	AFFY array	Validation	CRISC	CRISC	0.0181964	0.876546
	GSM437189	gse17536	AFFY array	Validation	CRISC	CRISC	0.00519896	0.597637
	GSM437216	gse17536	AFFY array	Validation	CRISC	CRISA	0.00119976	0.706584
	GSM437227	gse17536	AFFY array	Validation	CRISC	CRISE	0.0515897	0.784533
	GSM437230	gse17536	AFFY array	Validation	CRISC	CRISC	0.0155969	0.700252
	GSM437231	gse17536	AFFY array	Validation	CRISC	CRISC	0.0029994	0.747663
	GSM437240	gse17536	AFFY array	Validation	CRISC	CRISC	0.00459908	0.69878
	GSM437247	gse17536	AFFY array	Validation	CRISC	CRISC	0.0211958	0.585204
	GSM437252	gse17536	AFFY array	Validation	CRISC	CRISC	0.222555	0.935916
	GSM437261	gse17536	AFFY array	Validation	CRISC	CRISC	0.074785	0.792671
	GSM437262	gse17536	AFFY array	Validation	CRISC	CRISD	0.257948	0.73048
	GSM437268	gse17536	AFFY array	Validation	CRISC	CRISC	0.143171	0.653479
	GSM437269	gse17536	AFFY array	Validation	CRISC	CRISC	0.00139972	0.592522
	GSM437093	gse17536	AFFY array	Validation	CRISD	CRISC	0.0721856	0.86033
	GSM437095	gse17536	AFFY array	Validation	CRISD	CRISD	0.0295941	0.926638
	GSM437100	gse17536	AFFY array	Validation	CRISD	CRISD	0.00019996	0.439054
	GSM437109	gse17536	AFFY array	Validation	CRISD	CRISD	0.733653	1.01647
	GSM437114	gse17536	AFFY array	Validation	CRISD	CRISD	0.0185963	0.770453
	GSM437115	gse17536	AFFY array	Validation	CRISD	CRISD	0.00739852	0.569812
	GSM437116	gse17536	AFFY array	Validation	CRISD	CRISC	0.0963807	0.736602
	GSM437117	gse17536	AFFY array	Validation	CRISD	CRISD	0.0371926	0.839907
	GSM437121	gse17536	AFFY array	Validation	CRISD	CRISA	0.669866	1.02566
	GSM437132	gse17536	AFFY array	Validation	CRISD	CRISD	0.00719856	0.669308
	GSM437135	gse17536	AFFY array	Validation	CRISD	CRISD	0.0319936	0.730369
	GSM437140	gse17536	AFFY array	Validation	CRISD	CRISE	0.0425915	0.745606
	GSM437142	gse17536	AFFY array	Validation	CRISD	CRISD	0.034793	0.788668
	GSM437144	gse17536	AFFY array	Validation	CRISD	CRISC	0.00179964	0.699491
	GSM437163	gse17536	AFFY array	Validation	CRISD	CRISD	0.141972	0.703676
	GSM437165	gse17536	AFFY array	Validation	CRISD	CRISE	0.191362	0.857155
	GSM437166	gse17536	AFFY array	Validation	CRISD	CRISD	0.294741	0.819161
	GSM437170	gse17536	AFFY array	Validation	CRISD	CRISD	0.00579884	0.739983
	GSM437188	gse17536	AFFY array	Validation	CRISD	CRISB	0.847431	1.06432
	GSM437198	gse17536	AFFY array	Validation	CRISD	CRISD	0.0221956	0.753059
	GSM437204	gse17536	AFFY array	Validation	CRISD	CRISD	0.0039992	0.593382
	GSM437205	gse17536	AFFY array	Validation	CRISD	CRISC	0.247351	0.741209
	GSM437206	gse17536	AFFY array	Validation	CRISD	CRISD	0.0161968	0.779239
	GSM437215	gse17536	AFFY array	Validation	CRISD	CRISD	0.229154	0.796606
	GSM437217	gse17536	AFFY array	Validation	CRISD	CRISD	0.0153969	0.835379
	GSM437222	gse17536	AFFY array	Validation	CRISD	CRISC	0.0665867	0.852127
	GSM437234	gse17536	AFFY array	Validation	CRISD	CRISD	0.00059988	0.861497
	GSM437237	gse17536	AFFY array	Validation	CRISD	CRISD	0.0019996	0.694746
	GSM437254	gse17536	AFFY array	Validation	CRISD	CRISD	0.0009998	0.498941
	GSM437265	gse17536	AFFY array	Validation	CRISD	CRISD	0.0103979	0.657559
	GSM437101	gse17536	AFFY array	Validation	CRISE	CRISE	0.10198	0.821234
	GSM437129	gse17536	AFFY array	Validation	CRISE	CRISE	0.00119976	0.483409
	GSM437136	gse17536	AFFY array	Validation	CRISE	CRISE	0.00379924	0.672412
	GSM437164	gse17536	AFFY array	Validation	CRISE	CRISE	0.0681864	0.768746
	GSM437168	gse17536	AFFY array	Validation	CRISE	CRISE	0.222356	0.875198
	GSM437172	gse17536	AFFY array	Validation	CRISE	CRISE	0.0155969	0.88434
	GSM437185	gse17536	AFFY array	Validation	CRISE	CRISD	0.044791	0.702825
	GSM437194	gse17536	AFFY array	Validation	CRISE	CRISE	0.00119976	0.565185
	GSM437195	gse17536	AFFY array	Validation	CRISE	CRISE	0.0113977	0.796209
	GSM437207	gse17536	AFFY array	Validation	CRISE	CRISE	0.0937812	0.657971
	GSM437208	gse17536	AFFY array	Validation	CRISE	CRISD	0.00559888	0.623384
	GSM437213	gse17536	AFFY array	Validation	CRISE	CRISE	0.00619876	0.663854
	GSM437219	gse17536	AFFY array	Validation	CRISE	CRISC	0.00559888	0.717838
	GSM437228	gse17536	AFFY array	Validation	CRISE	CRISD	0.0183963	0.76021
	GSM437233	gse17536	AFFY array	Validation	CRISE	CRISE	0.0155969	0.820389
	GSM437256	gse17536	AFFY array	Validation	CRISE	CRISE	0.205359	0.817177
	GSM437257	gse17536	AFFY array	Validation	CRISE	CRISE	0.0123975	0.887761
	GSM437263	gse17536	AFFY array	Validation	CRISE	CRISE	0.004999	0.93225
	GSM437098	gse17536	AFFY array	Validation	NA	CRISB	0.642472	1.06952
	GSM437113	gse17536	AFFY array	Validation	NA	CRISC	0.0207958	0.673498
	GSM437137	gse17536	AFFY array	Validation	NA	CRISD	0.00319936	0.83319
	GSM437155	gse17536	AFFY array	Validation	NA	CRISB	0.741252	1.01817
	GSM437158	gse17536	AFFY array	Validation	NA	CRISA	0.00079984	0.453222
	GSM437162	gse17536	AFFY array	Validation	NA	CRISC	0.00079984	0.700263
	GSM437177	gse17536	AFFY array	Validation	NA	CRISC	0.00079984	0.578675
	GSM437182	gse17536	AFFY array	Validation	NA	CRISC	0.00459908	0.738881
	GSM437191	gse17536	AFFY array	Validation	NA	CRISE	0.019996	0.846728
	GSM437192	gse17536	AFFY array	Validation	NA	CRISE	0.0433913	0.724031
	GSM437201	gse17536	AFFY array	Validation	NA	CRISA	0.00939812	0.716236
	GSM437214	gse17536	AFFY array	Validation	NA	CRISC	0.0565887	0.839016
	GSM437220	gse17536	AFFY array	Validation	NA	CRISB	0.824435	1.07537
	GSM437221	gse17536	AFFY array	Validation	NA	CRISC	0.0141972	0.71062
	GSM437236	gse17536	AFFY array	Validation	NA	CRISB	0.00459908	0.669075
	GSM437241	gse17536	AFFY array	Validation	NA	CRISD	0.108778	0.929418
	GSM437244	gse17536	AFFY array	Validation	NA	CRISC	0.107379	0.972216
	GSM437245	gse17536	AFFY array	Validation	NA	CRISE	0.0321936	0.752834
	GSM437246	gse17536	AFFY array	Validation	NA	CRISE	0.0611878	0.743818
	GSM437249	gse17536	AFFY array	Validation	NA	CRISD	0.0359928	0.823469
	GSM437259	gse17536	AFFY array	Validation	NA	CRISE	0.0543891	0.830585
	GSM437260	gse17536	AFFY array	Validation	NA	CRISE	0.0563887	0.863937
	GSM437264	gse17536	AFFY array	Validation	NA	CRISD	0.0319936	0.742587
	GSM1100477	gse33113	AFFY array	Validation	CRISA	CRISA	0.141172	0.743835
	GSM1100478	gse33113	AFFY array	Validation	CRISA	CRISB	0.0009998	0.63643
	GSM1100480	gse33113	AFFY array	Validation	CRISA	CRISA	0.00019996	0.538169
	GSM820050	gse33113	AFFY array	Validation	CRISA	CRISA	0.00019996	0.298073
	GSM820051	gse33113	AFFY array	Validation	CRISA	CRISA	0.0009998	0.522555
	GSM820055	gse33113	AFFY array	Validation	CRISA	CRISB	0.00179964	0.736996
	GSM820058	gse33113	AFFY array	Validation	CRISA	CRISE	0.0365927	0.727687
	GSM820059	gse33113	AFFY array	Validation	CRISA	CRISA	0.0433913	0.867102
	GSM820060	gse33113	AFFY array	Validation	CRISA	CRISA	0.0225955	0.777589
	GSM820063	gse33113	AFFY array	Validation	CRISA	CRISA	0.337932	0.925682
	GSM820065	gse33113	AFFY array	Validation	CRISA	CRISE	0.0629874	0.903256
	GSM820066	gse33113	AFFY array	Validation	CRISA	CRISA	0.00259948	0.672407
	GSM820067	gse33113	AFFY array	Validation	CRISA	CRISA	0.00039992	0.502318
	GSM820068	gse33113	AFFY array	Validation	CRISA	CRISA	0.340732	0.980841
	GSM820069	gse33113	AFFY array	Validation	CRISA	CRISA	0.0167966	0.6539
	GSM820073	gse33113	AFFY array	Validation	CRISA	CRISC	0.010198	0.778393
	GSM820079	gse33113	AFFY array	Validation	CRISA	CRISA	0.0409918	0.834001
	GSM820080	gse33113	AFFY array	Validation	CRISA	CRISA	0.0153969	0.633942
	GSM820082	gse33113	AFFY array	Validation	CRISA	CRISE	0.25075	0.933264
	GSM820090	gse33113	AFFY array	Validation	CRISA	CRISA	0.0773845	0.755608
	GSM820091	gse33113	AFFY array	Validation	CRISA	CRISA	0.0111978	0.927853
	GSM820092	gse33113	AFFY array	Validation	CRISA	CRISA	0.00019996	0.164488
	GSM820096	gse33113	AFFY array	Validation	CRISA	CRISA	0.196761	0.805821
	GSM820098	gse33113	AFFY array	Validation	CRISA	CRISA	0.103979	0.777267
	GSM820099	gse33113	AFFY array	Validation	CRISA	CRISA	0.0113977	0.673973
	GSM820101	gse33113	AFFY array	Validation	CRISA	CRISA	0.0737852	0.974539
	GSM820102	gse33113	AFFY array	Validation	CRISA	CRISA	0.144571	0.96046
	GSM820106	gse33113	AFFY array	Validation	CRISA	CRISA	0.00159968	0.428431
	GSM820107	gse33113	AFFY array	Validation	CRISA	CRISA	0.00019996	0.388925
	GSM820110	gse33113	AFFY array	Validation	CRISA	CRISA	0.00019996	0.388285
	GSM820112	gse33113	AFFY array	Validation	CRISA	CRISA	0.00019996	0.547623
	GSM820114	gse33113	AFFY array	Validation	CRISA	CRISC	0.0121976	0.708462
	GSM820116	gse33113	AFFY array	Validation	CRISA	CRISB	0.114777	0.804727
	GSM820118	gse33113	AFFY array	Validation	CRISA	CRISA	0.064787	0.742594
	GSM820131	gse33113	AFFY array	Validation	CRISA	CRISB	0.00179964	0.5522
	GSM820134	gse33113	AFFY array	Validation	CRISA	CRISA	0.00079984	0.47545
	GSM820136	gse33113	AFFY array	Validation	CRISA	CRISC	0.00219956	0.749279
	GSM820056	gse33113	AFFY array	Validation	CRISB	CRISA	0.0767846	0.818009
	GSM820061	gse33113	AFFY array	Validation	CRISB	CRISD	0.0009998	0.59009
	GSM820076	gse33113	AFFY array	Validation	CRISB	CRISB	0.0419916	0.798694
	GSM820083	gse33113	AFFY array	Validation	CRISB	CRISB	0.00019996	0.371662
	GSM820088	gse33113	AFFY array	Validation	CRISB	CRISD	0.0275945	0.873642
	GSM820100	gse33113	AFFY array	Validation	CRISB	CRISB	0.0353929	0.842422
	GSM820104	gse33113	AFFY array	Validation	CRISB	CRISB	0.0209958	0.710176
	GSM820105	gse33113	AFFY array	Validation	CRISB	CRISA	0.311538	0.982928
	GSM820109	gse33113	AFFY array	Validation	CRISB	CRISD	0.00019996	0.627112
	GSM820119	gse33113	AFFY array	Validation	CRISB	CRISB	0.00019996	0.408943
	GSM820121	gse33113	AFFY array	Validation	CRISB	CRISE	0.828634	1.00693
	GSM820122	gse33113	AFFY array	Validation	CRISB	CRISD	0.229954	0.837368
	GSM820126	gse33113	AFFY array	Validation	CRISB	CRISE	0.280944	0.983566
	GSM820128	gse33113	AFFY array	Validation	CRISB	CRISB	0.0565887	0.716042
	GSM820135	gse33113	AFFY array	Validation	CRISB	CRISB	0.00019996	0.53536
	GSM820048	gse33113	AFFY array	Validation	CRISC	CRISC	0.00019996	0.480694
	GSM820049	gse33113	AFFY array	Validation	CRISC	CRISE	0.00179964	0.510685
	GSM820052	gse33113	AFFY array	Validation	CRISC	CRISC	0.0019996	0.589138
	GSM820053	gse33113	AFFY array	Validation	CRISC	CRISC	0.0323935	0.711783
	GSM820054	gse33113	AFFY array	Validation	CRISC	CRISC	0.00059988	0.732576
	GSM820062	gse33113	AFFY array	Validation	CRISC	CRISD	0.00539892	0.751088
	GSM820064	gse33113	AFFY array	Validation	CRISC	CRISC	0.0173965	0.74342
	GSM820070	gse33113	AFFY array	Validation	CRISC	CRISE	0.019996	0.577352
	GSM820074	gse33113	AFFY array	Validation	CRISC	CRISD	0.0125975	0.732584
	GSM820084	gse33113	AFFY array	Validation	CRISC	CRISC	0.00619876	0.643069
	GSM820085	gse33113	AFFY array	Validation	CRISC	CRISC	0.00019996	0.518011
	GSM820086	gse33113	AFFY array	Validation	CRISC	CRISC	0.00259948	0.616876
	GSM820087	gse33113	AFFY array	Validation	CRISC	CRISD	0.00179964	0.668521
	GSM820089	gse33113	AFFY array	Validation	CRISC	CRISE	0.141972	0.854826
	GSM820095	gse33113	AFFY array	Validation	CRISC	CRISE	0.139172	0.894137
	GSM820097	gse33113	AFFY array	Validation	CRISC	CRISC	0.00759848	0.740249
	GSM820103	gse33113	AFFY array	Validation	CRISC	CRISC	0.00739852	0.779552
	GSM820111	gse33113	AFFY array	Validation	CRISC	CRISE	0.0183963	0.636924
	GSM820113	gse33113	AFFY array	Validation	CRISC	CRISC	0.0121976	0.689905
	GSM820115	gse33113	AFFY array	Validation	CRISC	CRISE	0.0569886	0.88455
	GSM820117	gse33113	AFFY array	Validation	CRISC	CRISC	0.00359928	0.624005
	GSM820120	gse33113	AFFY array	Validation	CRISC	CRISC	0.125775	0.711594
	GSM820125	gse33113	AFFY array	Validation	CRISC	CRISE	0.00259948	0.61333
	GSM820129	gse33113	AFFY array	Validation	CRISC	CRISD	0.0029994	0.609072
	GSM820132	gse33113	AFFY array	Validation	CRISC	CRISD	0.0511898	0.808607
	GSM820057	gse33113	AFFY array	Validation	CRISD	CRISD	0.0361928	0.911811
	GSM820071	gse33113	AFFY array	Validation	CRISD	CRISC	0.223755	0.920493
	GSM820072	gse33113	AFFY array	Validation	CRISD	CRISD	0.0281944	0.655594
	GSM820094	gse33113	AFFY array	Validation	CRISD	CRISD	0.00079984	0.542655
	GSM820123	gse33113	AFFY array	Validation	CRISD	CRISD	0.00019996	0.488893
	GSM820127	gse33113	AFFY array	Validation	CRISD	CRISD	0.0039992	0.703032
	GSM820130	gse33113	AFFY array	Validation	CRISD	CRISD	0.00019996	0.450299
	GSM820133	gse33113	AFFY array	Validation	CRISD	CRISD	0.00119976	0.595461
	GSM820137	gse33113	AFFY array	Validation	CRISD	CRISD	0.00139972	0.533365
	GSM820078	gse33113	AFFY array	Validation	CRISE	CRISD	0.00919816	0.554914
	GSM820081	gse33113	AFFY array	Validation	CRISE	CRISD	0.0079984	0.744684
	GSM820093	gse33113	AFFY array	Validation	CRISE	CRISE	0.0115977	0.564162
	GSM820124	gse33113	AFFY array	Validation	CRISE	CRISE	0.0405919	0.795961
	GSM1100479	gse33113	AFFY array	Validation	NA	CRISC	0.0257948	0.759053
	GSM1100481	gse33113	AFFY array	Validation	NA	CRISA	0.0525895	0.759028
	GSM1100482	gse33113	AFFY array	Validation	NA	CRISC	0.0079984	0.707524
	GSM820075	gse33113	AFFY array	Validation	NA	CRISB	0.142172	0.975473
	GSM820077	gse33113	AFFY array	Validation	NA	CRISD	0.00739852	0.803561
	GSM820108	gse33113	AFFY array	Validation	NA	CRISD	0.0373925	0.686275
	GSM877126	gse35896	AFFY array	Training	CRISA	CRISA	0.00019996	0.395573
	GSM877127	gse35896	AFFY array	Training	CRISA	CRISA	0.0373925	0.81957
	GSM877129	gse35896	AFFY array	Training	CRISA	CRISA	0.00019996	0.326894
	GSM877131	gse35896	AFFY array	Training	CRISA	CRISA	0.0141972	0.794353
	GSM877141	gse35896	AFFY array	Training	CRISA	CRISE	0.0115977	0.876783
	GSM877164	gse35896	AFFY array	Training	CRISA	CRISA	0.00019996	0.306988
	GSM877171	gse35896	AFFY array	Training	CRISA	CRISA	0.00039992	0.409072
	GSM877174	gse35896	AFFY array	Training	CRISA	CRISA	0.00039992	0.443774
	GSM877178	gse35896	AFFY array	Training	CRISA	CRISA	0.00019996	0.39073
	GSM877179	gse35896	AFFY array	Training	CRISA	CRISA	0.00059988	0.425047
	GSM877183	gse35896	AFFY array	Training	CRISA	CRISA	0.0279944	0.806911
	GSM877132	gse35896	AFFY array	Training	CRISB	CRISC	0.004999	0.662476
	GSM877140	gse35896	AFFY array	Training	CRISB	CRISE	0.223155	0.885259
	GSM877144	gse35896	AFFY array	Training	CRISB	CRISB	0.015197	0.476016
	GSM877145	gse35896	AFFY array	Training	CRISB	CRISE	0.0303939	0.864616
	GSM877147	gse35896	AFFY array	Training	CRISB	CRISB	0.0103979	0.530676
	GSM877149	gse35896	AFFY array	Training	CRISB	CRISE	0.00019996	0.559425
	GSM877154	gse35896	AFFY array	Training	CRISB	CRISB	0.0153969	0.769548
	GSM877155	gse35896	AFFY array	Training	CRISB	CRISB	0.00759848	0.782921
	GSM877156	gse35896	AFFY array	Training	CRISB	CRISD	0.0489902	0.907328
	GSM877158	gse35896	AFFY array	Training	CRISB	CRISB	0.0179964	0.77894
	GSM877162	gse35896	AFFY array	Training	CRISB	CRISB	0.00019996	0.413896
	GSM877165	gse35896	AFFY array	Training	CRISB	CRISC	0.0165967	0.838236
	GSM877170	gse35896	AFFY array	Training	CRISB	CRISB	0.0129974	0.738655
	GSM877176	gse35896	AFFY array	Training	CRISB	CRISE	0.0127974	0.756122
	GSM877181	gse35896	AFFY array	Training	CRISB	CRISB	0.00019996	0.58815
	GSM877182	gse35896	AFFY array	Training	CRISB	CRISB	0.207159	0.863957
	GSM877137	gse35896	AFFY array	Training	CRISC	CRISC	0.00019996	0.526491
	GSM877139	gse35896	AFFY array	Training	CRISC	CRISE	0.0217956	0.711102
	GSM877150	gse35896	AFFY array	Training	CRISC	CRISE	0.0683863	0.815851
	GSM877151	gse35896	AFFY array	Training	CRISC	CRISC	0.0217956	0.797129
	GSM877157	gse35896	AFFY array	Training	CRISC	CRISC	0.00259948	0.614323
	GSM877163	gse35896	AFFY array	Training	CRISC	CRISC	0.00279944	0.652587
	GSM877169	gse35896	AFFY array	Training	CRISC	CRISC	0.0237952	0.769239
	GSM877173	gse35896	AFFY array	Training	CRISC	CRISC	0.00079984	0.690596
	GSM877175	gse35896	AFFY array	Training	CRISC	CRISC	0.0159968	0.620893
	GSM877135	gse35896	AFFY array	Training	CRISD	CRISD	0.00519896	0.619837
	GSM877136	gse35896	AFFY array	Training	CRISD	CRISD	0.0419916	0.699172
	GSM877142	gse35896	AFFY array	Training	CRISD	CRISD	0.015197	0.645876
	GSM877148	gse35896	AFFY array	Training	CRISD	CRISD	0.0009998	0.630047
	GSM877167	gse35896	AFFY array	Training	CRISD	CRISD	0.0169966	0.808487
	GSM877168	gse35896	AFFY array	Training	CRISD	CRISD	0.00119976	0.489848
	GSM877177	gse35896	AFFY array	Training	CRISD	CRISE	0.178364	0.895322
	GSM877180	gse35896	AFFY array	Training	CRISD	CRISD	0.00139972	0.508704
	GSM877185	gse35896	AFFY array	Training	CRISD	CRISD	0.00019996	0.409278
	GSM877186	gse35896	AFFY array	Training	CRISD	CRISD	0.010198	0.570581
	GSM877152	gse35896	AFFY array	Training	CRISE	CRISD	0.0441912	0.850164
	GSM877184	gse35896	AFFY array	Training	CRISE	CRISE	0.00079984	0.603672
	GSM877128	gse35896	AFFY array	Training	NA	CRISA	0.0205959	0.657945
	GSM877130	gse35896	AFFY array	Training	NA	CRISD	0.0157968	0.849078
	GSM877134	gse35896	AFFY array	Training	NA	CRISE	0.0183963	0.80769
	GSM877143	gse35896	AFFY array	Training	NA	CRISE	0.10138	0.915145
	GSM877146	gse35896	AFFY array	Training	NA	CRISE	0.0511898	0.903707
	GSM877161	gse35896	AFFY array	Training	NA	CRISE	0.0885823	0.67023
	GSM877166	gse35896	AFFY array	Training	NA	CRISD	0.00039992	0.440746
	GSM877187	gse35896	AFFY array	Training	NA	CRISC	0.0703859	0.907029
[truncated: 702 more rows]
