# Supplementary material for: Selective analysis of cancer-cell intrinsic transcriptional traits defines novel clinically relevant subtypes of colorectal cancer
Source: Nat Commun. 2017 May 31;8:15107. doi: 10.1038/ncomms15107 (PMC5499209; doi:10.1038/ncomms15107)
Supplement: Supplementary Data 18 — Gene pairs for CRIS-TSP and CRIS-NTP80 classifiers [file ncomms15107-s19.xlsx]

## Sheet: Supplementary Data 18
	Supplementary Data 18: Gene pairs for CRIS-TSP and CRIS-NTP80 classifiers.
	Pair ID	Gene Symbol	Class
	Pair_1	SLC5A1	CRIS-E
	Pair_1	AHNAK2	CRIS-B
	Pair_2	NKD1	CRIS-D
	Pair_2	SERPINB5	CRIS-B
	Pair_3	MAP7D2	CRIS-C
	Pair_3	KLK6	CRIS-B
	Pair_4	MALL	CRIS-B
	Pair_4	FCGBP	CRIS-A
	Pair_5	TESC	CRIS-E
	Pair_5	PLTP	CRIS-C
	Pair_6	NOTUM	CRIS-D
	Pair_6	ACSM3	CRIS-C
	Pair_7	CTSA	CRIS-C
	Pair_7	REG4	CRIS-A
	Pair_8	SLC46A3	CRIS-E
	Pair_8	PTRF	CRIS-D
	Pair_9	VANGL2	CRIS-E
	Pair_9	IL1R2	CRIS-A
	Pair_10	CAB39L	CRIS-D
	Pair_10	BCAS1	CRIS-A
	Pair_11	GUCY2C	CRIS-E
	Pair_11	GCNT3	CRIS-B
	Pair_12	CES1	CRIS-D
	Pair_12	COL17A1	CRIS-B
	Pair_13	ST6GAL1	CRIS-C
	Pair_13	IRF9	CRIS-B
	Pair_14	CALB2	CRIS-B
	Pair_14	ATOH1	CRIS-A
	Pair_15	NMNAT3	CRIS-E
	Pair_15	AMT	CRIS-C
	Pair_16	NES	CRIS-D
	Pair_16	PDZK1IP1	CRIS-C
	Pair_17	KRT23	CRIS-C
	Pair_17	KLK1	CRIS-A
	Pair_18	PPP2R2C	CRIS-E
	Pair_18	FAM69B	CRIS-D
	Pair_19	DPEP1	CRIS-E
	Pair_19	MLPH	CRIS-A
	Pair_20	LARP6	CRIS-D
	Pair_20	MRAP2	CRIS-A
	Pair_21	FGGY	CRIS-E
	Pair_21	CDR2L	CRIS-B
	Pair_22	ERP27	CRIS-D
	Pair_22	CLIC3	CRIS-B
	Pair_23	ASCL2	CRIS-C
	Pair_23	S100A4	CRIS-B
	Pair_24	UCA1	CRIS-B
	Pair_24	SPINK4	CRIS-A
	Pair_25	TMPRSS3	CRIS-E
	Pair_25	CEACAM7	CRIS-C
	Pair_26	PTK7	CRIS-D
	Pair_26	MUC12	CRIS-C
	Pair_27	TNNC2	CRIS-C
	Pair_27	TRIM7	CRIS-A
	Pair_28	SLC3A1	CRIS-E
	Pair_28	ARHGAP23	CRIS-D
	Pair_29	ALDH4A1	CRIS-E
	Pair_29	MUC4	CRIS-A
	Pair_30	TSPAN33	CRIS-D
	Pair_30	RAB27B	CRIS-A
	Pair_31	CYP4X1	CRIS-E
	Pair_31	KLK10	CRIS-B
	Pair_32	AGT	CRIS-D
	Pair_32	IFIT3	CRIS-B
	Pair_33	CDHR1	CRIS-C
	Pair_33	TRNP1	CRIS-B
	Pair_34	MX2	CRIS-B
	Pair_34	HEPACAM2	CRIS-A
	Pair_35	CRYL1	CRIS-E
	Pair_35	SLC26A3	CRIS-C
	Pair_36	FYN	CRIS-D
	Pair_36	GGT6	CRIS-C
	Pair_37	CKMT2	CRIS-C
	Pair_37	TCN1	CRIS-A
	Pair_38	AKR1C3	CRIS-E
	Pair_38	LAMA5	CRIS-D
	Pair_39	TMEM176A	CRIS-E
	Pair_39	MUC2	CRIS-A
	Pair_40	PRSS23	CRIS-D
	Pair_40	AGR3	CRIS-A
