# Supplementary material for: Selective analysis of cancer-cell intrinsic transcriptional traits defines novel clinically relevant subtypes of colorectal cancer
Source: Nat Commun. 2017 May 31;8:15107. doi: 10.1038/ncomms15107 (PMC5499209; doi:10.1038/ncomms15107)
Supplement: Supplementary Software — The CRISclassifier, an R-Bioconductor package to classify independent gene expression datasets according to either CRIS-NTP or CRIS-TSP algorithms [file ncomms15107-s20.zip]

Archive with 36 entries (28 files):
- CRISclassifier/build/
- CRISclassifier/build/vignette.rds
- CRISclassifier/data/
- CRISclassifier/data/datalist
- CRISclassifier/data/demo.txt.gz
- CRISclassifier/data/features.rda
- CRISclassifier/data/matList.rda
- CRISclassifier/data/phenoList.rda
- CRISclassifier/DESCRIPTION
- CRISclassifier/inst/
- CRISclassifier/inst/doc/
- CRISclassifier/inst/doc/cris.pdf
- CRISclassifier/inst/doc/cris.R
- CRISclassifier/inst/doc/cris.Rnw
- CRISclassifier/man/
- CRISclassifier/man/cris_classifier.Rd
- CRISclassifier/man/demo.Rd
- CRISclassifier/man/features.Rd
- CRISclassifier/man/matList.Rd
- CRISclassifier/man/phenoList.Rd
- CRISclassifier/man/predictCRISclassKTSP.Rd
- CRISclassifier/NAMESPACE
- CRISclassifier/NEWS
- CRISclassifier/R/
- CRISclassifier/R/countTSPsetPrediction.R
- CRISclassifier/R/cris_classifier.R
- CRISclassifier/R/getOneTSPprediction.R
- CRISclassifier/R/getTSPsetPrediction.R
- CRISclassifier/R/makeCRIStspSet.R
- CRISclassifier/R/oneTspSetClassifyTiesDub.R
- CRISclassifier/R/percentTSPsetPrediction.R
- CRISclassifier/R/predictCRISclassKTSP.R
- CRISclassifier/R/tspSetClassifyTiesDub.R
- CRISclassifier/vignettes/
- CRISclassifier/vignettes/cris.Rnw
- CRISclassifier/
