# Supplementary material for: Selective analysis of cancer-cell intrinsic transcriptional traits defines novel clinically relevant subtypes of colorectal cancer
Source: Nat Commun. 2017 May 31;8:15107. doi: 10.1038/ncomms15107 (PMC5499209; doi:10.1038/ncomms15107)
Supplement: Supplementary Software — The CRISclassifier, an R-Bioconductor package to classify independent gene expression datasets according to either CRIS-NTP or CRIS-TSP algorithms [file ncomms15107-s20.zip › CRISclassifier/DESCRIPTION]

Package: CRISclassifier
Type: Package
Title: Colorectal Cancer Intrinsic Classfier
Version: 1.0.0
Date: 2016-05-31
Author: Claudo Isella & Luigi Marchionni
Maintainer: Claudio Isella <claudio.isella@ircc.it> & Luigi Marchionni <marchion@jhu.edu>
Description: Package to perform CRIS classification of colorectal cancer gene expression profile.
License: GPL-2
biocViews: Software
NeedsCompilation: no
Packaged: 2017-02-13 15:22:43 UTC; cisella
