# Supplementary material for: Selective analysis of cancer-cell intrinsic transcriptional traits defines novel clinically relevant subtypes of colorectal cancer
Source: Nat Commun. 2017 May 31;8:15107. doi: 10.1038/ncomms15107 (PMC5499209; doi:10.1038/ncomms15107)
Supplement: Supplementary Software — The CRISclassifier, an R-Bioconductor package to classify independent gene expression datasets according to either CRIS-NTP or CRIS-TSP algorithms [file ncomms15107-s20.zip › CRISclassifier/man/demo.Rd]

\name{demo}
\alias{demo}
\docType{data}

\title{mrna profile of colorectal cancer, demo}

\description{
The file contains the mRNA profile of CRC samples 
for a demo
}
\usage{
data("demo")
}
\value{
\item{demo}{the demo dataset}
}

\author{Claudio Isella, \email{claudio.isella@ircc.it}}
\keyword{CRISclassifier}
