# Supplementary material for: Selective analysis of cancer-cell intrinsic transcriptional traits defines novel clinically relevant subtypes of colorectal cancer
Source: Nat Commun. 2017 May 31;8:15107. doi: 10.1038/ncomms15107 (PMC5499209; doi:10.1038/ncomms15107)
Supplement: Supplementary Software — The CRISclassifier, an R-Bioconductor package to classify independent gene expression datasets according to either CRIS-NTP or CRIS-TSP algorithms [file ncomms15107-s20.zip › CRISclassifier/man/features.Rd]

\name{features}
\alias{features}
\docType{data}
\title{the cris classifier}
\description{
The file contains the genes required for the cris classification
}
\usage{data("features")}

\details{
The \code{features} data will load the gene data required for 
the classification, and it is not intended o be loaded manually 
by the user.
}
\author{Claudio Isella}

\examples{\dontrun{
data("features")
}}
\keyword{CRISclassifier}
