# Supplementary material for: Selective analysis of cancer-cell intrinsic transcriptional traits defines novel clinically relevant subtypes of colorectal cancer
Source: Nat Commun. 2017 May 31;8:15107. doi: 10.1038/ncomms15107 (PMC5499209; doi:10.1038/ncomms15107)
Supplement: Supplementary Software — The CRISclassifier, an R-Bioconductor package to classify independent gene expression datasets according to either CRIS-NTP or CRIS-TSP algorithms [file ncomms15107-s20.zip › CRISclassifier/man/matList.Rd]

\name{matList}

\alias{matList}

\docType{data}

\title{List of gene expression matrices for CRIS classification}

\description{A list containing example gene expression data
  for CRIS classification using the kTSP classifier.
}

\usage{
data(matList)
}

\format{
  The \code{matList$Training} matrix contains gene epressions
  for 80 genes and 416 samples.
  The \code{matList$Testing} matrix contains gene epressions
  for 72 genes and 208 samples.
  Row names for these two matrices are valid gene symbols
  corresponding to those used in the kTSP classifier.
}


\seealso{
  \code{\link{phenoList}}
}

\author{
  Luigi Marchionni \email{marchion@jhu.edu}
}

\examples{

### Load gene expression datasets
data(matList)

### Show the class and names of the ``matList'' object
class(matList)
names(matList)

### Show the dimentions of the ``matList'' matrices
sapply(matList, dim)

}

\keyword{datasets}
