# Supplementary material for: Selective analysis of cancer-cell intrinsic transcriptional traits defines novel clinically relevant subtypes of colorectal cancer
Source: Nat Commun. 2017 May 31;8:15107. doi: 10.1038/ncomms15107 (PMC5499209; doi:10.1038/ncomms15107)
Supplement: Supplementary Software — The CRISclassifier, an R-Bioconductor package to classify independent gene expression datasets according to either CRIS-NTP or CRIS-TSP algorithms [file ncomms15107-s20.zip › CRISclassifier/man/predictCRISclassKTSP.Rd]

\name{predictCRISclassKTSP}

\alias{predictCRISclassKTSP}

\title{Function to classify samples using a kTSP predictor for CRIS classification.}

\description{
  \code{predictCRISclassKTSP} classifies new test samples
  using kTSP predictor for CRIS classification.
}

\usage{
  predictCRISclassKTSP(mat)
}

\arguments{
  \item{mat}{the test data: a numeric matrix in which the rows
    represent the genes and the columns the samples.
    The rownames of this matrix must be valid gene symbols corresponding
    to the genes used in the kTSP classifier.}
}


\author{
  Luigi Marchionni \email{marchion@jhu.edu}
}


\examples{

##################################################
### Load gene expression data for the training set
data(matList)
data(phenoList)

### Data structure
sapply(matList, class)
sapply(matList, dim)

### Valid gene expression matrix with all CRIS genes
newMat <- matList$Training

### To make predictions on 1 matrix
newPreds <- predictCRISclassKTSP(newMat)

### Counts classifications
summary(newPreds)

###  Load predictions based on NPT
data(matList)

### NPT classification
refClass <- phenoList$Training

### Agreement

}

\keyword{kTSP, classification, prediction}
