# Supplementary material for: Selective analysis of cancer-cell intrinsic transcriptional traits defines novel clinically relevant subtypes of colorectal cancer
Source: Nat Commun. 2017 May 31;8:15107. doi: 10.1038/ncomms15107 (PMC5499209; doi:10.1038/ncomms15107)
Supplement: Supplementary Software — The CRISclassifier, an R-Bioconductor package to classify independent gene expression datasets according to either CRIS-NTP or CRIS-TSP algorithms [file ncomms15107-s20.zip › CRISclassifier/NAMESPACE]

importFrom("grDevices", "dev.off", "png", "rgb")
importFrom("graphics", "box", "hist", "image", "par", "plot", "rect")
importFrom("stats", "cor", "sd")
importFrom("utils", "combn", "data", "read.delim", "write.table")
export(predictCRISclassKTSP, cris_classifier)	
