# Supplementary material for: Selective analysis of cancer-cell intrinsic transcriptional traits defines novel clinically relevant subtypes of colorectal cancer
Source: Nat Commun. 2017 May 31;8:15107. doi: 10.1038/ncomms15107 (PMC5499209; doi:10.1038/ncomms15107)
Supplement: Supplementary Software — The CRISclassifier, an R-Bioconductor package to classify independent gene expression datasets according to either CRIS-NTP or CRIS-TSP algorithms [file ncomms15107-s20.zip › CRISclassifier/R/countTSPsetPrediction.R]

countTSPsetPrediction <- function(predMat) {
   classLabels <- paste("CRIS", LETTERS[1:5], sep="")
   out <- t(apply(predMat, 1, function(x, y) {
      out <- summary(factor(x, levels=y))}, 
      y=classLabels))
   colnames(out) <- classLabels
   out
}
