# Supplementary material for: Selective analysis of cancer-cell intrinsic transcriptional traits defines novel clinically relevant subtypes of colorectal cancer
Source: Nat Commun. 2017 May 31;8:15107. doi: 10.1038/ncomms15107 (PMC5499209; doi:10.1038/ncomms15107)
Supplement: Supplementary Software — The CRISclassifier, an R-Bioconductor package to classify independent gene expression datasets according to either CRIS-NTP or CRIS-TSP algorithms [file ncomms15107-s20.zip › CRISclassifier/R/getOneTSPprediction.R]

getOneTSPprediction <- function(tsp, mat) {
   out <- factor(mat[ tsp[1] , ] > mat[ tsp[2] , ], levels=c(TRUE, FALSE))
   levels(out) <- names(tsp)
   out
}
