# Supplementary material for: Selective analysis of cancer-cell intrinsic transcriptional traits defines novel clinically relevant subtypes of colorectal cancer
Source: Nat Commun. 2017 May 31;8:15107. doi: 10.1038/ncomms15107 (PMC5499209; doi:10.1038/ncomms15107)
Supplement: Supplementary Software — The CRISclassifier, an R-Bioconductor package to classify independent gene expression datasets according to either CRIS-NTP or CRIS-TSP algorithms [file ncomms15107-s20.zip › CRISclassifier/R/makeCRIStspSet.R]

makeCRIStspSet <- function() {
   tspSetOut <- list(
      ## K1
      k1.CRISB_CRISE = c(CRISE="SLC5A1", CRISB="AHNAK2"), k1.CRISB_CRISD = c(CRISD="NKD1", CRISB="SERPINB5"),
      k1.CRISB_CRISC = c(CRISC="MAP7D2", CRISB="KLK6"), k1.CRISA_CRISB = c(CRISB="MALL", CRISA="FCGBP"),
      k1.CRISC_CRISE = c(CRISE="TESC", CRISC="PLTP"), k1.CRISC_CRISD = c(CRISD="NOTUM", CRISC="ACSM3"),
      k1.CRISA_CRISC = c(CRISC="CTSA", CRISA="REG4"), k1.CRISD_CRISE = c(CRISE="SLC46A3", CRISD="PTRF"),
      k1.CRISA_CRISE = c(CRISE="VANGL2", CRISA="IL1R2"), k1.CRISA_CRISD = c(CRISD="CAB39L", CRISA="BCAS1"),
      ## K2
      k2.CRISB_CRISE = c(CRISE="GUCY2C", CRISB="GCNT3"), k2.CRISB_CRISD = c(CRISD="CES1", CRISB="COL17A1"),
      k2.CRISB_CRISC = c(CRISC="ST6GAL1", CRISB="IRF9"), k2.CRISA_CRISB = c(CRISB="CALB2", CRISA="ATOH1"),
      k2.CRISC_CRISE = c(CRISE="NMNAT3", CRISC="AMT"), k2.CRISC_CRISD = c(CRISD="NES", CRISC="PDZK1IP1"),
      k2.CRISA_CRISC = c(CRISC="KRT23", CRISA="KLK1"), k2.CRISD_CRISE = c(CRISE="PPP2R2C", CRISD="FAM69B"),
      k2.CRISA_CRISE = c(CRISE="DPEP1", CRISA="MLPH"), k2.CRISA_CRISD = c(CRISD="LARP6", CRISA="MRAP2"),
      ## K3
      k3.CRISB_CRISE = c(CRISE="FGGY", CRISB="CDR2L"), k3.CRISB_CRISD = c(CRISD="ERP27", CRISB="CLIC3"),
      k3.CRISB_CRISC = c(CRISC="ASCL2" ,CRISB="S100A4"), k3.CRISA_CRISB = c(CRISB="UCA1", CRISA="SPINK4"),
      k3.CRISC_CRISE = c(CRISE="TMPRSS3", CRISC="CEACAM7"), k3.CRISC_CRISD = c(CRISD="PTK7", CRISC="MUC12"),
      k3.CRISA_CRISC = c(CRISC="TNNC2", CRISA="TRIM7"), k3.CRISD_CRISE = c(CRISE="SLC3A1", CRISD="ARHGAP23"),
      k3.CRISA_CRISE = c(CRISE="ALDH4A1", CRISA="MUC4"), k3.CRISA_CRISD = c(CRISD="TSPAN33", CRISA="RAB27B"),
      ## K4
      k4.CRISB_CRISE = c(CRISE="CYP4X1", CRISB="KLK10"), k4.CRISB_CRISD = c(CRISD="AGT", CRISB="IFIT3"),
      k4.CRISB_CRISC = c(CRISC="CDHR1", CRISB="TRNP1"), k4.CRISA_CRISB = c(CRISB="MX2", CRISA="HEPACAM2"),
      k4.CRISC_CRISE = c(CRISE="CRYL1", CRISC="SLC26A3"), k4.CRISC_CRISD = c(CRISD="FYN", CRISC="GGT6"),
      k4.CRISA_CRISC = c(CRISC="CKMT2", CRISA="TCN1"), k4.CRISD_CRISE = c(CRISE="AKR1C3", CRISD="LAMA5"),
      k4.CRISA_CRISE = c(CRISE="TMEM176A", CRISA="MUC2"), k4.CRISA_CRISD = c(CRISD="PRSS23", CRISA="AGR3")
   )
   tspSetOut
}
