# Supplementary material for: Selective analysis of cancer-cell intrinsic transcriptional traits defines novel clinically relevant subtypes of colorectal cancer
Source: Nat Commun. 2017 May 31;8:15107. doi: 10.1038/ncomms15107 (PMC5499209; doi:10.1038/ncomms15107)
Supplement: Supplementary Software — The CRISclassifier, an R-Bioconductor package to classify independent gene expression datasets according to either CRIS-NTP or CRIS-TSP algorithms [file ncomms15107-s20.zip › CRISclassifier/R/tspSetClassifyTiesDub.R]

tspSetClassifyTiesDub <- function(countMat, preds) {
   ## Classify according to max rule (NA is not possible)
   countList <- lapply(apply(countMat, 1, list), unlist)
   colnames(preds) <- gsub("^k[1234]\\.", "", colnames(preds))
   predsList <- lapply(apply(preds, 1, list), unlist)
   out <- mapply(oneTspSetClassifyTiesDub, countList, predsList,
		 SIMPLIFY=TRUE)
}
