# Supplementary material for: Selective analysis of cancer-cell intrinsic transcriptional traits defines novel clinically relevant subtypes of colorectal cancer
Source: Nat Commun. 2017 May 31;8:15107. doi: 10.1038/ncomms15107 (PMC5499209; doi:10.1038/ncomms15107)
Supplement: Supplementary Software — The CRISclassifier, an R-Bioconductor package to classify independent gene expression datasets according to either CRIS-NTP or CRIS-TSP algorithms [file ncomms15107-s20.zip › CRISclassifier/vignettes/cris.Rnw]

%\VignetteIndexEntry{CRIS_Manual}
%\VignetteKeywords{Expression Analysis}
%\VignetteDepends{CRISclassifier}
%\VignettePackage{CRISclassifier}
\documentclass[a4paper]{article}

\usepackage{amsmath,amssymb}
\usepackage{graphicx}
\usepackage{Sweave}
%\setlength{\parindent}{0cm} \setlength{\parskip}{12pt}
%\renewcommand{\baselinestretch}{1.2}

\begin{document}

\title{\texttt{CRIS}: a colorectal cancer classifier 
based on cell autonomous gene expression}

\author{Claudio Isella, Luigi Marchionni, Enzo Medico and Andrea Bertotti}


\maketitle

\vspace{12pt}

\begin{abstract}

Stromal content heavily impacts the transcriptional classification of 
colorectal cancer (CRC), with clinical and biological implications. 
Lineage-dependent stromal transcriptional components could therefore 
dominate over more subtle expression traits inherent to cancer cells. 
Since in patient-derived xenografts (PDXs) stromal cells of the human 
tumor are substituted by murine counterparts, here we deploy human-specific 
expression profiling of CRC PDXs to assess cancer-cell intrinsic 
transcriptional features. 

Through this approach, we identify five CRC intrinsic subtypes (CRIS) 
endowed with distinctive molecular, functional and phenotypic peculiarities: 
(i) CRIS-A: mucinous, glycolytic, enriched for microsatellite instability 
or KRAS mutations; (ii) CRIS-B: TGF-beta pathway activity, epithelial-mesenchymal 
transition, poor prognosis; (iii) CRIS-C: elevated EGFR signaling, 
sensitivity to EGFR inhibitors; (iv) CRIS-D: WNT activation, IGF2 gene 
overexpression and amplification; (v) CRIS-E: Paneth cell-like phenotype, 
TP53 mutations. 

CRIS subtypes successfully categorize independent sets 
of primary and metastatic CRCs, with limited overlap on existing 
transcriptional classes and unprecedented predictive and prognostic 
performances.

\end{abstract}
\newpage
\tableofcontents
\newpage
\section{Introduction}
A number of classification systems based on gene expression have
been proposed that stratify colorectal cancer (CRC) in subgroups
with distinct molecular and clinical features\cite{Sadanandam,
DeSousa,Marisa, Roepman, Budinska, Schlicker, Perez}. 
These classification efforts have been
recently consolidated by a multi-institutional initiative that
comprehensively cross-compared the different subtype assignments
on a common set of samples, leading to the definition of the
Consensus Molecular Subtypes (CMS)\cite{Guinney}.

Interestingly, we and others independently reported that a large
portion of the genes sustaining the SSM subtype (CMS4 within the
consensus molecular subtypes) are of stromal origin\cite{Isella, 
Calon}.

Likelly, in whole tumor lysates the transcriptional 
consequences of biologically
meaningful traits that are inherent to cancer cells might be obscured
by the presence of a dominant, lineage-dependent transcriptional
component of stromal origin.

To tackle this issue, we exploited a large collection (n = 515
samples from 244 patients) of patient-derived xenografts (PDXs),
in which the stromal components of the original tumor are
substituted by their murine counterparts so that detection 
of their transcripts can
be avoided by appropriate use of human-specific arrays. 
By doing so, we defined the CRIS subtypes and generated an 
NTP based classifier \cite{Hoshida}.
This package is ment to provide feasible access to the CRIS
classification of CRC gene expression profile. 

Updated versions of this package will be available on Bioconductor 
(package name: CRISclassifier). Contact claudio.isella@ircc.it 
for more information.

The classifier will subdivide colorectal cancer in 5 
distinct subtypes on the basis of 
5 five centroids, collectivelly defined by 566 unique gene symbols.

The package is loaded with the command


\section{CRIS NTP classifier}
<<Library, results=hide>>=
library(CRISclassifier)
@
In the first example we illustrate how to 
classify colorectal cancer gene expression profiles according to 
CRIS. In the example we are employ a demo dataset of 38 cancer cell lines. 
The function requires the gene expression data matrix 
in linear format defined as .gct file, and the first colmun 
annotated to gene Symbol. 

<<echo=T>>=
demo <- list.files(pattern="txt.gz$", system.file("data",package="CRISclassifier"), full.names=TRUE)
cris_classifier(input.exp.filename = demo, output.name="cris", nresmpl=1)

@

The function will generate a default output in the file-system:
CRIS\_prediction\_result.xls: Prediction result for the input dataset
CRIS\_features.xls: List of marker genes mapped in the dataset
CRIS\_heatmap.png: Heatmap of marker genes in the dataset
CRIS\_FDR\_sample\_bar.png: Predicted sample labels at 
FDR\_0.2\_CRIS\_FDR.png Plot of FDR
CRIS\_heatmap\_legend.png Color map for SD -3 - +3.
\section{ CRIS TSP classifier }

The \emph{CRISclassifier} package also allows to predict CRIS classes based on gene expression 
using a classifier based on kTSP \cite{Marchionni,Geman,Tan}.

THe \emph{predictCRISclassKTSP} function allows to predic CRIS classes using a pre-defined 
kTSP set. This function accepts a numeric matrix contining gene expresion values as its
only argument. The rownames of this gene expression data must containg valid gene symbols
corresponding to the used by the classifiers. The function can handle missing genes,
provided that the remaning pais allow to perform all 10 pairwise comparisons among the five
CRIS classes (CRISA, CRISB, CRISC, CRISD, and CRISE)

Load the library.
<<eval=FALSE,echo=TRUE,cache=FALSE>>=
require(predictCRIS)
@

Load the example data contained in the \emph{predictCRIS} package.
<<loadData,eval=TRUE,echo=TRUE,cache=FALSE>>=
data(matList)
data(phenoList)
@


The object \emph{matList} is a list of matrices containing 
differential gene expression data from 2 distinct dataset.
The first matrix accounts for all CRISS genes used by the kTSP classifier (80 genes), 
while the second matrix only accounts for 72 of the 80 genes.
analysis resulst from three distinct experiments.
The object \emph{phenoList} contains the corresponding CRIS classes
obtained by using all 526 CRIS genes and the Nearest Template Predictor (NTP).
Below is shown the structure of these objects:

<<eval=TRUE,echo=TRUE,cache=FALSE>>=
sapply(matList, class)
sapply(matList, dim)
sapply(phenoList, class)
sapply(phenoList, length)
sapply(phenoList, summary)
@


\subsection{Classifying samples using the kTSO set}

To classify new samples using the kTSP classifiers one can use the
\emph{predictCRISclassKTSP} as follows (for one dataset):

<<kTSPclassify, eval=TRUE,echo=TRUE,cache=FALSE>>=
### Valid gene expression matrix with all CRIS genes
newMat <- matList$Training
### To make predictions on 1 matrix
newPreds <- predictCRISclassKTSP(newMat)
### Counts classifications
summary(newPreds)
### NPT classification
refClass <- phenoList$Training
@


To classify new samples using the kTSP classifiers one can use the
\emph{predictCRISclassKTSP} as follows (for multiple  datasets):

<<kTSPmultiClassify, eval=TRUE,echo=TRUE,cache=FALSE>>=
### For all matrices
newPredsList <- lapply(matList, predictCRISclassKTSP)
### Count classifications
lapply(newPredsList, summary)
@
\section{ System Information}
Session information:
<<sessioInfo, echo=TRUE, eval=TRUE >>=
toLatex(sessionInfo())
@ 


\section{References}
%\addcontentsline{toc}{chapter}{References}
\begin{thebibliography}
\scriptsize{
\bibitem{Sadanandam} Sadanandam, A. et al. 
    \emph{A colorectal cancer classification system 
that associates cellular phenotype and responses to therapy}       
    Nat Med 19, 619-25 (2013)
\bibitem{DeSousa}    De Sousa E Melo, F. et al. 
    \emph{Poor-prognosis colon cancer is defined by a 
molecularly distinct subtype and develops from serrated 
precursor lesions.} 
    Nat Med 19, 614-8 (2013)
\bibitem{Marisa}    Marisa, L. et al. 
    \emph{Gene expression classification of colon 
cancer into molecular subtypes: characterization, 
validation, and prognostic value.} 
    PLoS Med 10, e1001453 (2013)
\bibitem{Roepman} Roepman, P. et al. 
    \emph{Colorectal cancer intrinsic subtypes 
predict chemotherapy benefit, deficient mismatch repair 
and epithelial-to-mesenchymal transition.} 
    Int J Cancer 134, 552-62 (2014).
\bibitem{Budinska} Budinska, E. et al. 
    \emph{Gene expression patterns unveil a new level
of molecular heterogeneity in colorectal cancer.}
    J Pathol 231, 63-76 (2013)
\bibitem{Schlicker} Schlicker, A. et al. 
    \emph{Subtypes of primary colorectal tumors 
correlate with response to targeted treatment in colorectal 
cell lines.} 
    BMC Med Genomics 5, 66 (2012)
\bibitem{Perez} Perez-Villamil, B. et al. 
    \emph{Colon cancer molecular subtypes identified 
by expression profiling and associated to stroma, mucinous 
type and different clinical behavior.} 
    BMC Cancer 12, 260 (2012)
\bibitem{Isella} Isella, C. et al. 
    \emph{Stromal contribution to the colorectal 
cancer transcriptome. }
    Nat Genet (2015)
\bibitem{Calon} Calon, A. et al.
    \emph{Stromal gene expression defines 
poor-prognosis subtypes in colorectal cancer.} 
    Nat Genet (2015)
\bibitem{Guinney} Guinney, J. et al. 
    \emph{The consensus molecular subtypes of 
colorectal cancer.}
    Nat Med (2015)
\bibitem{Hoshida} Hoshida, Y.
    \emph{Nearest Template Prediction: A 
Single-Sample-Based Flexible Class Prediction with 
Confidence Assessment}
    PlosOne Nov. (2010) http://dx.doi.org/10.1371/journal.pone.0015543
}
\bibitem{Tan}  Tan, A et al. 
     \emph{Simple decision rules for classifying human cancers from gene expression profiles}
     Bioinformatics (2005)    
\bibitem{Geman}  Geman, A et al. 
     \emph{Classifying gene expression profiles from pairwise mRNA comparisons}
     Stat Appl Genet Mol Biol (204)
\bibitem{Marchionni} Marchionni, L et al. 2013
     \emph{Breast Neoplasms; Cohort Studies; Computational Biology; Gene Expression Profiling; Humans; Prognosis; Reproducibility of Results; Software}
     BMC Genomics 2013


\end{thebibliography}
\end{document}
